# Supplementary material for: MAGScoT: a fast, lightweight and accurate bin-refinement tool
Source: Bioinformatics. 2022 Oct 20;38(24):5430–3. doi: 10.1093/bioinformatics/btac694 (PMC9750101; doi:10.1093/bioinformatics/btac694)
Supplement: btac694_Supplementary_Data [file btac694_supplementary_data.xlsx]

## Sheet: Overview
Table	Description
S1	Suppl. Table 1: All binning input for the simulated “marine” dataset from the four used binning softwares (VAMB, Metabat2, Maxbin2, CONCOCT), as well as for the gold standard
S2	Suppl. Table 2: All binning input for 50 metangeomes acquired from the iHMP/HMP2 from the four used binning softwares (VAMB, Metabat2, Maxbin2, CONCOCT)
S3	Suppl. Table 3: All Timelogs for MAGScoT run in three modes, DASTool and Metawrap for the simulated “marine” dataset. The MAGScoT modes were: default with 80% gene sharing for bin mergin, with 50% gene sharing for bin merging and without bin merging.
S4	Suppl. Table 4: All Timelogs for MAGScoT run in three modes, DASTool and Metawrap for 50 metangeomes acquired from the iHMP/HMP2. The MAGScoT modes were: default with 80% gene sharing for bin mergin, with 50% gene sharing for bin merging and without bin merging.
S5	Suppl. Table 5: CheckM output for the simulated “marine” dataset for all original input bins from the four different binning softwares (VAMB, Metabat2, Maxbin2, CONCOCT) and the refined bins from MAGScoT, DASTool and metaWRAP
S6	Suppl. Table 6: CheckM output for 50 metangeomes acquired from the iHMP/HMP2 for all original input bins from the four different binning softwares (VAMB, Metabat2, Maxbin2, CONCOCT) and the refined bins from MAGScoT, DASTool and metaWRAP
S7	Suppl. Table 7: MAGScoT scoring output for the simulated “marine” dataset for all original input bins from the four different binning softwares (VAMB, Metabat2, Maxbin2, CONCOCT) and the refined bins from MAGScoT, DASTool and metaWRAP
S8	Suppl. Table 8: MAGScoT scoring output for 50 metangeomes acquired from the iHMP/HMP2 for all original input bins from the four different binning softwares (VAMB, Metabat2, Maxbin2, CONCOCT) and the refined bins from MAGScoT, DASTool and metaWRAP

## Sheet: S1
Bin_Id	Set	Sample_
S0C87	vamb	sample_0
S0C253	vamb	sample_0
S0C268	vamb	sample_0
S0C280	vamb	sample_0
S0C294	vamb	sample_0
S0C343	vamb	sample_0
S0C428	vamb	sample_0
S0C481	vamb	sample_0
S0C586	vamb	sample_0
S0C613	vamb	sample_0
S0C616	vamb	sample_0
S0C671	vamb	sample_0
S0C692	vamb	sample_0
S0C736	vamb	sample_0
S0C739	vamb	sample_0
S0C791	vamb	sample_0
S0C803	vamb	sample_0
S0C806	vamb	sample_0
S0C811	vamb	sample_0
S0C816	vamb	sample_0
S0C886	vamb	sample_0
S0C910	vamb	sample_0
S0C993	vamb	sample_0
S0C1008	vamb	sample_0
S0C1014	vamb	sample_0
S0C1029	vamb	sample_0
S0C1136	vamb	sample_0
S0C1139	vamb	sample_0
S0C1347	vamb	sample_0
S0C1449	vamb	sample_0
S0C1596	vamb	sample_0
S0C1884	vamb	sample_0
S0C1889	vamb	sample_0
S0C1969	vamb	sample_0
S0C2158	vamb	sample_0
S0C2176	vamb	sample_0
S0C2396	vamb	sample_0
S0C2503	vamb	sample_0
S0C2544	vamb	sample_0
S0C2553	vamb	sample_0
S0C2783	vamb	sample_0
S0C2913	vamb	sample_0
S0C2960	vamb	sample_0
S0C2961	vamb	sample_0
S0C2967	vamb	sample_0
S0C2968	vamb	sample_0
S0C2984	vamb	sample_0
S0C2987	vamb	sample_0
S0C2995	vamb	sample_0
S0C2999	vamb	sample_0
S0C3039	vamb	sample_0
S0C3041	vamb	sample_0
S0C3058	vamb	sample_0
S0C3061	vamb	sample_0
S0C3067	vamb	sample_0
S0C3116	vamb	sample_0
S0C3132	vamb	sample_0
S0C3168	vamb	sample_0
S0C3181	vamb	sample_0
S0C3196	vamb	sample_0
S0C3215	vamb	sample_0
S0C3222	vamb	sample_0
S0C3232	vamb	sample_0
S0C3288	vamb	sample_0
S0C3297	vamb	sample_0
S0C3360	vamb	sample_0
S0C3432	vamb	sample_0
S0C3438	vamb	sample_0
S0C3458	vamb	sample_0
S0C3474	vamb	sample_0
S0C3488	vamb	sample_0
S0C3500	vamb	sample_0
S0C3527	vamb	sample_0
S0C3545	vamb	sample_0
S0C3574	vamb	sample_0
S0C3670	vamb	sample_0
S0C3726	vamb	sample_0
S0C3731	vamb	sample_0
S0C3938	vamb	sample_0
S0C3939	vamb	sample_0
S0C4163	vamb	sample_0
S0C4329	vamb	sample_0
S0C4821	vamb	sample_0
S0C4921	vamb	sample_0
S0C4933	vamb	sample_0
S0C6115	vamb	sample_0
S0C6469	vamb	sample_0
S0C6786	vamb	sample_0
S0C7008	vamb	sample_0
S0C7398	vamb	sample_0
S0C7634	vamb	sample_0
S0C7874	vamb	sample_0
S0C10091	vamb	sample_0
S0C11250	vamb	sample_0
S0C13117	vamb	sample_0
S0C23733	vamb	sample_0
sample_0_concoct_bin_39	concoct	sample_0
sample_0_concoct_bin_123	concoct	sample_0
sample_0_concoct_bin_157	concoct	sample_0
sample_0_concoct_bin_48	concoct	sample_0
sample_0_concoct_bin_87	concoct	sample_0
sample_0_concoct_bin_59	concoct	sample_0
sample_0_concoct_bin_118	concoct	sample_0
sample_0_concoct_bin_85	concoct	sample_0
sample_0_concoct_bin_9	concoct	sample_0
sample_0_concoct_bin_147	concoct	sample_0
sample_0_concoct_bin_115	concoct	sample_0
sample_0_concoct_bin_33	concoct	sample_0
sample_0_concoct_bin_49	concoct	sample_0
sample_0_concoct_bin_34	concoct	sample_0
sample_0_concoct_bin_153	concoct	sample_0
sample_0_concoct_bin_129	concoct	sample_0
sample_0_concoct_bin_90	concoct	sample_0
sample_0_concoct_bin_171	concoct	sample_0
sample_0_concoct_bin_58	concoct	sample_0
sample_0_concoct_bin_31	concoct	sample_0
sample_0_concoct_bin_84	concoct	sample_0
sample_0_concoct_bin_146	concoct	sample_0
sample_0_concoct_bin_131	concoct	sample_0
sample_0_concoct_bin_63	concoct	sample_0
sample_0_concoct_bin_139	concoct	sample_0
sample_0_concoct_bin_98	concoct	sample_0
sample_0_concoct_bin_24	concoct	sample_0
sample_0_concoct_bin_73	concoct	sample_0
sample_0_concoct_bin_75	concoct	sample_0
sample_0_concoct_bin_29	concoct	sample_0
sample_0_concoct_bin_62	concoct	sample_0
sample_0_concoct_bin_165	concoct	sample_0
sample_0_concoct_bin_106	concoct	sample_0
sample_0_concoct_bin_16	concoct	sample_0
sample_0_concoct_bin_15	concoct	sample_0
sample_0_concoct_bin_46	concoct	sample_0
sample_0_concoct_bin_141	concoct	sample_0
sample_0_concoct_bin_41	concoct	sample_0
sample_0_concoct_bin_52	concoct	sample_0
sample_0_concoct_bin_107	concoct	sample_0
sample_0_concoct_bin_3	concoct	sample_0
sample_0_concoct_bin_32	concoct	sample_0
sample_0_concoct_bin_160	concoct	sample_0
sample_0_concoct_bin_101	concoct	sample_0
sample_0_concoct_bin_89	concoct	sample_0
sample_0_concoct_bin_57	concoct	sample_0
sample_0_concoct_bin_74	concoct	sample_0
sample_0_concoct_bin_44	concoct	sample_0
sample_0_concoct_bin_7	concoct	sample_0
sample_0_concoct_bin_92	concoct	sample_0
sample_0_concoct_bin_51	concoct	sample_0
sample_0_concoct_bin_76	concoct	sample_0
sample_0_concoct_bin_134	concoct	sample_0
sample_0_concoct_bin_18	concoct	sample_0
sample_0_concoct_bin_82	concoct	sample_0
sample_0_concoct_bin_116	concoct	sample_0
sample_0_concoct_bin_114	concoct	sample_0
sample_0_concoct_bin_170	concoct	sample_0
sample_0_concoct_bin_4	concoct	sample_0
sample_0_concoct_bin_132	concoct	sample_0
sample_0_concoct_bin_133	concoct	sample_0
sample_0_concoct_bin_97	concoct	sample_0
sample_0_concoct_bin_120	concoct	sample_0
sample_0_concoct_bin_140	concoct	sample_0
sample_0_concoct_bin_43	concoct	sample_0
sample_0_concoct_bin_42	concoct	sample_0
sample_0_concoct_bin_66	concoct	sample_0
sample_0_concoct_bin_38	concoct	sample_0
sample_0_concoct_bin_126	concoct	sample_0
sample_0_concoct_bin_152	concoct	sample_0
sample_0_concoct_bin_56	concoct	sample_0
sample_0_concoct_bin_88	concoct	sample_0
sample_0_concoct_bin_148	concoct	sample_0
sample_0_concoct_bin_54	concoct	sample_0
sample_0_concoct_bin_5	concoct	sample_0
sample_0_concoct_bin_23	concoct	sample_0
sample_0_concoct_bin_93	concoct	sample_0
sample_0_concoct_bin_143	concoct	sample_0
sample_0_concoct_bin_154	concoct	sample_0
sample_0_concoct_bin_17	concoct	sample_0
sample_0_concoct_bin_67	concoct	sample_0
sample_0_concoct_bin_149	concoct	sample_0
sample_0_concoct_bin_94	concoct	sample_0
sample_0_concoct_bin_119	concoct	sample_0
sample_0_concoct_bin_110	concoct	sample_0
sample_0_concoct_bin_91	concoct	sample_0
sample_0_concoct_bin_103	concoct	sample_0
sample_0_concoct_bin_156	concoct	sample_0
sample_0_concoct_bin_104	concoct	sample_0
sample_0_concoct_bin_127	concoct	sample_0
sample_0_concoct_bin_125	concoct	sample_0
sample_0_concoct_bin_0	concoct	sample_0
sample_0_concoct_bin_53	concoct	sample_0
sample_0_concoct_bin_13	concoct	sample_0
sample_0.metabat2.10	metabat2	sample_0
sample_0.metabat2.11	metabat2	sample_0
sample_0.metabat2.12	metabat2	sample_0
sample_0.metabat2.13	metabat2	sample_0
sample_0.metabat2.14	metabat2	sample_0
sample_0.metabat2.15	metabat2	sample_0
sample_0.metabat2.16	metabat2	sample_0
sample_0.metabat2.17	metabat2	sample_0
sample_0.metabat2.18	metabat2	sample_0
sample_0.metabat2.19	metabat2	sample_0
sample_0.metabat2.1	metabat2	sample_0
sample_0.metabat2.20	metabat2	sample_0
sample_0.metabat2.21	metabat2	sample_0
sample_0.metabat2.22	metabat2	sample_0
sample_0.metabat2.23	metabat2	sample_0
sample_0.metabat2.24	metabat2	sample_0
sample_0.metabat2.25	metabat2	sample_0
sample_0.metabat2.26	metabat2	sample_0
sample_0.metabat2.27	metabat2	sample_0
sample_0.metabat2.28	metabat2	sample_0
sample_0.metabat2.29	metabat2	sample_0
sample_0.metabat2.2	metabat2	sample_0
sample_0.metabat2.30	metabat2	sample_0
sample_0.metabat2.31	metabat2	sample_0
sample_0.metabat2.32	metabat2	sample_0
sample_0.metabat2.33	metabat2	sample_0
sample_0.metabat2.34	metabat2	sample_0
sample_0.metabat2.35	metabat2	sample_0
sample_0.metabat2.36	metabat2	sample_0
sample_0.metabat2.37	metabat2	sample_0
sample_0.metabat2.38	metabat2	sample_0
sample_0.metabat2.39	metabat2	sample_0
sample_0.metabat2.3	metabat2	sample_0
sample_0.metabat2.40	metabat2	sample_0
sample_0.metabat2.41	metabat2	sample_0
sample_0.metabat2.42	metabat2	sample_0
sample_0.metabat2.43	metabat2	sample_0
sample_0.metabat2.44	metabat2	sample_0
sample_0.metabat2.46	metabat2	sample_0
sample_0.metabat2.47	metabat2	sample_0
sample_0.metabat2.48	metabat2	sample_0
sample_0.metabat2.49	metabat2	sample_0
sample_0.metabat2.4	metabat2	sample_0
sample_0.metabat2.50	metabat2	sample_0
sample_0.metabat2.51	metabat2	sample_0
sample_0.metabat2.52	metabat2	sample_0
sample_0.metabat2.53	metabat2	sample_0
sample_0.metabat2.54	metabat2	sample_0
sample_0.metabat2.55	metabat2	sample_0
sample_0.metabat2.56	metabat2	sample_0
sample_0.metabat2.57	metabat2	sample_0
sample_0.metabat2.58	metabat2	sample_0
sample_0.metabat2.59	metabat2	sample_0
sample_0.metabat2.5	metabat2	sample_0
sample_0.metabat2.60	metabat2	sample_0
sample_0.metabat2.61	metabat2	sample_0
sample_0.metabat2.62	metabat2	sample_0
sample_0.metabat2.63	metabat2	sample_0
sample_0.metabat2.64	metabat2	sample_0
sample_0.metabat2.65	metabat2	sample_0
sample_0.metabat2.66	metabat2	sample_0
sample_0.metabat2.67	metabat2	sample_0
sample_0.metabat2.68	metabat2	sample_0
sample_0.metabat2.69	metabat2	sample_0
sample_0.metabat2.6	metabat2	sample_0
sample_0.metabat2.71	metabat2	sample_0
sample_0.metabat2.72	metabat2	sample_0
sample_0.metabat2.73	metabat2	sample_0
sample_0.metabat2.74	metabat2	sample_0
sample_0.metabat2.75	metabat2	sample_0
sample_0.metabat2.76	metabat2	sample_0
sample_0.metabat2.77	metabat2	sample_0
sample_0.metabat2.7	metabat2	sample_0
sample_0.metabat2.8	metabat2	sample_0
sample_0.metabat2.9	metabat2	sample_0
sample_0.maxbin2.001	maxbin2	sample_0
sample_0.maxbin2.002	maxbin2	sample_0
sample_0.maxbin2.003	maxbin2	sample_0
sample_0.maxbin2.004	maxbin2	sample_0
sample_0.maxbin2.005	maxbin2	sample_0
sample_0.maxbin2.006	maxbin2	sample_0
sample_0.maxbin2.007	maxbin2	sample_0
sample_0.maxbin2.008	maxbin2	sample_0
sample_0.maxbin2.009	maxbin2	sample_0
sample_0.maxbin2.010	maxbin2	sample_0
sample_0.maxbin2.011	maxbin2	sample_0
sample_0.maxbin2.012	maxbin2	sample_0
sample_0.maxbin2.013	maxbin2	sample_0
sample_0.maxbin2.014	maxbin2	sample_0
sample_0.maxbin2.015	maxbin2	sample_0
sample_0.maxbin2.016	maxbin2	sample_0
sample_0.maxbin2.017	maxbin2	sample_0
sample_0.maxbin2.018	maxbin2	sample_0
sample_0.maxbin2.019	maxbin2	sample_0
sample_0.maxbin2.020	maxbin2	sample_0
sample_0.maxbin2.021	maxbin2	sample_0
sample_0.maxbin2.022	maxbin2	sample_0
sample_0.maxbin2.023	maxbin2	sample_0
sample_0.maxbin2.024	maxbin2	sample_0
sample_0.maxbin2.025	maxbin2	sample_0
sample_0.maxbin2.026	maxbin2	sample_0
sample_0.maxbin2.027	maxbin2	sample_0
sample_0.maxbin2.028	maxbin2	sample_0
sample_0.maxbin2.029	maxbin2	sample_0
sample_0.maxbin2.030	maxbin2	sample_0
sample_0.maxbin2.031	maxbin2	sample_0
sample_0.maxbin2.032	maxbin2	sample_0
sample_0.maxbin2.033	maxbin2	sample_0
sample_0.maxbin2.034	maxbin2	sample_0
sample_0.maxbin2.035	maxbin2	sample_0
sample_0.maxbin2.036	maxbin2	sample_0
sample_0.maxbin2.037	maxbin2	sample_0
sample_0.maxbin2.038	maxbin2	sample_0
sample_0.maxbin2.039	maxbin2	sample_0
sample_0.maxbin2.040	maxbin2	sample_0
sample_0.maxbin2.041	maxbin2	sample_0
sample_0.maxbin2.042	maxbin2	sample_0
sample_0.maxbin2.043	maxbin2	sample_0
sample_0.maxbin2.044	maxbin2	sample_0
sample_0.maxbin2.045	maxbin2	sample_0
sample_0.maxbin2.046	maxbin2	sample_0
sample_0.maxbin2.047	maxbin2	sample_0
sample_0.maxbin2.048	maxbin2	sample_0
sample_0.maxbin2.049	maxbin2	sample_0
sample_0.maxbin2.050	maxbin2	sample_0
sample_0.maxbin2.051	maxbin2	sample_0
sample_0.maxbin2.052	maxbin2	sample_0
sample_0.maxbin2.053	maxbin2	sample_0
sample_0.maxbin2.054	maxbin2	sample_0
sample_0.maxbin2.055	maxbin2	sample_0
sample_0.maxbin2.056	maxbin2	sample_0
sample_0.maxbin2.057	maxbin2	sample_0
sample_0.maxbin2.058	maxbin2	sample_0
sample_0.maxbin2.059	maxbin2	sample_0
sample_0.maxbin2.060	maxbin2	sample_0
sample_0.maxbin2.061	maxbin2	sample_0
sample_0.maxbin2.062	maxbin2	sample_0
sample_0.MAGScoT_ms80_cleanbin_000001	MAGScoT_ms80	sample_0
sample_0.MAGScoT_ms80_cleanbin_000002	MAGScoT_ms80	sample_0
sample_0.MAGScoT_ms80_cleanbin_000003	MAGScoT_ms80	sample_0
sample_0.MAGScoT_ms80_cleanbin_000004	MAGScoT_ms80	sample_0
sample_0.MAGScoT_ms80_cleanbin_000005	MAGScoT_ms80	sample_0
sample_0.MAGScoT_ms80_cleanbin_000006	MAGScoT_ms80	sample_0
sample_0.MAGScoT_ms80_cleanbin_000007	MAGScoT_ms80	sample_0
sample_0.MAGScoT_ms80_cleanbin_000008	MAGScoT_ms80	sample_0
sample_0.MAGScoT_ms80_cleanbin_000009	MAGScoT_ms80	sample_0
sample_0.MAGScoT_ms80_cleanbin_000010	MAGScoT_ms80	sample_0
sample_0.MAGScoT_ms80_cleanbin_000011	MAGScoT_ms80	sample_0
sample_0.MAGScoT_ms80_cleanbin_000012	MAGScoT_ms80	sample_0
sample_0.MAGScoT_ms80_cleanbin_000013	MAGScoT_ms80	sample_0
sample_0.MAGScoT_ms80_cleanbin_000014	MAGScoT_ms80	sample_0
sample_0.MAGScoT_ms80_cleanbin_000015	MAGScoT_ms80	sample_0
sample_0.MAGScoT_ms80_cleanbin_000016	MAGScoT_ms80	sample_0
sample_0.MAGScoT_ms80_cleanbin_000017	MAGScoT_ms80	sample_0
sample_0.MAGScoT_ms80_cleanbin_000018	MAGScoT_ms80	sample_0
sample_0.MAGScoT_ms80_cleanbin_000019	MAGScoT_ms80	sample_0
sample_0.MAGScoT_ms80_cleanbin_000020	MAGScoT_ms80	sample_0
sample_0.MAGScoT_ms80_cleanbin_000021	MAGScoT_ms80	sample_0
sample_0.MAGScoT_ms80_cleanbin_000022	MAGScoT_ms80	sample_0
sample_0.MAGScoT_ms80_cleanbin_000023	MAGScoT_ms80	sample_0
sample_0.MAGScoT_ms80_cleanbin_000024	MAGScoT_ms80	sample_0
sample_0.MAGScoT_ms80_cleanbin_000025	MAGScoT_ms80	sample_0
sample_0.MAGScoT_ms80_cleanbin_000026	MAGScoT_ms80	sample_0
sample_0.MAGScoT_ms80_cleanbin_000027	MAGScoT_ms80	sample_0
sample_0.MAGScoT_ms80_cleanbin_000028	MAGScoT_ms80	sample_0
sample_0.MAGScoT_ms80_cleanbin_000029	MAGScoT_ms80	sample_0
sample_0.MAGScoT_ms80_cleanbin_000030	MAGScoT_ms80	sample_0
sample_0.MAGScoT_ms80_cleanbin_000031	MAGScoT_ms80	sample_0
sample_0.MAGScoT_ms80_cleanbin_000032	MAGScoT_ms80	sample_0
sample_0.MAGScoT_ms80_cleanbin_000033	MAGScoT_ms80	sample_0
sample_0.MAGScoT_ms80_cleanbin_000034	MAGScoT_ms80	sample_0
sample_0.MAGScoT_ms80_cleanbin_000035	MAGScoT_ms80	sample_0
sample_0.MAGScoT_ms80_cleanbin_000036	MAGScoT_ms80	sample_0
sample_0.MAGScoT_ms80_cleanbin_000037	MAGScoT_ms80	sample_0
sample_0.MAGScoT_ms80_cleanbin_000038	MAGScoT_ms80	sample_0
sample_0.MAGScoT_ms80_cleanbin_000039	MAGScoT_ms80	sample_0
sample_0.MAGScoT_ms80_cleanbin_000040	MAGScoT_ms80	sample_0
sample_0.MAGScoT_ms80_cleanbin_000041	MAGScoT_ms80	sample_0
sample_0.MAGScoT_ms80_cleanbin_000042	MAGScoT_ms80	sample_0
sample_0.MAGScoT_ms80_cleanbin_000043	MAGScoT_ms80	sample_0
sample_0.MAGScoT_ms80_cleanbin_000044	MAGScoT_ms80	sample_0
sample_0.MAGScoT_ms80_cleanbin_000045	MAGScoT_ms80	sample_0
sample_0.MAGScoT_ms80_cleanbin_000046	MAGScoT_ms80	sample_0
sample_0.MAGScoT_ms80_cleanbin_000047	MAGScoT_ms80	sample_0
sample_0.MAGScoT_ms80_cleanbin_000048	MAGScoT_ms80	sample_0
sample_0.MAGScoT_ms80_cleanbin_000049	MAGScoT_ms80	sample_0
sample_0.MAGScoT_ms80_cleanbin_000050	MAGScoT_ms80	sample_0
sample_0.MAGScoT_ms80_cleanbin_000051	MAGScoT_ms80	sample_0
sample_0.MAGScoT_ms80_cleanbin_000052	MAGScoT_ms80	sample_0
sample_0.MAGScoT_ms80_cleanbin_000053	MAGScoT_ms80	sample_0
sample_0.MAGScoT_ms80_cleanbin_000054	MAGScoT_ms80	sample_0
sample_0.MAGScoT_ms80_cleanbin_000055	MAGScoT_ms80	sample_0
sample_0.MAGScoT_ms80_cleanbin_000056	MAGScoT_ms80	sample_0
sample_0.MAGScoT_ms80_cleanbin_000057	MAGScoT_ms80	sample_0
sample_0.MAGScoT_ms80_cleanbin_000058	MAGScoT_ms80	sample_0
sample_0.MAGScoT_ms80_cleanbin_000059	MAGScoT_ms80	sample_0
sample_0.MAGScoT_ms80_cleanbin_000060	MAGScoT_ms80	sample_0
sample_0.MAGScoT_ms80_cleanbin_000061	MAGScoT_ms80	sample_0
sample_0.MAGScoT_ms80_cleanbin_000062	MAGScoT_ms80	sample_0
sample_0.MAGScoT_ms80_cleanbin_000063	MAGScoT_ms80	sample_0
sample_0.MAGScoT_ms80_cleanbin_000064	MAGScoT_ms80	sample_0
sample_0.MAGScoT_ms80_cleanbin_000065	MAGScoT_ms80	sample_0
sample_0.MAGScoT_ms80_cleanbin_000066	MAGScoT_ms80	sample_0
sample_0.MAGScoT_ms80_cleanbin_000067	MAGScoT_ms80	sample_0
sample_0.MAGScoT_cleanbin_000001	MAGScoT_ms50	sample_0
sample_0.MAGScoT_cleanbin_000002	MAGScoT_ms50	sample_0
sample_0.MAGScoT_cleanbin_000003	MAGScoT_ms50	sample_0
sample_0.MAGScoT_cleanbin_000004	MAGScoT_ms50	sample_0
sample_0.MAGScoT_cleanbin_000005	MAGScoT_ms50	sample_0
sample_0.MAGScoT_cleanbin_000006	MAGScoT_ms50	sample_0
sample_0.MAGScoT_cleanbin_000007	MAGScoT_ms50	sample_0
sample_0.MAGScoT_cleanbin_000008	MAGScoT_ms50	sample_0
sample_0.MAGScoT_cleanbin_000009	MAGScoT_ms50	sample_0
sample_0.MAGScoT_cleanbin_000010	MAGScoT_ms50	sample_0
sample_0.MAGScoT_cleanbin_000011	MAGScoT_ms50	sample_0
sample_0.MAGScoT_cleanbin_000012	MAGScoT_ms50	sample_0
sample_0.MAGScoT_cleanbin_000013	MAGScoT_ms50	sample_0
sample_0.MAGScoT_cleanbin_000014	MAGScoT_ms50	sample_0
sample_0.MAGScoT_cleanbin_000015	MAGScoT_ms50	sample_0
sample_0.MAGScoT_cleanbin_000016	MAGScoT_ms50	sample_0
sample_0.MAGScoT_cleanbin_000017	MAGScoT_ms50	sample_0
sample_0.MAGScoT_cleanbin_000018	MAGScoT_ms50	sample_0
sample_0.MAGScoT_cleanbin_000019	MAGScoT_ms50	sample_0
sample_0.MAGScoT_cleanbin_000020	MAGScoT_ms50	sample_0
sample_0.MAGScoT_cleanbin_000021	MAGScoT_ms50	sample_0
sample_0.MAGScoT_cleanbin_000022	MAGScoT_ms50	sample_0
sample_0.MAGScoT_cleanbin_000023	MAGScoT_ms50	sample_0
sample_0.MAGScoT_cleanbin_000024	MAGScoT_ms50	sample_0
sample_0.MAGScoT_cleanbin_000025	MAGScoT_ms50	sample_0
sample_0.MAGScoT_cleanbin_000026	MAGScoT_ms50	sample_0
sample_0.MAGScoT_cleanbin_000027	MAGScoT_ms50	sample_0
sample_0.MAGScoT_cleanbin_000028	MAGScoT_ms50	sample_0
sample_0.MAGScoT_cleanbin_000029	MAGScoT_ms50	sample_0
sample_0.MAGScoT_cleanbin_000030	MAGScoT_ms50	sample_0
sample_0.MAGScoT_cleanbin_000031	MAGScoT_ms50	sample_0
sample_0.MAGScoT_cleanbin_000032	MAGScoT_ms50	sample_0
sample_0.MAGScoT_cleanbin_000033	MAGScoT_ms50	sample_0
sample_0.MAGScoT_cleanbin_000034	MAGScoT_ms50	sample_0
sample_0.MAGScoT_cleanbin_000035	MAGScoT_ms50	sample_0
sample_0.MAGScoT_cleanbin_000036	MAGScoT_ms50	sample_0
sample_0.MAGScoT_cleanbin_000037	MAGScoT_ms50	sample_0
sample_0.MAGScoT_cleanbin_000038	MAGScoT_ms50	sample_0
sample_0.MAGScoT_cleanbin_000039	MAGScoT_ms50	sample_0
sample_0.MAGScoT_cleanbin_000040	MAGScoT_ms50	sample_0
sample_0.MAGScoT_cleanbin_000041	MAGScoT_ms50	sample_0
sample_0.MAGScoT_cleanbin_000042	MAGScoT_ms50	sample_0
sample_0.MAGScoT_cleanbin_000043	MAGScoT_ms50	sample_0
sample_0.MAGScoT_cleanbin_000044	MAGScoT_ms50	sample_0
sample_0.MAGScoT_cleanbin_000045	MAGScoT_ms50	sample_0
sample_0.MAGScoT_cleanbin_000046	MAGScoT_ms50	sample_0
sample_0.MAGScoT_cleanbin_000047	MAGScoT_ms50	sample_0
sample_0.MAGScoT_cleanbin_000048	MAGScoT_ms50	sample_0
sample_0.MAGScoT_cleanbin_000049	MAGScoT_ms50	sample_0
sample_0.MAGScoT_cleanbin_000050	MAGScoT_ms50	sample_0
sample_0.MAGScoT_cleanbin_000051	MAGScoT_ms50	sample_0
sample_0.MAGScoT_cleanbin_000052	MAGScoT_ms50	sample_0
sample_0.MAGScoT_cleanbin_000053	MAGScoT_ms50	sample_0
sample_0.MAGScoT_cleanbin_000054	MAGScoT_ms50	sample_0
sample_0.MAGScoT_cleanbin_000055	MAGScoT_ms50	sample_0
sample_0.MAGScoT_cleanbin_000056	MAGScoT_ms50	sample_0
sample_0.MAGScoT_cleanbin_000057	MAGScoT_ms50	sample_0
sample_0.MAGScoT_cleanbin_000058	MAGScoT_ms50	sample_0
sample_0.MAGScoT_cleanbin_000059	MAGScoT_ms50	sample_0
sample_0.MAGScoT_cleanbin_000060	MAGScoT_ms50	sample_0
sample_0.MAGScoT_cleanbin_000061	MAGScoT_ms50	sample_0
sample_0.MAGScoT_cleanbin_000062	MAGScoT_ms50	sample_0
sample_0.MAGScoT_cleanbin_000063	MAGScoT_ms50	sample_0
sample_0.MAGScoT_cleanbin_000064	MAGScoT_ms50	sample_0
sample_0.MAGScoT_cleanbin_000065	MAGScoT_ms50	sample_0
sample_0.MAGScoT_cleanbin_000066	MAGScoT_ms50	sample_0
sample_0.MAGScoT_cleanbin_000067	MAGScoT_ms50	sample_0
sample_0.MAGScoT_nomerge_cleanbin_000001	MAGScoT_nomerge	sample_0
sample_0.MAGScoT_nomerge_cleanbin_000002	MAGScoT_nomerge	sample_0
sample_0.MAGScoT_nomerge_cleanbin_000003	MAGScoT_nomerge	sample_0
sample_0.MAGScoT_nomerge_cleanbin_000004	MAGScoT_nomerge	sample_0
sample_0.MAGScoT_nomerge_cleanbin_000005	MAGScoT_nomerge	sample_0
sample_0.MAGScoT_nomerge_cleanbin_000006	MAGScoT_nomerge	sample_0
sample_0.MAGScoT_nomerge_cleanbin_000007	MAGScoT_nomerge	sample_0
sample_0.MAGScoT_nomerge_cleanbin_000008	MAGScoT_nomerge	sample_0
sample_0.MAGScoT_nomerge_cleanbin_000009	MAGScoT_nomerge	sample_0
sample_0.MAGScoT_nomerge_cleanbin_000010	MAGScoT_nomerge	sample_0
sample_0.MAGScoT_nomerge_cleanbin_000011	MAGScoT_nomerge	sample_0
sample_0.MAGScoT_nomerge_cleanbin_000012	MAGScoT_nomerge	sample_0
sample_0.MAGScoT_nomerge_cleanbin_000013	MAGScoT_nomerge	sample_0
sample_0.MAGScoT_nomerge_cleanbin_000014	MAGScoT_nomerge	sample_0
sample_0.MAGScoT_nomerge_cleanbin_000015	MAGScoT_nomerge	sample_0
sample_0.MAGScoT_nomerge_cleanbin_000016	MAGScoT_nomerge	sample_0
sample_0.MAGScoT_nomerge_cleanbin_000017	MAGScoT_nomerge	sample_0
sample_0.MAGScoT_nomerge_cleanbin_000018	MAGScoT_nomerge	sample_0
sample_0.MAGScoT_nomerge_cleanbin_000019	MAGScoT_nomerge	sample_0
sample_0.MAGScoT_nomerge_cleanbin_000020	MAGScoT_nomerge	sample_0
sample_0.MAGScoT_nomerge_cleanbin_000021	MAGScoT_nomerge	sample_0
sample_0.MAGScoT_nomerge_cleanbin_000022	MAGScoT_nomerge	sample_0
sample_0.MAGScoT_nomerge_cleanbin_000023	MAGScoT_nomerge	sample_0
sample_0.MAGScoT_nomerge_cleanbin_000024	MAGScoT_nomerge	sample_0
sample_0.MAGScoT_nomerge_cleanbin_000025	MAGScoT_nomerge	sample_0
sample_0.MAGScoT_nomerge_cleanbin_000026	MAGScoT_nomerge	sample_0
sample_0.MAGScoT_nomerge_cleanbin_000027	MAGScoT_nomerge	sample_0
sample_0.MAGScoT_nomerge_cleanbin_000028	MAGScoT_nomerge	sample_0
sample_0.MAGScoT_nomerge_cleanbin_000029	MAGScoT_nomerge	sample_0
sample_0.MAGScoT_nomerge_cleanbin_000030	MAGScoT_nomerge	sample_0
sample_0.MAGScoT_nomerge_cleanbin_000031	MAGScoT_nomerge	sample_0
sample_0.MAGScoT_nomerge_cleanbin_000032	MAGScoT_nomerge	sample_0
sample_0.MAGScoT_nomerge_cleanbin_000033	MAGScoT_nomerge	sample_0
sample_0.MAGScoT_nomerge_cleanbin_000034	MAGScoT_nomerge	sample_0
sample_0.MAGScoT_nomerge_cleanbin_000035	MAGScoT_nomerge	sample_0
sample_0.MAGScoT_nomerge_cleanbin_000036	MAGScoT_nomerge	sample_0
sample_0.MAGScoT_nomerge_cleanbin_000037	MAGScoT_nomerge	sample_0
sample_0.MAGScoT_nomerge_cleanbin_000038	MAGScoT_nomerge	sample_0
sample_0.MAGScoT_nomerge_cleanbin_000039	MAGScoT_nomerge	sample_0
sample_0.MAGScoT_nomerge_cleanbin_000040	MAGScoT_nomerge	sample_0
sample_0.MAGScoT_nomerge_cleanbin_000041	MAGScoT_nomerge	sample_0
sample_0.MAGScoT_nomerge_cleanbin_000042	MAGScoT_nomerge	sample_0
sample_0.MAGScoT_nomerge_cleanbin_000043	MAGScoT_nomerge	sample_0
sample_0.MAGScoT_nomerge_cleanbin_000044	MAGScoT_nomerge	sample_0
sample_0.MAGScoT_nomerge_cleanbin_000045	MAGScoT_nomerge	sample_0
sample_0.MAGScoT_nomerge_cleanbin_000046	MAGScoT_nomerge	sample_0
sample_0.MAGScoT_nomerge_cleanbin_000047	MAGScoT_nomerge	sample_0
sample_0.MAGScoT_nomerge_cleanbin_000048	MAGScoT_nomerge	sample_0
sample_0.MAGScoT_nomerge_cleanbin_000049	MAGScoT_nomerge	sample_0
sample_0.MAGScoT_nomerge_cleanbin_000050	MAGScoT_nomerge	sample_0
sample_0.MAGScoT_nomerge_cleanbin_000051	MAGScoT_nomerge	sample_0
sample_0.MAGScoT_nomerge_cleanbin_000052	MAGScoT_nomerge	sample_0
sample_0.MAGScoT_nomerge_cleanbin_000053	MAGScoT_nomerge	sample_0
sample_0.MAGScoT_nomerge_cleanbin_000054	MAGScoT_nomerge	sample_0
sample_0.MAGScoT_nomerge_cleanbin_000055	MAGScoT_nomerge	sample_0
sample_0.MAGScoT_nomerge_cleanbin_000056	MAGScoT_nomerge	sample_0
sample_0.MAGScoT_nomerge_cleanbin_000057	MAGScoT_nomerge	sample_0
sample_0.MAGScoT_nomerge_cleanbin_000058	MAGScoT_nomerge	sample_0
sample_0.MAGScoT_nomerge_cleanbin_000059	MAGScoT_nomerge	sample_0
sample_0.MAGScoT_nomerge_cleanbin_000060	MAGScoT_nomerge	sample_0
sample_0.MAGScoT_nomerge_cleanbin_000061	MAGScoT_nomerge	sample_0
sample_0.MAGScoT_nomerge_cleanbin_000062	MAGScoT_nomerge	sample_0
sample_0.MAGScoT_nomerge_cleanbin_000063	MAGScoT_nomerge	sample_0
sample_0.MAGScoT_nomerge_cleanbin_000064	MAGScoT_nomerge	sample_0
sample_0.MAGScoT_nomerge_cleanbin_000065	MAGScoT_nomerge	sample_0
sample_0.MAGScoT_nomerge_cleanbin_000066	MAGScoT_nomerge	sample_0
sample_0.MAGScoT_nomerge_cleanbin_000067	MAGScoT_nomerge	sample_0
bin.10	metawrap	sample_0
bin.11	metawrap	sample_0
bin.12	metawrap	sample_0
bin.13	metawrap	sample_0
bin.14	metawrap	sample_0
bin.15	metawrap	sample_0
bin.16	metawrap	sample_0
bin.17	metawrap	sample_0
bin.18	metawrap	sample_0
bin.19	metawrap	sample_0
bin.1	metawrap	sample_0
bin.20	metawrap	sample_0
bin.21	metawrap	sample_0
bin.22	metawrap	sample_0
bin.23	metawrap	sample_0
bin.24	metawrap	sample_0
bin.25	metawrap	sample_0
bin.26	metawrap	sample_0
bin.27	metawrap	sample_0
bin.28	metawrap	sample_0
bin.29	metawrap	sample_0
bin.2	metawrap	sample_0
bin.30	metawrap	sample_0
bin.31	metawrap	sample_0
bin.32	metawrap	sample_0
bin.33	metawrap	sample_0
bin.34	metawrap	sample_0
bin.35	metawrap	sample_0
bin.36	metawrap	sample_0
bin.37	metawrap	sample_0
bin.38	metawrap	sample_0
bin.39	metawrap	sample_0
bin.3	metawrap	sample_0
bin.40	metawrap	sample_0
bin.41	metawrap	sample_0
bin.42	metawrap	sample_0
bin.43	metawrap	sample_0
bin.44	metawrap	sample_0
bin.45	metawrap	sample_0
bin.46	metawrap	sample_0
bin.47	metawrap	sample_0
bin.48	metawrap	sample_0
bin.49	metawrap	sample_0
bin.4	metawrap	sample_0
bin.50	metawrap	sample_0
bin.51	metawrap	sample_0
bin.52	metawrap	sample_0
bin.53	metawrap	sample_0
bin.54	metawrap	sample_0
bin.55	metawrap	sample_0
bin.56	metawrap	sample_0
bin.57	metawrap	sample_0
bin.58	metawrap	sample_0
bin.59	metawrap	sample_0
bin.5	metawrap	sample_0
bin.60	metawrap	sample_0
bin.61	metawrap	sample_0
bin.62	metawrap	sample_0
bin.6	metawrap	sample_0
bin.7	metawrap	sample_0
bin.8	metawrap	sample_0
bin.9	metawrap	sample_0
sample_0.dastoolbin_1	DASTool	sample_0
sample_0.dastoolbin_2	DASTool	sample_0
sample_0.dastoolbin_3	DASTool	sample_0
sample_0.dastoolbin_4	DASTool	sample_0
sample_0.dastoolbin_5	DASTool	sample_0
sample_0.dastoolbin_6	DASTool	sample_0
sample_0.dastoolbin_7	DASTool	sample_0
sample_0.dastoolbin_8	DASTool	sample_0
sample_0.dastoolbin_9	DASTool	sample_0
sample_0.dastoolbin_10	DASTool	sample_0
sample_0.dastoolbin_11	DASTool	sample_0
sample_0.dastoolbin_12	DASTool	sample_0
sample_0.dastoolbin_13	DASTool	sample_0
sample_0.dastoolbin_14	DASTool	sample_0
sample_0.dastoolbin_15	DASTool	sample_0
sample_0.dastoolbin_16	DASTool	sample_0
sample_0.dastoolbin_17	DASTool	sample_0
sample_0.dastoolbin_18	DASTool	sample_0
sample_0.dastoolbin_19	DASTool	sample_0
sample_0.dastoolbin_20	DASTool	sample_0
sample_0.dastoolbin_21	DASTool	sample_0
sample_0.dastoolbin_22	DASTool	sample_0
sample_0.dastoolbin_23	DASTool	sample_0
sample_0.dastoolbin_24	DASTool	sample_0
sample_0.dastoolbin_25	DASTool	sample_0
sample_0.dastoolbin_26	DASTool	sample_0
sample_0.dastoolbin_27	DASTool	sample_0
sample_0.dastoolbin_28	DASTool	sample_0
sample_0.dastoolbin_29	DASTool	sample_0
sample_0.dastoolbin_30	DASTool	sample_0
sample_0.dastoolbin_31	DASTool	sample_0
sample_0.dastoolbin_32	DASTool	sample_0
sample_0.dastoolbin_33	DASTool	sample_0
sample_0.dastoolbin_34	DASTool	sample_0
sample_0.dastoolbin_35	DASTool	sample_0
sample_0.dastoolbin_36	DASTool	sample_0
sample_0.dastoolbin_37	DASTool	sample_0
sample_0.dastoolbin_38	DASTool	sample_0
sample_0.dastoolbin_39	DASTool	sample_0
sample_0.dastoolbin_40	DASTool	sample_0
sample_0.dastoolbin_41	DASTool	sample_0
sample_0.dastoolbin_42	DASTool	sample_0
sample_0.dastoolbin_43	DASTool	sample_0
sample_0.dastoolbin_44	DASTool	sample_0
sample_0.dastoolbin_45	DASTool	sample_0
sample_0.dastoolbin_46	DASTool	sample_0
sample_0.dastoolbin_47	DASTool	sample_0
sample_0.dastoolbin_48	DASTool	sample_0
sample_0.dastoolbin_49	DASTool	sample_0
sample_0.dastoolbin_50	DASTool	sample_0
sample_0.dastoolbin_51	DASTool	sample_0
sample_0.dastoolbin_52	DASTool	sample_0
sample_0.dastoolbin_53	DASTool	sample_0
sample_0.dastoolbin_54	DASTool	sample_0
sample_0.dastoolbin_55	DASTool	sample_0
sample_0.dastoolbin_56	DASTool	sample_0
sample_0.dastoolbin_57	DASTool	sample_0
sample_0.dastoolbin_58	DASTool	sample_0
sample_0.dastoolbin_59	DASTool	sample_0
Otu980_gsa2k	gsa2k	sample_0
Otu249_0_gsa2k	gsa2k	sample_0
Otu453_gsa2k	gsa2k	sample_0
Otu88_0_gsa2k	gsa2k	sample_0
Otu80_0_gsa2k	gsa2k	sample_0
Otu54_gsa2k	gsa2k	sample_0
Otu352_1_gsa2k	gsa2k	sample_0
Otu250_gsa2k	gsa2k	sample_0
Otu254_gsa2k	gsa2k	sample_0
Otu256_gsa2k	gsa2k	sample_0
Otu104_gsa2k	gsa2k	sample_0
Otu86_0_gsa2k	gsa2k	sample_0
Otu302_0_gsa2k	gsa2k	sample_0
Otu23_gsa2k	gsa2k	sample_0
Otu179_gsa2k	gsa2k	sample_0
Otu870_gsa2k	gsa2k	sample_0
Otu465_gsa2k	gsa2k	sample_0
Otu1278_0_gsa2k	gsa2k	sample_0
Otu226_gsa2k	gsa2k	sample_0
Otu72_0_gsa2k	gsa2k	sample_0
Otu24_0_gsa2k	gsa2k	sample_0
Otu26_0_gsa2k	gsa2k	sample_0
Otu1180_0_gsa2k	gsa2k	sample_0
Otu137_0_gsa2k	gsa2k	sample_0
Otu40_1_gsa2k	gsa2k	sample_0
Otu1458_0_gsa2k	gsa2k	sample_0
Otu1337_gsa2k	gsa2k	sample_0
Otu1093_gsa2k	gsa2k	sample_0
Otu36_0_gsa2k	gsa2k	sample_0
Otu40_0_gsa2k	gsa2k	sample_0
Otu298_gsa2k	gsa2k	sample_0
Otu160_gsa2k	gsa2k	sample_0
Otu30_0_gsa2k	gsa2k	sample_0
Otu186_0_gsa2k	gsa2k	sample_0
Otu68_gsa2k	gsa2k	sample_0
Otu503_gsa2k	gsa2k	sample_0
Otu351_gsa2k	gsa2k	sample_0
Otu382_0_gsa2k	gsa2k	sample_0
Otu50_0_gsa2k	gsa2k	sample_0
Otu438_gsa2k	gsa2k	sample_0
Otu1529_gsa2k	gsa2k	sample_0
Otu683_0_gsa2k	gsa2k	sample_0
Otu234_0_gsa2k	gsa2k	sample_0
Otu4_0_gsa2k	gsa2k	sample_0
Otu189_gsa2k	gsa2k	sample_0
Otu274_0_gsa2k	gsa2k	sample_0
Otu9_gsa2k	gsa2k	sample_0
Otu6_gsa2k	gsa2k	sample_0
Otu2_0_gsa2k	gsa2k	sample_0
Otu613_gsa2k	gsa2k	sample_0
Otu116_0_gsa2k	gsa2k	sample_0
Otu376_gsa2k	gsa2k	sample_0
Otu87_0_gsa2k	gsa2k	sample_0
Otu107_gsa2k	gsa2k	sample_0
Otu1475_gsa2k	gsa2k	sample_0
Otu196_gsa2k	gsa2k	sample_0
Otu13_0_gsa2k	gsa2k	sample_0
Otu150_0_gsa2k	gsa2k	sample_0
Otu93_gsa2k	gsa2k	sample_0
Otu67_0_gsa2k	gsa2k	sample_0
Otu833_gsa2k	gsa2k	sample_0
Otu37_0_gsa2k	gsa2k	sample_0
Otu35_0_gsa2k	gsa2k	sample_0
Otu506_0_gsa2k	gsa2k	sample_0
Otu185_0_gsa2k	gsa2k	sample_0
Otu479_gsa2k	gsa2k	sample_0
Otu48_0_gsa2k	gsa2k	sample_0
Otu20_gsa2k	gsa2k	sample_0
Otu79_0_gsa2k	gsa2k	sample_0
Otu69_0_gsa2k	gsa2k	sample_0
Otu1445_gsa2k	gsa2k	sample_0
Otu222_0_gsa2k	gsa2k	sample_0
Otu222_1_gsa2k	gsa2k	sample_0
Otu368_gsa2k	gsa2k	sample_0
Otu136_gsa2k	gsa2k	sample_0
Otu10_gsa2k	gsa2k	sample_0
Otu11_gsa2k	gsa2k	sample_0
Otu47_0_gsa2k	gsa2k	sample_0
Otu235_0_gsa2k	gsa2k	sample_0
S1C87	vamb	sample_1
S1C208	vamb	sample_1
S1C253	vamb	sample_1
S1C254	vamb	sample_1
S1C268	vamb	sample_1
S1C280	vamb	sample_1
S1C343	vamb	sample_1
S1C355	vamb	sample_1
S1C399	vamb	sample_1
S1C401	vamb	sample_1
S1C481	vamb	sample_1
S1C493	vamb	sample_1
S1C671	vamb	sample_1
S1C736	vamb	sample_1
S1C744	vamb	sample_1
S1C791	vamb	sample_1
S1C804	vamb	sample_1
S1C806	vamb	sample_1
S1C816	vamb	sample_1
S1C990	vamb	sample_1
S1C993	vamb	sample_1
S1C1008	vamb	sample_1
S1C1014	vamb	sample_1
S1C1022	vamb	sample_1
S1C1029	vamb	sample_1
S1C1055	vamb	sample_1
S1C1093	vamb	sample_1
S1C1139	vamb	sample_1
S1C1224	vamb	sample_1
S1C1227	vamb	sample_1
S1C1273	vamb	sample_1
S1C1347	vamb	sample_1
S1C1411	vamb	sample_1
S1C1496	vamb	sample_1
S1C1560	vamb	sample_1
S1C1596	vamb	sample_1
S1C1822	vamb	sample_1
S1C1889	vamb	sample_1
S1C1969	vamb	sample_1
S1C1992	vamb	sample_1
S1C2003	vamb	sample_1
S1C2033	vamb	sample_1
S1C2086	vamb	sample_1
S1C2158	vamb	sample_1
S1C2176	vamb	sample_1
S1C2222	vamb	sample_1
S1C2396	vamb	sample_1
S1C2503	vamb	sample_1
S1C2504	vamb	sample_1
S1C2544	vamb	sample_1
S1C2553	vamb	sample_1
S1C2701	vamb	sample_1
S1C2913	vamb	sample_1
S1C2961	vamb	sample_1
S1C2968	vamb	sample_1
S1C2983	vamb	sample_1
S1C2992	vamb	sample_1
S1C2999	vamb	sample_1
S1C3000	vamb	sample_1
S1C3041	vamb	sample_1
S1C3058	vamb	sample_1
S1C3061	vamb	sample_1
S1C3067	vamb	sample_1
S1C3077	vamb	sample_1
S1C3087	vamb	sample_1
S1C3116	vamb	sample_1
S1C3120	vamb	sample_1
S1C3128	vamb	sample_1
S1C3130	vamb	sample_1
S1C3132	vamb	sample_1
S1C3181	vamb	sample_1
S1C3215	vamb	sample_1
S1C3221	vamb	sample_1
S1C3222	vamb	sample_1
S1C3288	vamb	sample_1
S1C3360	vamb	sample_1
S1C3364	vamb	sample_1
S1C3432	vamb	sample_1
S1C3435	vamb	sample_1
S1C3438	vamb	sample_1
S1C3488	vamb	sample_1
S1C3500	vamb	sample_1
S1C3527	vamb	sample_1
S1C3574	vamb	sample_1
S1C3731	vamb	sample_1
S1C3749	vamb	sample_1
S1C3938	vamb	sample_1
S1C3939	vamb	sample_1
S1C3972	vamb	sample_1
S1C4557	vamb	sample_1
S1C4647	vamb	sample_1
S1C4653	vamb	sample_1
S1C4821	vamb	sample_1
S1C4921	vamb	sample_1
S1C4933	vamb	sample_1
S1C4944	vamb	sample_1
S1C4973	vamb	sample_1
S1C5058	vamb	sample_1
S1C6115	vamb	sample_1
S1C8535	vamb	sample_1
S1C8920	vamb	sample_1
S1C11250	vamb	sample_1
S1C13117	vamb	sample_1
S1C13805	vamb	sample_1
S1C23733	vamb	sample_1
sample_1_concoct_bin_48	concoct	sample_1
sample_1_concoct_bin_143	concoct	sample_1
sample_1_concoct_bin_152	concoct	sample_1
sample_1_concoct_bin_160	concoct	sample_1
sample_1_concoct_bin_144	concoct	sample_1
sample_1_concoct_bin_134	concoct	sample_1
sample_1_concoct_bin_10	concoct	sample_1
sample_1_concoct_bin_149	concoct	sample_1
sample_1_concoct_bin_37	concoct	sample_1
sample_1_concoct_bin_74	concoct	sample_1
sample_1_concoct_bin_164	concoct	sample_1
sample_1_concoct_bin_45	concoct	sample_1
sample_1_concoct_bin_59	concoct	sample_1
sample_1_concoct_bin_116	concoct	sample_1
sample_1_concoct_bin_162	concoct	sample_1
sample_1_concoct_bin_104	concoct	sample_1
sample_1_concoct_bin_109	concoct	sample_1
sample_1_concoct_bin_92	concoct	sample_1
sample_1_concoct_bin_127	concoct	sample_1
sample_1_concoct_bin_9	concoct	sample_1
sample_1_concoct_bin_121	concoct	sample_1
sample_1_concoct_bin_137	concoct	sample_1
sample_1_concoct_bin_72	concoct	sample_1
sample_1_concoct_bin_157	concoct	sample_1
sample_1_concoct_bin_166	concoct	sample_1
sample_1_concoct_bin_85	concoct	sample_1
sample_1_concoct_bin_13	concoct	sample_1
sample_1_concoct_bin_6	concoct	sample_1
sample_1_concoct_bin_17	concoct	sample_1
sample_1_concoct_bin_106	concoct	sample_1
sample_1_concoct_bin_47	concoct	sample_1
sample_1_concoct_bin_123	concoct	sample_1
sample_1_concoct_bin_145	concoct	sample_1
sample_1_concoct_bin_28	concoct	sample_1
sample_1_concoct_bin_96	concoct	sample_1
sample_1_concoct_bin_125	concoct	sample_1
sample_1_concoct_bin_56	concoct	sample_1
sample_1_concoct_bin_77	concoct	sample_1
sample_1_concoct_bin_103	concoct	sample_1
sample_1_concoct_bin_35	concoct	sample_1
sample_1_concoct_bin_7	concoct	sample_1
sample_1_concoct_bin_25	concoct	sample_1
sample_1_concoct_bin_158	concoct	sample_1
sample_1_concoct_bin_136	concoct	sample_1
sample_1_concoct_bin_40	concoct	sample_1
sample_1_concoct_bin_83	concoct	sample_1
sample_1_concoct_bin_118	concoct	sample_1
sample_1_concoct_bin_128	concoct	sample_1
sample_1_concoct_bin_153	concoct	sample_1
sample_1_concoct_bin_117	concoct	sample_1
sample_1_concoct_bin_129	concoct	sample_1
sample_1_concoct_bin_66	concoct	sample_1
sample_1_concoct_bin_142	concoct	sample_1
sample_1_concoct_bin_49	concoct	sample_1
sample_1_concoct_bin_155	concoct	sample_1
sample_1_concoct_bin_12	concoct	sample_1
sample_1_concoct_bin_21	concoct	sample_1
sample_1_concoct_bin_120	concoct	sample_1
sample_1_concoct_bin_146	concoct	sample_1
sample_1_concoct_bin_33	concoct	sample_1
sample_1_concoct_bin_78	concoct	sample_1
sample_1_concoct_bin_68	concoct	sample_1
sample_1_concoct_bin_115	concoct	sample_1
sample_1_concoct_bin_0	concoct	sample_1
sample_1_concoct_bin_102	concoct	sample_1
sample_1_concoct_bin_58	concoct	sample_1
sample_1_concoct_bin_71	concoct	sample_1
sample_1_concoct_bin_30	concoct	sample_1
sample_1_concoct_bin_20	concoct	sample_1
sample_1_concoct_bin_147	concoct	sample_1
sample_1_concoct_bin_95	concoct	sample_1
sample_1_concoct_bin_159	concoct	sample_1
sample_1_concoct_bin_111	concoct	sample_1
sample_1_concoct_bin_62	concoct	sample_1
sample_1_concoct_bin_93	concoct	sample_1
sample_1_concoct_bin_38	concoct	sample_1
sample_1_concoct_bin_18	concoct	sample_1
sample_1_concoct_bin_131	concoct	sample_1
sample_1_concoct_bin_150	concoct	sample_1
sample_1_concoct_bin_94	concoct	sample_1
sample_1_concoct_bin_132	concoct	sample_1
sample_1_concoct_bin_108	concoct	sample_1
sample_1_concoct_bin_84	concoct	sample_1
sample_1_concoct_bin_90	concoct	sample_1
sample_1_concoct_bin_19	concoct	sample_1
sample_1_concoct_bin_88	concoct	sample_1
sample_1_concoct_bin_39	concoct	sample_1
sample_1_concoct_bin_52	concoct	sample_1
sample_1_concoct_bin_141	concoct	sample_1
sample_1_concoct_bin_5	concoct	sample_1
sample_1_concoct_bin_64	concoct	sample_1
sample_1_concoct_bin_119	concoct	sample_1
sample_1_concoct_bin_167	concoct	sample_1
sample_1_concoct_bin_61	concoct	sample_1
sample_1_concoct_bin_122	concoct	sample_1
sample_1_concoct_bin_91	concoct	sample_1
sample_1_concoct_bin_107	concoct	sample_1
sample_1_concoct_bin_24	concoct	sample_1
sample_1_concoct_bin_1	concoct	sample_1
sample_1_concoct_bin_69	concoct	sample_1
sample_1_concoct_bin_50	concoct	sample_1
sample_1.metabat2.10	metabat2	sample_1
sample_1.metabat2.11	metabat2	sample_1
sample_1.metabat2.12	metabat2	sample_1
sample_1.metabat2.13	metabat2	sample_1
sample_1.metabat2.14	metabat2	sample_1
sample_1.metabat2.15	metabat2	sample_1
sample_1.metabat2.16	metabat2	sample_1
sample_1.metabat2.17	metabat2	sample_1
sample_1.metabat2.18	metabat2	sample_1
sample_1.metabat2.19	metabat2	sample_1
sample_1.metabat2.1	metabat2	sample_1
sample_1.metabat2.20	metabat2	sample_1
sample_1.metabat2.21	metabat2	sample_1
sample_1.metabat2.22	metabat2	sample_1
sample_1.metabat2.23	metabat2	sample_1
sample_1.metabat2.24	metabat2	sample_1
sample_1.metabat2.25	metabat2	sample_1
sample_1.metabat2.26	metabat2	sample_1
sample_1.metabat2.27	metabat2	sample_1
sample_1.metabat2.28	metabat2	sample_1
sample_1.metabat2.29	metabat2	sample_1
sample_1.metabat2.2	metabat2	sample_1
sample_1.metabat2.30	metabat2	sample_1
sample_1.metabat2.31	metabat2	sample_1
sample_1.metabat2.32	metabat2	sample_1
sample_1.metabat2.33	metabat2	sample_1
sample_1.metabat2.35	metabat2	sample_1
sample_1.metabat2.36	metabat2	sample_1
sample_1.metabat2.37	metabat2	sample_1
sample_1.metabat2.38	metabat2	sample_1
sample_1.metabat2.39	metabat2	sample_1
sample_1.metabat2.3	metabat2	sample_1
sample_1.metabat2.40	metabat2	sample_1
sample_1.metabat2.41	metabat2	sample_1
sample_1.metabat2.42	metabat2	sample_1
sample_1.metabat2.43	metabat2	sample_1
sample_1.metabat2.44	metabat2	sample_1
sample_1.metabat2.45	metabat2	sample_1
sample_1.metabat2.46	metabat2	sample_1
sample_1.metabat2.47	metabat2	sample_1
sample_1.metabat2.48	metabat2	sample_1
sample_1.metabat2.49	metabat2	sample_1
sample_1.metabat2.4	metabat2	sample_1
sample_1.metabat2.50	metabat2	sample_1
sample_1.metabat2.51	metabat2	sample_1
sample_1.metabat2.52	metabat2	sample_1
sample_1.metabat2.53	metabat2	sample_1
sample_1.metabat2.54	metabat2	sample_1
sample_1.metabat2.55	metabat2	sample_1
sample_1.metabat2.56	metabat2	sample_1
sample_1.metabat2.57	metabat2	sample_1
sample_1.metabat2.58	metabat2	sample_1
sample_1.metabat2.59	metabat2	sample_1
sample_1.metabat2.5	metabat2	sample_1
sample_1.metabat2.60	metabat2	sample_1
sample_1.metabat2.61	metabat2	sample_1
sample_1.metabat2.62	metabat2	sample_1
sample_1.metabat2.63	metabat2	sample_1
sample_1.metabat2.64	metabat2	sample_1
sample_1.metabat2.65	metabat2	sample_1
sample_1.metabat2.66	metabat2	sample_1
sample_1.metabat2.67	metabat2	sample_1
sample_1.metabat2.68	metabat2	sample_1
sample_1.metabat2.69	metabat2	sample_1
sample_1.metabat2.6	metabat2	sample_1
sample_1.metabat2.70	metabat2	sample_1
sample_1.metabat2.71	metabat2	sample_1
sample_1.metabat2.72	metabat2	sample_1
sample_1.metabat2.73	metabat2	sample_1
sample_1.metabat2.74	metabat2	sample_1
sample_1.metabat2.75	metabat2	sample_1
sample_1.metabat2.76	metabat2	sample_1
sample_1.metabat2.77	metabat2	sample_1
sample_1.metabat2.78	metabat2	sample_1
sample_1.metabat2.79	metabat2	sample_1
sample_1.metabat2.7	metabat2	sample_1
sample_1.metabat2.80	metabat2	sample_1
sample_1.metabat2.81	metabat2	sample_1
sample_1.metabat2.82	metabat2	sample_1
sample_1.metabat2.83	metabat2	sample_1
sample_1.metabat2.84	metabat2	sample_1
sample_1.metabat2.85	metabat2	sample_1
sample_1.metabat2.86	metabat2	sample_1
sample_1.metabat2.87	metabat2	sample_1
sample_1.metabat2.88	metabat2	sample_1
sample_1.metabat2.89	metabat2	sample_1
sample_1.metabat2.8	metabat2	sample_1
sample_1.metabat2.90	metabat2	sample_1
sample_1.metabat2.91	metabat2	sample_1
sample_1.metabat2.92	metabat2	sample_1
sample_1.metabat2.93	metabat2	sample_1
sample_1.metabat2.94	metabat2	sample_1
sample_1.metabat2.95	metabat2	sample_1
sample_1.metabat2.96	metabat2	sample_1
sample_1.metabat2.97	metabat2	sample_1
sample_1.metabat2.98	metabat2	sample_1
sample_1.metabat2.99	metabat2	sample_1
sample_1.metabat2.9	metabat2	sample_1
sample_1.maxbin2.001	maxbin2	sample_1
sample_1.maxbin2.002	maxbin2	sample_1
sample_1.maxbin2.003	maxbin2	sample_1
sample_1.maxbin2.004	maxbin2	sample_1
sample_1.maxbin2.005	maxbin2	sample_1
sample_1.maxbin2.006	maxbin2	sample_1
sample_1.maxbin2.007	maxbin2	sample_1
sample_1.maxbin2.008	maxbin2	sample_1
sample_1.maxbin2.009	maxbin2	sample_1
sample_1.maxbin2.010	maxbin2	sample_1
sample_1.maxbin2.011	maxbin2	sample_1
sample_1.maxbin2.012	maxbin2	sample_1
sample_1.maxbin2.013	maxbin2	sample_1
sample_1.maxbin2.014	maxbin2	sample_1
sample_1.maxbin2.015	maxbin2	sample_1
sample_1.maxbin2.016	maxbin2	sample_1
sample_1.maxbin2.017	maxbin2	sample_1
sample_1.maxbin2.018	maxbin2	sample_1
sample_1.maxbin2.019	maxbin2	sample_1
sample_1.maxbin2.020	maxbin2	sample_1
sample_1.maxbin2.021	maxbin2	sample_1
sample_1.maxbin2.022	maxbin2	sample_1
sample_1.maxbin2.023	maxbin2	sample_1
sample_1.maxbin2.024	maxbin2	sample_1
sample_1.maxbin2.026	maxbin2	sample_1
sample_1.maxbin2.027	maxbin2	sample_1
sample_1.maxbin2.028	maxbin2	sample_1
sample_1.maxbin2.029	maxbin2	sample_1
sample_1.maxbin2.030	maxbin2	sample_1
sample_1.maxbin2.031	maxbin2	sample_1
sample_1.maxbin2.032	maxbin2	sample_1
sample_1.maxbin2.033	maxbin2	sample_1
sample_1.maxbin2.034	maxbin2	sample_1
sample_1.maxbin2.035	maxbin2	sample_1
sample_1.maxbin2.036	maxbin2	sample_1
sample_1.maxbin2.037	maxbin2	sample_1
sample_1.maxbin2.038	maxbin2	sample_1
sample_1.maxbin2.039	maxbin2	sample_1
sample_1.maxbin2.040	maxbin2	sample_1
sample_1.maxbin2.041	maxbin2	sample_1
sample_1.maxbin2.042	maxbin2	sample_1
sample_1.maxbin2.043	maxbin2	sample_1
sample_1.maxbin2.044	maxbin2	sample_1
sample_1.maxbin2.045	maxbin2	sample_1
sample_1.maxbin2.046	maxbin2	sample_1
sample_1.maxbin2.047	maxbin2	sample_1
sample_1.maxbin2.048	maxbin2	sample_1
sample_1.maxbin2.049	maxbin2	sample_1
sample_1.maxbin2.050	maxbin2	sample_1
sample_1.maxbin2.051	maxbin2	sample_1
sample_1.maxbin2.052	maxbin2	sample_1
sample_1.maxbin2.053	maxbin2	sample_1
sample_1.maxbin2.054	maxbin2	sample_1
sample_1.maxbin2.055	maxbin2	sample_1
sample_1.maxbin2.056	maxbin2	sample_1
sample_1.maxbin2.057	maxbin2	sample_1
sample_1.maxbin2.058	maxbin2	sample_1
sample_1.maxbin2.059	maxbin2	sample_1
sample_1.maxbin2.061	maxbin2	sample_1
sample_1.maxbin2.062	maxbin2	sample_1
sample_1.maxbin2.063	maxbin2	sample_1
sample_1.maxbin2.065	maxbin2	sample_1
sample_1.maxbin2.066	maxbin2	sample_1
sample_1.maxbin2.067	maxbin2	sample_1
sample_1.maxbin2.068	maxbin2	sample_1
sample_1.maxbin2.069	maxbin2	sample_1
sample_1.maxbin2.070	maxbin2	sample_1
sample_1.maxbin2.072	maxbin2	sample_1
sample_1.maxbin2.073	maxbin2	sample_1
sample_1.maxbin2.074	maxbin2	sample_1
sample_1.maxbin2.075	maxbin2	sample_1
sample_1.maxbin2.076	maxbin2	sample_1
sample_1.maxbin2.077	maxbin2	sample_1
sample_1.maxbin2.078	maxbin2	sample_1
sample_1.maxbin2.079	maxbin2	sample_1
sample_1.maxbin2.080	maxbin2	sample_1
sample_1.maxbin2.081	maxbin2	sample_1
sample_1.maxbin2.082	maxbin2	sample_1
sample_1.maxbin2.083	maxbin2	sample_1
sample_1.maxbin2.085	maxbin2	sample_1
sample_1.MAGScoT_ms80_cleanbin_000001	MAGScoT_ms80	sample_1
sample_1.MAGScoT_ms80_cleanbin_000002	MAGScoT_ms80	sample_1
sample_1.MAGScoT_ms80_cleanbin_000003	MAGScoT_ms80	sample_1
sample_1.MAGScoT_ms80_cleanbin_000004	MAGScoT_ms80	sample_1
sample_1.MAGScoT_ms80_cleanbin_000005	MAGScoT_ms80	sample_1
sample_1.MAGScoT_ms80_cleanbin_000006	MAGScoT_ms80	sample_1
sample_1.MAGScoT_ms80_cleanbin_000007	MAGScoT_ms80	sample_1
sample_1.MAGScoT_ms80_cleanbin_000008	MAGScoT_ms80	sample_1
sample_1.MAGScoT_ms80_cleanbin_000009	MAGScoT_ms80	sample_1
sample_1.MAGScoT_ms80_cleanbin_000010	MAGScoT_ms80	sample_1
sample_1.MAGScoT_ms80_cleanbin_000011	MAGScoT_ms80	sample_1
sample_1.MAGScoT_ms80_cleanbin_000012	MAGScoT_ms80	sample_1
sample_1.MAGScoT_ms80_cleanbin_000013	MAGScoT_ms80	sample_1
sample_1.MAGScoT_ms80_cleanbin_000014	MAGScoT_ms80	sample_1
sample_1.MAGScoT_ms80_cleanbin_000015	MAGScoT_ms80	sample_1
sample_1.MAGScoT_ms80_cleanbin_000016	MAGScoT_ms80	sample_1
sample_1.MAGScoT_ms80_cleanbin_000017	MAGScoT_ms80	sample_1
sample_1.MAGScoT_ms80_cleanbin_000018	MAGScoT_ms80	sample_1
sample_1.MAGScoT_ms80_cleanbin_000019	MAGScoT_ms80	sample_1
sample_1.MAGScoT_ms80_cleanbin_000020	MAGScoT_ms80	sample_1
sample_1.MAGScoT_ms80_cleanbin_000021	MAGScoT_ms80	sample_1
sample_1.MAGScoT_ms80_cleanbin_000022	MAGScoT_ms80	sample_1
sample_1.MAGScoT_ms80_cleanbin_000023	MAGScoT_ms80	sample_1
sample_1.MAGScoT_ms80_cleanbin_000024	MAGScoT_ms80	sample_1
sample_1.MAGScoT_ms80_cleanbin_000025	MAGScoT_ms80	sample_1
sample_1.MAGScoT_ms80_cleanbin_000026	MAGScoT_ms80	sample_1
sample_1.MAGScoT_ms80_cleanbin_000027	MAGScoT_ms80	sample_1
sample_1.MAGScoT_ms80_cleanbin_000028	MAGScoT_ms80	sample_1
sample_1.MAGScoT_ms80_cleanbin_000029	MAGScoT_ms80	sample_1
sample_1.MAGScoT_ms80_cleanbin_000030	MAGScoT_ms80	sample_1
sample_1.MAGScoT_ms80_cleanbin_000031	MAGScoT_ms80	sample_1
sample_1.MAGScoT_ms80_cleanbin_000032	MAGScoT_ms80	sample_1
sample_1.MAGScoT_ms80_cleanbin_000033	MAGScoT_ms80	sample_1
sample_1.MAGScoT_ms80_cleanbin_000034	MAGScoT_ms80	sample_1
sample_1.MAGScoT_ms80_cleanbin_000035	MAGScoT_ms80	sample_1
sample_1.MAGScoT_ms80_cleanbin_000036	MAGScoT_ms80	sample_1
sample_1.MAGScoT_ms80_cleanbin_000037	MAGScoT_ms80	sample_1
sample_1.MAGScoT_ms80_cleanbin_000038	MAGScoT_ms80	sample_1
sample_1.MAGScoT_ms80_cleanbin_000039	MAGScoT_ms80	sample_1
sample_1.MAGScoT_ms80_cleanbin_000040	MAGScoT_ms80	sample_1
sample_1.MAGScoT_ms80_cleanbin_000041	MAGScoT_ms80	sample_1
sample_1.MAGScoT_ms80_cleanbin_000042	MAGScoT_ms80	sample_1
sample_1.MAGScoT_ms80_cleanbin_000043	MAGScoT_ms80	sample_1
sample_1.MAGScoT_ms80_cleanbin_000044	MAGScoT_ms80	sample_1
sample_1.MAGScoT_ms80_cleanbin_000045	MAGScoT_ms80	sample_1
sample_1.MAGScoT_ms80_cleanbin_000046	MAGScoT_ms80	sample_1
sample_1.MAGScoT_ms80_cleanbin_000047	MAGScoT_ms80	sample_1
sample_1.MAGScoT_ms80_cleanbin_000048	MAGScoT_ms80	sample_1
sample_1.MAGScoT_ms80_cleanbin_000049	MAGScoT_ms80	sample_1
sample_1.MAGScoT_ms80_cleanbin_000050	MAGScoT_ms80	sample_1
sample_1.MAGScoT_ms80_cleanbin_000051	MAGScoT_ms80	sample_1
sample_1.MAGScoT_ms80_cleanbin_000052	MAGScoT_ms80	sample_1
sample_1.MAGScoT_ms80_cleanbin_000053	MAGScoT_ms80	sample_1
sample_1.MAGScoT_ms80_cleanbin_000054	MAGScoT_ms80	sample_1
sample_1.MAGScoT_ms80_cleanbin_000055	MAGScoT_ms80	sample_1
sample_1.MAGScoT_ms80_cleanbin_000056	MAGScoT_ms80	sample_1
sample_1.MAGScoT_ms80_cleanbin_000057	MAGScoT_ms80	sample_1
sample_1.MAGScoT_ms80_cleanbin_000058	MAGScoT_ms80	sample_1
sample_1.MAGScoT_ms80_cleanbin_000059	MAGScoT_ms80	sample_1
sample_1.MAGScoT_ms80_cleanbin_000060	MAGScoT_ms80	sample_1
sample_1.MAGScoT_ms80_cleanbin_000061	MAGScoT_ms80	sample_1
sample_1.MAGScoT_ms80_cleanbin_000062	MAGScoT_ms80	sample_1
sample_1.MAGScoT_ms80_cleanbin_000063	MAGScoT_ms80	sample_1
sample_1.MAGScoT_ms80_cleanbin_000064	MAGScoT_ms80	sample_1
sample_1.MAGScoT_ms80_cleanbin_000065	MAGScoT_ms80	sample_1
sample_1.MAGScoT_ms80_cleanbin_000066	MAGScoT_ms80	sample_1
sample_1.MAGScoT_ms80_cleanbin_000067	MAGScoT_ms80	sample_1
sample_1.MAGScoT_ms80_cleanbin_000068	MAGScoT_ms80	sample_1
sample_1.MAGScoT_ms80_cleanbin_000069	MAGScoT_ms80	sample_1
sample_1.MAGScoT_ms80_cleanbin_000070	MAGScoT_ms80	sample_1
sample_1.MAGScoT_ms80_cleanbin_000071	MAGScoT_ms80	sample_1
sample_1.MAGScoT_ms80_cleanbin_000072	MAGScoT_ms80	sample_1
sample_1.MAGScoT_ms80_cleanbin_000073	MAGScoT_ms80	sample_1
sample_1.MAGScoT_ms80_cleanbin_000074	MAGScoT_ms80	sample_1
sample_1.MAGScoT_ms80_cleanbin_000075	MAGScoT_ms80	sample_1
sample_1.MAGScoT_cleanbin_000001	MAGScoT_ms50	sample_1
sample_1.MAGScoT_cleanbin_000002	MAGScoT_ms50	sample_1
sample_1.MAGScoT_cleanbin_000003	MAGScoT_ms50	sample_1
sample_1.MAGScoT_cleanbin_000004	MAGScoT_ms50	sample_1
sample_1.MAGScoT_cleanbin_000005	MAGScoT_ms50	sample_1
sample_1.MAGScoT_cleanbin_000006	MAGScoT_ms50	sample_1
sample_1.MAGScoT_cleanbin_000007	MAGScoT_ms50	sample_1
sample_1.MAGScoT_cleanbin_000008	MAGScoT_ms50	sample_1
sample_1.MAGScoT_cleanbin_000009	MAGScoT_ms50	sample_1
sample_1.MAGScoT_cleanbin_000010	MAGScoT_ms50	sample_1
sample_1.MAGScoT_cleanbin_000011	MAGScoT_ms50	sample_1
sample_1.MAGScoT_cleanbin_000012	MAGScoT_ms50	sample_1
sample_1.MAGScoT_cleanbin_000013	MAGScoT_ms50	sample_1
sample_1.MAGScoT_cleanbin_000014	MAGScoT_ms50	sample_1
sample_1.MAGScoT_cleanbin_000015	MAGScoT_ms50	sample_1
sample_1.MAGScoT_cleanbin_000016	MAGScoT_ms50	sample_1
sample_1.MAGScoT_cleanbin_000017	MAGScoT_ms50	sample_1
sample_1.MAGScoT_cleanbin_000018	MAGScoT_ms50	sample_1
sample_1.MAGScoT_cleanbin_000019	MAGScoT_ms50	sample_1
sample_1.MAGScoT_cleanbin_000020	MAGScoT_ms50	sample_1
sample_1.MAGScoT_cleanbin_000021	MAGScoT_ms50	sample_1
sample_1.MAGScoT_cleanbin_000022	MAGScoT_ms50	sample_1
sample_1.MAGScoT_cleanbin_000023	MAGScoT_ms50	sample_1
sample_1.MAGScoT_cleanbin_000024	MAGScoT_ms50	sample_1
sample_1.MAGScoT_cleanbin_000025	MAGScoT_ms50	sample_1
sample_1.MAGScoT_cleanbin_000026	MAGScoT_ms50	sample_1
sample_1.MAGScoT_cleanbin_000027	MAGScoT_ms50	sample_1
sample_1.MAGScoT_cleanbin_000028	MAGScoT_ms50	sample_1
sample_1.MAGScoT_cleanbin_000029	MAGScoT_ms50	sample_1
sample_1.MAGScoT_cleanbin_000030	MAGScoT_ms50	sample_1
sample_1.MAGScoT_cleanbin_000031	MAGScoT_ms50	sample_1
sample_1.MAGScoT_cleanbin_000032	MAGScoT_ms50	sample_1
sample_1.MAGScoT_cleanbin_000033	MAGScoT_ms50	sample_1
sample_1.MAGScoT_cleanbin_000034	MAGScoT_ms50	sample_1
sample_1.MAGScoT_cleanbin_000035	MAGScoT_ms50	sample_1
sample_1.MAGScoT_cleanbin_000036	MAGScoT_ms50	sample_1
sample_1.MAGScoT_cleanbin_000037	MAGScoT_ms50	sample_1
sample_1.MAGScoT_cleanbin_000038	MAGScoT_ms50	sample_1
sample_1.MAGScoT_cleanbin_000039	MAGScoT_ms50	sample_1
sample_1.MAGScoT_cleanbin_000040	MAGScoT_ms50	sample_1
sample_1.MAGScoT_cleanbin_000041	MAGScoT_ms50	sample_1
sample_1.MAGScoT_cleanbin_000042	MAGScoT_ms50	sample_1
sample_1.MAGScoT_cleanbin_000043	MAGScoT_ms50	sample_1
sample_1.MAGScoT_cleanbin_000044	MAGScoT_ms50	sample_1
sample_1.MAGScoT_cleanbin_000045	MAGScoT_ms50	sample_1
sample_1.MAGScoT_cleanbin_000046	MAGScoT_ms50	sample_1
sample_1.MAGScoT_cleanbin_000047	MAGScoT_ms50	sample_1
sample_1.MAGScoT_cleanbin_000048	MAGScoT_ms50	sample_1
sample_1.MAGScoT_cleanbin_000049	MAGScoT_ms50	sample_1
sample_1.MAGScoT_cleanbin_000050	MAGScoT_ms50	sample_1
sample_1.MAGScoT_cleanbin_000051	MAGScoT_ms50	sample_1
sample_1.MAGScoT_cleanbin_000052	MAGScoT_ms50	sample_1
sample_1.MAGScoT_cleanbin_000053	MAGScoT_ms50	sample_1
sample_1.MAGScoT_cleanbin_000054	MAGScoT_ms50	sample_1
sample_1.MAGScoT_cleanbin_000055	MAGScoT_ms50	sample_1
sample_1.MAGScoT_cleanbin_000056	MAGScoT_ms50	sample_1
sample_1.MAGScoT_cleanbin_000057	MAGScoT_ms50	sample_1
sample_1.MAGScoT_cleanbin_000058	MAGScoT_ms50	sample_1
sample_1.MAGScoT_cleanbin_000059	MAGScoT_ms50	sample_1
sample_1.MAGScoT_cleanbin_000060	MAGScoT_ms50	sample_1
sample_1.MAGScoT_cleanbin_000061	MAGScoT_ms50	sample_1
sample_1.MAGScoT_cleanbin_000062	MAGScoT_ms50	sample_1
sample_1.MAGScoT_cleanbin_000063	MAGScoT_ms50	sample_1
sample_1.MAGScoT_cleanbin_000064	MAGScoT_ms50	sample_1
sample_1.MAGScoT_cleanbin_000065	MAGScoT_ms50	sample_1
sample_1.MAGScoT_cleanbin_000066	MAGScoT_ms50	sample_1
sample_1.MAGScoT_cleanbin_000067	MAGScoT_ms50	sample_1
sample_1.MAGScoT_cleanbin_000068	MAGScoT_ms50	sample_1
sample_1.MAGScoT_cleanbin_000069	MAGScoT_ms50	sample_1
sample_1.MAGScoT_cleanbin_000070	MAGScoT_ms50	sample_1
sample_1.MAGScoT_cleanbin_000071	MAGScoT_ms50	sample_1
sample_1.MAGScoT_cleanbin_000072	MAGScoT_ms50	sample_1
sample_1.MAGScoT_cleanbin_000073	MAGScoT_ms50	sample_1
sample_1.MAGScoT_cleanbin_000074	MAGScoT_ms50	sample_1
sample_1.MAGScoT_cleanbin_000075	MAGScoT_ms50	sample_1
sample_1.MAGScoT_nomerge_cleanbin_000001	MAGScoT_nomerge	sample_1
sample_1.MAGScoT_nomerge_cleanbin_000002	MAGScoT_nomerge	sample_1
sample_1.MAGScoT_nomerge_cleanbin_000003	MAGScoT_nomerge	sample_1
sample_1.MAGScoT_nomerge_cleanbin_000004	MAGScoT_nomerge	sample_1
sample_1.MAGScoT_nomerge_cleanbin_000005	MAGScoT_nomerge	sample_1
sample_1.MAGScoT_nomerge_cleanbin_000006	MAGScoT_nomerge	sample_1
sample_1.MAGScoT_nomerge_cleanbin_000007	MAGScoT_nomerge	sample_1
sample_1.MAGScoT_nomerge_cleanbin_000008	MAGScoT_nomerge	sample_1
sample_1.MAGScoT_nomerge_cleanbin_000009	MAGScoT_nomerge	sample_1
sample_1.MAGScoT_nomerge_cleanbin_000010	MAGScoT_nomerge	sample_1
sample_1.MAGScoT_nomerge_cleanbin_000011	MAGScoT_nomerge	sample_1
sample_1.MAGScoT_nomerge_cleanbin_000012	MAGScoT_nomerge	sample_1
sample_1.MAGScoT_nomerge_cleanbin_000013	MAGScoT_nomerge	sample_1
sample_1.MAGScoT_nomerge_cleanbin_000014	MAGScoT_nomerge	sample_1
sample_1.MAGScoT_nomerge_cleanbin_000015	MAGScoT_nomerge	sample_1
sample_1.MAGScoT_nomerge_cleanbin_000016	MAGScoT_nomerge	sample_1
sample_1.MAGScoT_nomerge_cleanbin_000017	MAGScoT_nomerge	sample_1
sample_1.MAGScoT_nomerge_cleanbin_000018	MAGScoT_nomerge	sample_1
sample_1.MAGScoT_nomerge_cleanbin_000019	MAGScoT_nomerge	sample_1
sample_1.MAGScoT_nomerge_cleanbin_000020	MAGScoT_nomerge	sample_1
sample_1.MAGScoT_nomerge_cleanbin_000021	MAGScoT_nomerge	sample_1
sample_1.MAGScoT_nomerge_cleanbin_000022	MAGScoT_nomerge	sample_1
sample_1.MAGScoT_nomerge_cleanbin_000023	MAGScoT_nomerge	sample_1
sample_1.MAGScoT_nomerge_cleanbin_000024	MAGScoT_nomerge	sample_1
sample_1.MAGScoT_nomerge_cleanbin_000025	MAGScoT_nomerge	sample_1
sample_1.MAGScoT_nomerge_cleanbin_000026	MAGScoT_nomerge	sample_1
sample_1.MAGScoT_nomerge_cleanbin_000027	MAGScoT_nomerge	sample_1
sample_1.MAGScoT_nomerge_cleanbin_000028	MAGScoT_nomerge	sample_1
sample_1.MAGScoT_nomerge_cleanbin_000029	MAGScoT_nomerge	sample_1
sample_1.MAGScoT_nomerge_cleanbin_000030	MAGScoT_nomerge	sample_1
sample_1.MAGScoT_nomerge_cleanbin_000031	MAGScoT_nomerge	sample_1
sample_1.MAGScoT_nomerge_cleanbin_000032	MAGScoT_nomerge	sample_1
sample_1.MAGScoT_nomerge_cleanbin_000033	MAGScoT_nomerge	sample_1
sample_1.MAGScoT_nomerge_cleanbin_000034	MAGScoT_nomerge	sample_1
sample_1.MAGScoT_nomerge_cleanbin_000035	MAGScoT_nomerge	sample_1
sample_1.MAGScoT_nomerge_cleanbin_000036	MAGScoT_nomerge	sample_1
sample_1.MAGScoT_nomerge_cleanbin_000037	MAGScoT_nomerge	sample_1
sample_1.MAGScoT_nomerge_cleanbin_000038	MAGScoT_nomerge	sample_1
sample_1.MAGScoT_nomerge_cleanbin_000039	MAGScoT_nomerge	sample_1
sample_1.MAGScoT_nomerge_cleanbin_000040	MAGScoT_nomerge	sample_1
sample_1.MAGScoT_nomerge_cleanbin_000041	MAGScoT_nomerge	sample_1
sample_1.MAGScoT_nomerge_cleanbin_000042	MAGScoT_nomerge	sample_1
sample_1.MAGScoT_nomerge_cleanbin_000043	MAGScoT_nomerge	sample_1
sample_1.MAGScoT_nomerge_cleanbin_000044	MAGScoT_nomerge	sample_1
sample_1.MAGScoT_nomerge_cleanbin_000045	MAGScoT_nomerge	sample_1
sample_1.MAGScoT_nomerge_cleanbin_000046	MAGScoT_nomerge	sample_1
sample_1.MAGScoT_nomerge_cleanbin_000047	MAGScoT_nomerge	sample_1
sample_1.MAGScoT_nomerge_cleanbin_000048	MAGScoT_nomerge	sample_1
sample_1.MAGScoT_nomerge_cleanbin_000049	MAGScoT_nomerge	sample_1
sample_1.MAGScoT_nomerge_cleanbin_000050	MAGScoT_nomerge	sample_1
sample_1.MAGScoT_nomerge_cleanbin_000051	MAGScoT_nomerge	sample_1
sample_1.MAGScoT_nomerge_cleanbin_000052	MAGScoT_nomerge	sample_1
sample_1.MAGScoT_nomerge_cleanbin_000053	MAGScoT_nomerge	sample_1
sample_1.MAGScoT_nomerge_cleanbin_000054	MAGScoT_nomerge	sample_1
sample_1.MAGScoT_nomerge_cleanbin_000055	MAGScoT_nomerge	sample_1
sample_1.MAGScoT_nomerge_cleanbin_000056	MAGScoT_nomerge	sample_1
sample_1.MAGScoT_nomerge_cleanbin_000057	MAGScoT_nomerge	sample_1
sample_1.MAGScoT_nomerge_cleanbin_000058	MAGScoT_nomerge	sample_1
sample_1.MAGScoT_nomerge_cleanbin_000059	MAGScoT_nomerge	sample_1
sample_1.MAGScoT_nomerge_cleanbin_000060	MAGScoT_nomerge	sample_1
sample_1.MAGScoT_nomerge_cleanbin_000061	MAGScoT_nomerge	sample_1
sample_1.MAGScoT_nomerge_cleanbin_000062	MAGScoT_nomerge	sample_1
sample_1.MAGScoT_nomerge_cleanbin_000063	MAGScoT_nomerge	sample_1
sample_1.MAGScoT_nomerge_cleanbin_000064	MAGScoT_nomerge	sample_1
sample_1.MAGScoT_nomerge_cleanbin_000065	MAGScoT_nomerge	sample_1
sample_1.MAGScoT_nomerge_cleanbin_000066	MAGScoT_nomerge	sample_1
sample_1.MAGScoT_nomerge_cleanbin_000067	MAGScoT_nomerge	sample_1
sample_1.MAGScoT_nomerge_cleanbin_000068	MAGScoT_nomerge	sample_1
sample_1.MAGScoT_nomerge_cleanbin_000069	MAGScoT_nomerge	sample_1
sample_1.MAGScoT_nomerge_cleanbin_000070	MAGScoT_nomerge	sample_1
sample_1.MAGScoT_nomerge_cleanbin_000071	MAGScoT_nomerge	sample_1
sample_1.MAGScoT_nomerge_cleanbin_000072	MAGScoT_nomerge	sample_1
sample_1.MAGScoT_nomerge_cleanbin_000073	MAGScoT_nomerge	sample_1
sample_1.MAGScoT_nomerge_cleanbin_000074	MAGScoT_nomerge	sample_1
sample_1.MAGScoT_nomerge_cleanbin_000075	MAGScoT_nomerge	sample_1
sample_1.MAGScoT_nomerge_cleanbin_000076	MAGScoT_nomerge	sample_1
bin.10	metawrap	sample_1
bin.11	metawrap	sample_1
bin.12	metawrap	sample_1
bin.13	metawrap	sample_1
bin.14	metawrap	sample_1
bin.15	metawrap	sample_1
bin.16	metawrap	sample_1
bin.17	metawrap	sample_1
bin.18	metawrap	sample_1
bin.19	metawrap	sample_1
bin.1	metawrap	sample_1
bin.20	metawrap	sample_1
bin.21	metawrap	sample_1
bin.22	metawrap	sample_1
bin.23	metawrap	sample_1
bin.24	metawrap	sample_1
bin.25	metawrap	sample_1
bin.26	metawrap	sample_1
bin.27	metawrap	sample_1
bin.28	metawrap	sample_1
bin.29	metawrap	sample_1
bin.2	metawrap	sample_1
bin.30	metawrap	sample_1
bin.31	metawrap	sample_1
bin.32	metawrap	sample_1
bin.33	metawrap	sample_1
bin.34	metawrap	sample_1
bin.35	metawrap	sample_1
bin.36	metawrap	sample_1
bin.37	metawrap	sample_1
bin.38	metawrap	sample_1
bin.39	metawrap	sample_1
bin.3	metawrap	sample_1
bin.40	metawrap	sample_1
bin.41	metawrap	sample_1
bin.42	metawrap	sample_1
bin.43	metawrap	sample_1
bin.44	metawrap	sample_1
bin.45	metawrap	sample_1
bin.46	metawrap	sample_1
bin.47	metawrap	sample_1
bin.48	metawrap	sample_1
bin.49	metawrap	sample_1
bin.4	metawrap	sample_1
bin.50	metawrap	sample_1
bin.51	metawrap	sample_1
bin.52	metawrap	sample_1
bin.53	metawrap	sample_1
bin.54	metawrap	sample_1
bin.55	metawrap	sample_1
bin.56	metawrap	sample_1
bin.57	metawrap	sample_1
bin.58	metawrap	sample_1
bin.59	metawrap	sample_1
bin.5	metawrap	sample_1
bin.60	metawrap	sample_1
bin.61	metawrap	sample_1
bin.62	metawrap	sample_1
bin.63	metawrap	sample_1
bin.64	metawrap	sample_1
bin.65	metawrap	sample_1
bin.66	metawrap	sample_1
bin.67	metawrap	sample_1
bin.68	metawrap	sample_1
bin.69	metawrap	sample_1
bin.6	metawrap	sample_1
bin.70	metawrap	sample_1
bin.71	metawrap	sample_1
bin.7	metawrap	sample_1
bin.8	metawrap	sample_1
bin.9	metawrap	sample_1
sample_1.dastoolbin_1	DASTool	sample_1
sample_1.dastoolbin_2	DASTool	sample_1
sample_1.dastoolbin_3	DASTool	sample_1
sample_1.dastoolbin_4	DASTool	sample_1
sample_1.dastoolbin_5	DASTool	sample_1
sample_1.dastoolbin_6	DASTool	sample_1
sample_1.dastoolbin_7	DASTool	sample_1
sample_1.dastoolbin_8	DASTool	sample_1
sample_1.dastoolbin_9	DASTool	sample_1
sample_1.dastoolbin_10	DASTool	sample_1
sample_1.dastoolbin_11	DASTool	sample_1
sample_1.dastoolbin_12	DASTool	sample_1
sample_1.dastoolbin_13	DASTool	sample_1
sample_1.dastoolbin_14	DASTool	sample_1
sample_1.dastoolbin_15	DASTool	sample_1
sample_1.dastoolbin_16	DASTool	sample_1
sample_1.dastoolbin_17	DASTool	sample_1
sample_1.dastoolbin_18	DASTool	sample_1
sample_1.dastoolbin_19	DASTool	sample_1
sample_1.dastoolbin_20	DASTool	sample_1
sample_1.dastoolbin_21	DASTool	sample_1
sample_1.dastoolbin_22	DASTool	sample_1
sample_1.dastoolbin_23	DASTool	sample_1
sample_1.dastoolbin_24	DASTool	sample_1
sample_1.dastoolbin_25	DASTool	sample_1
sample_1.dastoolbin_26	DASTool	sample_1
sample_1.dastoolbin_27	DASTool	sample_1
sample_1.dastoolbin_28	DASTool	sample_1
sample_1.dastoolbin_29	DASTool	sample_1
sample_1.dastoolbin_30	DASTool	sample_1
sample_1.dastoolbin_31	DASTool	sample_1
sample_1.dastoolbin_32	DASTool	sample_1
sample_1.dastoolbin_33	DASTool	sample_1
sample_1.dastoolbin_34	DASTool	sample_1
sample_1.dastoolbin_35	DASTool	sample_1
sample_1.dastoolbin_36	DASTool	sample_1
sample_1.dastoolbin_37	DASTool	sample_1
sample_1.dastoolbin_38	DASTool	sample_1
sample_1.dastoolbin_39	DASTool	sample_1
sample_1.dastoolbin_40	DASTool	sample_1
sample_1.dastoolbin_41	DASTool	sample_1
sample_1.dastoolbin_42	DASTool	sample_1
sample_1.dastoolbin_43	DASTool	sample_1
sample_1.dastoolbin_44	DASTool	sample_1
sample_1.dastoolbin_45	DASTool	sample_1
sample_1.dastoolbin_46	DASTool	sample_1
sample_1.dastoolbin_47	DASTool	sample_1
sample_1.dastoolbin_48	DASTool	sample_1
sample_1.dastoolbin_49	DASTool	sample_1
sample_1.dastoolbin_50	DASTool	sample_1
sample_1.dastoolbin_51	DASTool	sample_1
sample_1.dastoolbin_52	DASTool	sample_1
sample_1.dastoolbin_53	DASTool	sample_1
sample_1.dastoolbin_54	DASTool	sample_1
sample_1.dastoolbin_55	DASTool	sample_1
sample_1.dastoolbin_56	DASTool	sample_1
sample_1.dastoolbin_57	DASTool	sample_1
sample_1.dastoolbin_58	DASTool	sample_1
sample_1.dastoolbin_59	DASTool	sample_1
sample_1.dastoolbin_60	DASTool	sample_1
sample_1.dastoolbin_61	DASTool	sample_1
sample_1.dastoolbin_63	DASTool	sample_1
sample_1.dastoolbin_64	DASTool	sample_1
sample_1.dastoolbin_65	DASTool	sample_1
sample_1.dastoolbin_66	DASTool	sample_1
sample_1.dastoolbin_67	DASTool	sample_1
sample_1.dastoolbin_68	DASTool	sample_1
sample_1.dastoolbin_70	DASTool	sample_1
sample_1.dastoolbin_71	DASTool	sample_1
Otu980_gsa2k	gsa2k	sample_1
Otu249_0_gsa2k	gsa2k	sample_1
Otu453_gsa2k	gsa2k	sample_1
Otu88_0_gsa2k	gsa2k	sample_1
Otu54_gsa2k	gsa2k	sample_1
Otu352_1_gsa2k	gsa2k	sample_1
Otu250_gsa2k	gsa2k	sample_1
Otu252_gsa2k	gsa2k	sample_1
Otu256_gsa2k	gsa2k	sample_1
Otu86_0_gsa2k	gsa2k	sample_1
Otu23_gsa2k	gsa2k	sample_1
Otu870_gsa2k	gsa2k	sample_1
Otu660_gsa2k	gsa2k	sample_1
Otu60_0_gsa2k	gsa2k	sample_1
Otu3_1_gsa2k	gsa2k	sample_1
Otu226_gsa2k	gsa2k	sample_1
Otu71_gsa2k	gsa2k	sample_1
Otu128_gsa2k	gsa2k	sample_1
Otu72_0_gsa2k	gsa2k	sample_1
Otu24_0_gsa2k	gsa2k	sample_1
Otu22_gsa2k	gsa2k	sample_1
Otu157_0_gsa2k	gsa2k	sample_1
Otu26_0_gsa2k	gsa2k	sample_1
Otu1180_0_gsa2k	gsa2k	sample_1
Otu137_0_gsa2k	gsa2k	sample_1
Otu1337_gsa2k	gsa2k	sample_1
Otu36_0_gsa2k	gsa2k	sample_1
Otu40_0_gsa2k	gsa2k	sample_1
Otu298_gsa2k	gsa2k	sample_1
Otu219_0_gsa2k	gsa2k	sample_1
Otu450_0_gsa2k	gsa2k	sample_1
Otu163_gsa2k	gsa2k	sample_1
Otu160_gsa2k	gsa2k	sample_1
Otu30_0_gsa2k	gsa2k	sample_1
Otu82_gsa2k	gsa2k	sample_1
Otu186_0_gsa2k	gsa2k	sample_1
Otu70_0_gsa2k	gsa2k	sample_1
Otu89_gsa2k	gsa2k	sample_1
Otu68_gsa2k	gsa2k	sample_1
Otu503_gsa2k	gsa2k	sample_1
Otu351_gsa2k	gsa2k	sample_1
Otu382_0_gsa2k	gsa2k	sample_1
Otu50_0_gsa2k	gsa2k	sample_1
Otu159_gsa2k	gsa2k	sample_1
Otu659_gsa2k	gsa2k	sample_1
Otu73_gsa2k	gsa2k	sample_1
Otu78_gsa2k	gsa2k	sample_1
Otu4_0_gsa2k	gsa2k	sample_1
Otu189_gsa2k	gsa2k	sample_1
Otu9_gsa2k	gsa2k	sample_1
Otu6_gsa2k	gsa2k	sample_1
Otu2_0_gsa2k	gsa2k	sample_1
Otu116_0_gsa2k	gsa2k	sample_1
Otu1664_gsa2k	gsa2k	sample_1
Otu376_gsa2k	gsa2k	sample_1
Otu196_gsa2k	gsa2k	sample_1
Otu255_gsa2k	gsa2k	sample_1
Otu13_0_gsa2k	gsa2k	sample_1
Otu150_0_gsa2k	gsa2k	sample_1
Otu93_gsa2k	gsa2k	sample_1
Otu61_0_gsa2k	gsa2k	sample_1
Otu405_0_gsa2k	gsa2k	sample_1
Otu67_0_gsa2k	gsa2k	sample_1
Otu833_gsa2k	gsa2k	sample_1
Otu37_0_gsa2k	gsa2k	sample_1
Otu398_gsa2k	gsa2k	sample_1
Otu35_0_gsa2k	gsa2k	sample_1
Otu185_0_gsa2k	gsa2k	sample_1
Otu48_0_gsa2k	gsa2k	sample_1
Otu20_gsa2k	gsa2k	sample_1
Otu928_0_gsa2k	gsa2k	sample_1
Otu69_0_gsa2k	gsa2k	sample_1
Otu1000_gsa2k	gsa2k	sample_1
Otu218_gsa2k	gsa2k	sample_1
Otu696_gsa2k	gsa2k	sample_1
Otu53_0_gsa2k	gsa2k	sample_1
Otu132_gsa2k	gsa2k	sample_1
Otu136_gsa2k	gsa2k	sample_1
Otu203_gsa2k	gsa2k	sample_1
Otu10_gsa2k	gsa2k	sample_1
Otu11_gsa2k	gsa2k	sample_1
Otu47_0_gsa2k	gsa2k	sample_1
Otu235_0_gsa2k	gsa2k	sample_1
S2C87	vamb	sample_2
S2C253	vamb	sample_2
S2C268	vamb	sample_2
S2C280	vamb	sample_2
S2C327	vamb	sample_2
S2C343	vamb	sample_2
S2C352	vamb	sample_2
S2C428	vamb	sample_2
S2C481	vamb	sample_2
S2C613	vamb	sample_2
S2C616	vamb	sample_2
S2C668	vamb	sample_2
S2C671	vamb	sample_2
S2C736	vamb	sample_2
S2C791	vamb	sample_2
S2C802	vamb	sample_2
S2C803	vamb	sample_2
S2C804	vamb	sample_2
S2C806	vamb	sample_2
S2C816	vamb	sample_2
S2C979	vamb	sample_2
S2C990	vamb	sample_2
S2C1008	vamb	sample_2
S2C1014	vamb	sample_2
S2C1022	vamb	sample_2
S2C1055	vamb	sample_2
S2C1093	vamb	sample_2
S2C1139	vamb	sample_2
S2C1144	vamb	sample_2
S2C1164	vamb	sample_2
S2C1212	vamb	sample_2
S2C1353	vamb	sample_2
S2C1369	vamb	sample_2
S2C1490	vamb	sample_2
S2C1496	vamb	sample_2
S2C1596	vamb	sample_2
S2C1638	vamb	sample_2
S2C1850	vamb	sample_2
S2C1884	vamb	sample_2
S2C1889	vamb	sample_2
S2C2176	vamb	sample_2
S2C2228	vamb	sample_2
S2C2544	vamb	sample_2
S2C2553	vamb	sample_2
S2C2691	vamb	sample_2
S2C2783	vamb	sample_2
S2C2913	vamb	sample_2
S2C2967	vamb	sample_2
S2C2968	vamb	sample_2
S2C2984	vamb	sample_2
S2C2995	vamb	sample_2
S2C3000	vamb	sample_2
S2C3039	vamb	sample_2
S2C3041	vamb	sample_2
S2C3055	vamb	sample_2
S2C3061	vamb	sample_2
S2C3067	vamb	sample_2
S2C3073	vamb	sample_2
S2C3116	vamb	sample_2
S2C3120	vamb	sample_2
S2C3128	vamb	sample_2
S2C3130	vamb	sample_2
S2C3168	vamb	sample_2
S2C3181	vamb	sample_2
S2C3201	vamb	sample_2
S2C3215	vamb	sample_2
S2C3220	vamb	sample_2
S2C3222	vamb	sample_2
S2C3265	vamb	sample_2
S2C3288	vamb	sample_2
S2C3295	vamb	sample_2
S2C3297	vamb	sample_2
S2C3344	vamb	sample_2
S2C3364	vamb	sample_2
S2C3396	vamb	sample_2
S2C3432	vamb	sample_2
S2C3488	vamb	sample_2
S2C3500	vamb	sample_2
S2C3545	vamb	sample_2
S2C3574	vamb	sample_2
S2C3670	vamb	sample_2
S2C3731	vamb	sample_2
S2C3734	vamb	sample_2
S2C3744	vamb	sample_2
S2C3939	vamb	sample_2
S2C4163	vamb	sample_2
S2C4557	vamb	sample_2
S2C4647	vamb	sample_2
S2C4653	vamb	sample_2
S2C4821	vamb	sample_2
S2C4862	vamb	sample_2
S2C4921	vamb	sample_2
S2C4933	vamb	sample_2
S2C4958	vamb	sample_2
S2C5873	vamb	sample_2
S2C6115	vamb	sample_2
S2C6469	vamb	sample_2
S2C7634	vamb	sample_2
S2C11250	vamb	sample_2
S2C11435	vamb	sample_2
S2C13117	vamb	sample_2
S2C14552	vamb	sample_2
S2C23733	vamb	sample_2
sample_2_concoct_bin_148	concoct	sample_2
sample_2_concoct_bin_177	concoct	sample_2
sample_2_concoct_bin_184	concoct	sample_2
sample_2_concoct_bin_20	concoct	sample_2
sample_2_concoct_bin_93	concoct	sample_2
sample_2_concoct_bin_21	concoct	sample_2
sample_2_concoct_bin_174	concoct	sample_2
sample_2_concoct_bin_25	concoct	sample_2
sample_2_concoct_bin_51	concoct	sample_2
sample_2_concoct_bin_13	concoct	sample_2
sample_2_concoct_bin_144	concoct	sample_2
sample_2_concoct_bin_152	concoct	sample_2
sample_2_concoct_bin_62	concoct	sample_2
sample_2_concoct_bin_171	concoct	sample_2
sample_2_concoct_bin_146	concoct	sample_2
sample_2_concoct_bin_60	concoct	sample_2
sample_2_concoct_bin_40	concoct	sample_2
sample_2_concoct_bin_5	concoct	sample_2
sample_2_concoct_bin_125	concoct	sample_2
sample_2_concoct_bin_136	concoct	sample_2
sample_2_concoct_bin_29	concoct	sample_2
sample_2_concoct_bin_79	concoct	sample_2
sample_2_concoct_bin_90	concoct	sample_2
sample_2_concoct_bin_132	concoct	sample_2
sample_2_concoct_bin_70	concoct	sample_2
sample_2_concoct_bin_151	concoct	sample_2
sample_2_concoct_bin_54	concoct	sample_2
sample_2_concoct_bin_120	concoct	sample_2
sample_2_concoct_bin_164	concoct	sample_2
sample_2_concoct_bin_129	concoct	sample_2
sample_2_concoct_bin_67	concoct	sample_2
sample_2_concoct_bin_105	concoct	sample_2
sample_2_concoct_bin_134	concoct	sample_2
sample_2_concoct_bin_156	concoct	sample_2
sample_2_concoct_bin_173	concoct	sample_2
sample_2_concoct_bin_31	concoct	sample_2
sample_2_concoct_bin_35	concoct	sample_2
sample_2_concoct_bin_1	concoct	sample_2
sample_2_concoct_bin_101	concoct	sample_2
sample_2_concoct_bin_122	concoct	sample_2
sample_2_concoct_bin_49	concoct	sample_2
sample_2_concoct_bin_7	concoct	sample_2
sample_2_concoct_bin_96	concoct	sample_2
sample_2_concoct_bin_98	concoct	sample_2
sample_2_concoct_bin_100	concoct	sample_2
sample_2_concoct_bin_140	concoct	sample_2
sample_2_concoct_bin_110	concoct	sample_2
sample_2_concoct_bin_41	concoct	sample_2
sample_2_concoct_bin_37	concoct	sample_2
sample_2_concoct_bin_116	concoct	sample_2
sample_2_concoct_bin_154	concoct	sample_2
sample_2_concoct_bin_137	concoct	sample_2
sample_2_concoct_bin_111	concoct	sample_2
sample_2_concoct_bin_39	concoct	sample_2
sample_2_concoct_bin_135	concoct	sample_2
sample_2_concoct_bin_159	concoct	sample_2
sample_2_concoct_bin_14	concoct	sample_2
sample_2_concoct_bin_4	concoct	sample_2
sample_2_concoct_bin_45	concoct	sample_2
sample_2_concoct_bin_16	concoct	sample_2
sample_2_concoct_bin_109	concoct	sample_2
sample_2_concoct_bin_77	concoct	sample_2
sample_2_concoct_bin_138	concoct	sample_2
sample_2_concoct_bin_43	concoct	sample_2
sample_2_concoct_bin_32	concoct	sample_2
sample_2_concoct_bin_124	concoct	sample_2
sample_2_concoct_bin_106	concoct	sample_2
sample_2_concoct_bin_8	concoct	sample_2
sample_2_concoct_bin_33	concoct	sample_2
sample_2_concoct_bin_22	concoct	sample_2
sample_2_concoct_bin_91	concoct	sample_2
sample_2_concoct_bin_10	concoct	sample_2
sample_2_concoct_bin_139	concoct	sample_2
sample_2_concoct_bin_56	concoct	sample_2
sample_2_concoct_bin_176	concoct	sample_2
sample_2_concoct_bin_183	concoct	sample_2
sample_2_concoct_bin_36	concoct	sample_2
sample_2_concoct_bin_170	concoct	sample_2
sample_2_concoct_bin_23	concoct	sample_2
sample_2_concoct_bin_68	concoct	sample_2
sample_2_concoct_bin_9	concoct	sample_2
sample_2_concoct_bin_157	concoct	sample_2
sample_2_concoct_bin_64	concoct	sample_2
sample_2_concoct_bin_168	concoct	sample_2
sample_2_concoct_bin_169	concoct	sample_2
sample_2_concoct_bin_166	concoct	sample_2
sample_2_concoct_bin_59	concoct	sample_2
sample_2_concoct_bin_6	concoct	sample_2
sample_2_concoct_bin_63	concoct	sample_2
sample_2_concoct_bin_131	concoct	sample_2
sample_2_concoct_bin_11	concoct	sample_2
sample_2_concoct_bin_27	concoct	sample_2
sample_2_concoct_bin_102	concoct	sample_2
sample_2_concoct_bin_158	concoct	sample_2
sample_2_concoct_bin_108	concoct	sample_2
sample_2_concoct_bin_117	concoct	sample_2
sample_2_concoct_bin_121	concoct	sample_2
sample_2_concoct_bin_89	concoct	sample_2
sample_2_concoct_bin_186	concoct	sample_2
sample_2_concoct_bin_72	concoct	sample_2
sample_2_concoct_bin_182	concoct	sample_2
sample_2_concoct_bin_103	concoct	sample_2
sample_2_concoct_bin_118	concoct	sample_2
sample_2.metabat2.10	metabat2	sample_2
sample_2.metabat2.11	metabat2	sample_2
sample_2.metabat2.12	metabat2	sample_2
sample_2.metabat2.13	metabat2	sample_2
sample_2.metabat2.14	metabat2	sample_2
sample_2.metabat2.15	metabat2	sample_2
sample_2.metabat2.16	metabat2	sample_2
sample_2.metabat2.17	metabat2	sample_2
sample_2.metabat2.18	metabat2	sample_2
sample_2.metabat2.19	metabat2	sample_2
sample_2.metabat2.1	metabat2	sample_2
sample_2.metabat2.20	metabat2	sample_2
sample_2.metabat2.21	metabat2	sample_2
sample_2.metabat2.22	metabat2	sample_2
sample_2.metabat2.23	metabat2	sample_2
sample_2.metabat2.24	metabat2	sample_2
sample_2.metabat2.25	metabat2	sample_2
sample_2.metabat2.26	metabat2	sample_2
sample_2.metabat2.27	metabat2	sample_2
sample_2.metabat2.28	metabat2	sample_2
sample_2.metabat2.29	metabat2	sample_2
sample_2.metabat2.2	metabat2	sample_2
sample_2.metabat2.30	metabat2	sample_2
sample_2.metabat2.31	metabat2	sample_2
sample_2.metabat2.32	metabat2	sample_2
sample_2.metabat2.33	metabat2	sample_2
sample_2.metabat2.34	metabat2	sample_2
sample_2.metabat2.35	metabat2	sample_2
sample_2.metabat2.36	metabat2	sample_2
sample_2.metabat2.37	metabat2	sample_2
sample_2.metabat2.38	metabat2	sample_2
sample_2.metabat2.39	metabat2	sample_2
sample_2.metabat2.3	metabat2	sample_2
sample_2.metabat2.40	metabat2	sample_2
sample_2.metabat2.41	metabat2	sample_2
sample_2.metabat2.42	metabat2	sample_2
sample_2.metabat2.43	metabat2	sample_2
sample_2.metabat2.44	metabat2	sample_2
sample_2.metabat2.45	metabat2	sample_2
sample_2.metabat2.46	metabat2	sample_2
sample_2.metabat2.47	metabat2	sample_2
sample_2.metabat2.48	metabat2	sample_2
sample_2.metabat2.49	metabat2	sample_2
sample_2.metabat2.4	metabat2	sample_2
sample_2.metabat2.50	metabat2	sample_2
sample_2.metabat2.51	metabat2	sample_2
sample_2.metabat2.52	metabat2	sample_2
sample_2.metabat2.53	metabat2	sample_2
sample_2.metabat2.54	metabat2	sample_2
sample_2.metabat2.55	metabat2	sample_2
sample_2.metabat2.56	metabat2	sample_2
sample_2.metabat2.57	metabat2	sample_2
sample_2.metabat2.58	metabat2	sample_2
sample_2.metabat2.59	metabat2	sample_2
sample_2.metabat2.5	metabat2	sample_2
sample_2.metabat2.60	metabat2	sample_2
sample_2.metabat2.61	metabat2	sample_2
sample_2.metabat2.62	metabat2	sample_2
sample_2.metabat2.63	metabat2	sample_2
sample_2.metabat2.64	metabat2	sample_2
sample_2.metabat2.66	metabat2	sample_2
sample_2.metabat2.67	metabat2	sample_2
sample_2.metabat2.68	metabat2	sample_2
sample_2.metabat2.69	metabat2	sample_2
sample_2.metabat2.6	metabat2	sample_2
sample_2.metabat2.70	metabat2	sample_2
sample_2.metabat2.71	metabat2	sample_2
sample_2.metabat2.72	metabat2	sample_2
sample_2.metabat2.73	metabat2	sample_2
sample_2.metabat2.74	metabat2	sample_2
sample_2.metabat2.75	metabat2	sample_2
sample_2.metabat2.76	metabat2	sample_2
sample_2.metabat2.77	metabat2	sample_2
sample_2.metabat2.79	metabat2	sample_2
sample_2.metabat2.7	metabat2	sample_2
sample_2.metabat2.80	metabat2	sample_2
sample_2.metabat2.81	metabat2	sample_2
sample_2.metabat2.82	metabat2	sample_2
sample_2.metabat2.83	metabat2	sample_2
sample_2.metabat2.84	metabat2	sample_2
sample_2.metabat2.85	metabat2	sample_2
sample_2.metabat2.86	metabat2	sample_2
sample_2.metabat2.87	metabat2	sample_2
sample_2.metabat2.88	metabat2	sample_2
sample_2.metabat2.89	metabat2	sample_2
sample_2.metabat2.8	metabat2	sample_2
sample_2.metabat2.90	metabat2	sample_2
sample_2.metabat2.9	metabat2	sample_2
sample_2.maxbin2.001	maxbin2	sample_2
sample_2.maxbin2.002	maxbin2	sample_2
sample_2.maxbin2.003	maxbin2	sample_2
sample_2.maxbin2.004	maxbin2	sample_2
sample_2.maxbin2.005	maxbin2	sample_2
sample_2.maxbin2.006	maxbin2	sample_2
sample_2.maxbin2.007	maxbin2	sample_2
sample_2.maxbin2.008	maxbin2	sample_2
sample_2.maxbin2.009	maxbin2	sample_2
sample_2.maxbin2.010	maxbin2	sample_2
sample_2.maxbin2.011	maxbin2	sample_2
sample_2.maxbin2.012	maxbin2	sample_2
sample_2.maxbin2.013	maxbin2	sample_2
sample_2.maxbin2.014	maxbin2	sample_2
sample_2.maxbin2.016	maxbin2	sample_2
sample_2.maxbin2.017	maxbin2	sample_2
sample_2.maxbin2.018	maxbin2	sample_2
sample_2.maxbin2.019	maxbin2	sample_2
sample_2.maxbin2.020	maxbin2	sample_2
sample_2.maxbin2.021	maxbin2	sample_2
sample_2.maxbin2.022	maxbin2	sample_2
sample_2.maxbin2.023	maxbin2	sample_2
sample_2.maxbin2.024	maxbin2	sample_2
sample_2.maxbin2.025	maxbin2	sample_2
sample_2.maxbin2.026	maxbin2	sample_2
sample_2.maxbin2.027	maxbin2	sample_2
sample_2.maxbin2.028	maxbin2	sample_2
sample_2.maxbin2.029	maxbin2	sample_2
sample_2.maxbin2.030	maxbin2	sample_2
sample_2.maxbin2.031	maxbin2	sample_2
sample_2.maxbin2.032	maxbin2	sample_2
sample_2.maxbin2.033	maxbin2	sample_2
sample_2.maxbin2.034	maxbin2	sample_2
sample_2.maxbin2.035	maxbin2	sample_2
sample_2.maxbin2.036	maxbin2	sample_2
sample_2.maxbin2.037	maxbin2	sample_2
sample_2.maxbin2.038	maxbin2	sample_2
sample_2.maxbin2.039	maxbin2	sample_2
sample_2.maxbin2.040	maxbin2	sample_2
sample_2.maxbin2.041	maxbin2	sample_2
sample_2.maxbin2.042	maxbin2	sample_2
sample_2.maxbin2.043	maxbin2	sample_2
sample_2.maxbin2.044	maxbin2	sample_2
sample_2.maxbin2.045	maxbin2	sample_2
sample_2.maxbin2.046	maxbin2	sample_2
sample_2.maxbin2.047	maxbin2	sample_2
sample_2.maxbin2.048	maxbin2	sample_2
sample_2.maxbin2.049	maxbin2	sample_2
sample_2.maxbin2.050	maxbin2	sample_2
sample_2.maxbin2.051	maxbin2	sample_2
sample_2.maxbin2.052	maxbin2	sample_2
sample_2.maxbin2.053	maxbin2	sample_2
sample_2.maxbin2.054	maxbin2	sample_2
sample_2.maxbin2.055	maxbin2	sample_2
sample_2.maxbin2.056	maxbin2	sample_2
sample_2.maxbin2.057	maxbin2	sample_2
sample_2.maxbin2.058	maxbin2	sample_2
sample_2.maxbin2.059	maxbin2	sample_2
sample_2.maxbin2.061	maxbin2	sample_2
sample_2.maxbin2.062	maxbin2	sample_2
sample_2.maxbin2.063	maxbin2	sample_2
sample_2.maxbin2.064	maxbin2	sample_2
sample_2.maxbin2.065	maxbin2	sample_2
sample_2.maxbin2.066	maxbin2	sample_2
sample_2.maxbin2.067	maxbin2	sample_2
sample_2.maxbin2.068	maxbin2	sample_2
sample_2.maxbin2.069	maxbin2	sample_2
sample_2.maxbin2.070	maxbin2	sample_2
sample_2.maxbin2.071	maxbin2	sample_2
sample_2.maxbin2.072	maxbin2	sample_2
sample_2.maxbin2.073	maxbin2	sample_2
sample_2.maxbin2.074	maxbin2	sample_2
sample_2.maxbin2.075	maxbin2	sample_2
sample_2.maxbin2.076	maxbin2	sample_2
sample_2.maxbin2.077	maxbin2	sample_2
sample_2.maxbin2.078	maxbin2	sample_2
sample_2.maxbin2.079	maxbin2	sample_2
sample_2.maxbin2.080	maxbin2	sample_2
sample_2.maxbin2.081	maxbin2	sample_2
sample_2.maxbin2.082	maxbin2	sample_2
sample_2.maxbin2.083	maxbin2	sample_2
sample_2.MAGScoT_ms80_cleanbin_000001	MAGScoT_ms80	sample_2
sample_2.MAGScoT_ms80_cleanbin_000002	MAGScoT_ms80	sample_2
sample_2.MAGScoT_ms80_cleanbin_000003	MAGScoT_ms80	sample_2
sample_2.MAGScoT_ms80_cleanbin_000004	MAGScoT_ms80	sample_2
sample_2.MAGScoT_ms80_cleanbin_000005	MAGScoT_ms80	sample_2
sample_2.MAGScoT_ms80_cleanbin_000006	MAGScoT_ms80	sample_2
sample_2.MAGScoT_ms80_cleanbin_000007	MAGScoT_ms80	sample_2
sample_2.MAGScoT_ms80_cleanbin_000008	MAGScoT_ms80	sample_2
sample_2.MAGScoT_ms80_cleanbin_000009	MAGScoT_ms80	sample_2
sample_2.MAGScoT_ms80_cleanbin_000010	MAGScoT_ms80	sample_2
sample_2.MAGScoT_ms80_cleanbin_000011	MAGScoT_ms80	sample_2
sample_2.MAGScoT_ms80_cleanbin_000012	MAGScoT_ms80	sample_2
sample_2.MAGScoT_ms80_cleanbin_000013	MAGScoT_ms80	sample_2
sample_2.MAGScoT_ms80_cleanbin_000014	MAGScoT_ms80	sample_2
sample_2.MAGScoT_ms80_cleanbin_000015	MAGScoT_ms80	sample_2
sample_2.MAGScoT_ms80_cleanbin_000016	MAGScoT_ms80	sample_2
sample_2.MAGScoT_ms80_cleanbin_000017	MAGScoT_ms80	sample_2
sample_2.MAGScoT_ms80_cleanbin_000018	MAGScoT_ms80	sample_2
sample_2.MAGScoT_ms80_cleanbin_000019	MAGScoT_ms80	sample_2
sample_2.MAGScoT_ms80_cleanbin_000020	MAGScoT_ms80	sample_2
sample_2.MAGScoT_ms80_cleanbin_000021	MAGScoT_ms80	sample_2
sample_2.MAGScoT_ms80_cleanbin_000022	MAGScoT_ms80	sample_2
sample_2.MAGScoT_ms80_cleanbin_000023	MAGScoT_ms80	sample_2
sample_2.MAGScoT_ms80_cleanbin_000024	MAGScoT_ms80	sample_2
sample_2.MAGScoT_ms80_cleanbin_000025	MAGScoT_ms80	sample_2
sample_2.MAGScoT_ms80_cleanbin_000026	MAGScoT_ms80	sample_2
sample_2.MAGScoT_ms80_cleanbin_000027	MAGScoT_ms80	sample_2
sample_2.MAGScoT_ms80_cleanbin_000028	MAGScoT_ms80	sample_2
sample_2.MAGScoT_ms80_cleanbin_000029	MAGScoT_ms80	sample_2
sample_2.MAGScoT_ms80_cleanbin_000030	MAGScoT_ms80	sample_2
sample_2.MAGScoT_ms80_cleanbin_000031	MAGScoT_ms80	sample_2
sample_2.MAGScoT_ms80_cleanbin_000032	MAGScoT_ms80	sample_2
sample_2.MAGScoT_ms80_cleanbin_000033	MAGScoT_ms80	sample_2
sample_2.MAGScoT_ms80_cleanbin_000034	MAGScoT_ms80	sample_2
sample_2.MAGScoT_ms80_cleanbin_000035	MAGScoT_ms80	sample_2
sample_2.MAGScoT_ms80_cleanbin_000036	MAGScoT_ms80	sample_2
sample_2.MAGScoT_ms80_cleanbin_000037	MAGScoT_ms80	sample_2
sample_2.MAGScoT_ms80_cleanbin_000038	MAGScoT_ms80	sample_2
sample_2.MAGScoT_ms80_cleanbin_000039	MAGScoT_ms80	sample_2
sample_2.MAGScoT_ms80_cleanbin_000040	MAGScoT_ms80	sample_2
sample_2.MAGScoT_ms80_cleanbin_000041	MAGScoT_ms80	sample_2
sample_2.MAGScoT_ms80_cleanbin_000042	MAGScoT_ms80	sample_2
sample_2.MAGScoT_ms80_cleanbin_000043	MAGScoT_ms80	sample_2
sample_2.MAGScoT_ms80_cleanbin_000044	MAGScoT_ms80	sample_2
sample_2.MAGScoT_ms80_cleanbin_000045	MAGScoT_ms80	sample_2
sample_2.MAGScoT_ms80_cleanbin_000046	MAGScoT_ms80	sample_2
sample_2.MAGScoT_ms80_cleanbin_000047	MAGScoT_ms80	sample_2
sample_2.MAGScoT_ms80_cleanbin_000048	MAGScoT_ms80	sample_2
sample_2.MAGScoT_ms80_cleanbin_000049	MAGScoT_ms80	sample_2
sample_2.MAGScoT_ms80_cleanbin_000050	MAGScoT_ms80	sample_2
sample_2.MAGScoT_ms80_cleanbin_000051	MAGScoT_ms80	sample_2
sample_2.MAGScoT_ms80_cleanbin_000052	MAGScoT_ms80	sample_2
sample_2.MAGScoT_ms80_cleanbin_000053	MAGScoT_ms80	sample_2
sample_2.MAGScoT_ms80_cleanbin_000054	MAGScoT_ms80	sample_2
sample_2.MAGScoT_ms80_cleanbin_000055	MAGScoT_ms80	sample_2
sample_2.MAGScoT_ms80_cleanbin_000056	MAGScoT_ms80	sample_2
sample_2.MAGScoT_ms80_cleanbin_000057	MAGScoT_ms80	sample_2
sample_2.MAGScoT_ms80_cleanbin_000058	MAGScoT_ms80	sample_2
sample_2.MAGScoT_ms80_cleanbin_000059	MAGScoT_ms80	sample_2
sample_2.MAGScoT_ms80_cleanbin_000060	MAGScoT_ms80	sample_2
sample_2.MAGScoT_ms80_cleanbin_000061	MAGScoT_ms80	sample_2
sample_2.MAGScoT_ms80_cleanbin_000062	MAGScoT_ms80	sample_2
sample_2.MAGScoT_ms80_cleanbin_000063	MAGScoT_ms80	sample_2
[truncated: 5,491 more rows]

## Sheet: S2
Bin_Id	Set	sample
CSM67UBH_bin.1	metawrap	CSM67UBH
CSM67UBX_bin.1	metawrap	CSM67UBX
CSM79HG5_bin.1	metawrap	CSM79HG5
CSM79HHO_bin.1	metawrap	CSM79HHO
CSM79HOZ_bin.1	metawrap	CSM79HOZ
CSM7KOLA_bin.1	metawrap	CSM7KOLA
CSM7KOMH_bin.1	metawrap	CSM7KOMH
CSM7KOTQ_bin.1	metawrap	CSM7KOTQ
CSM9X22U_bin.1	metawrap	CSM9X22U
CSMAAEUA_bin.1	metawrap	CSMAAEUA
ESM5ME9U_bin.1	metawrap	ESM5ME9U
ESM718T7_bin.1	metawrap	ESM718T7
ESM7F5CB_bin.1	metawrap	ESM7F5CB
HSM5MD4O_bin.1	metawrap	HSM5MD4O
HSM5MD6K_bin.1	metawrap	HSM5MD6K
HSM67VEK_bin.1	metawrap	HSM67VEK
HSM67VFJ_bin.1	metawrap	HSM67VFJ
HSM6XRTS_bin.1	metawrap	HSM6XRTS
HSM6XRVW_bin.1	metawrap	HSM6XRVW
HSM7CYYF_bin.1	metawrap	HSM7CYYF
HSM7CZ1Z_bin.1	metawrap	HSM7CZ1Z
HSM7CZ2E_bin.1	metawrap	HSM7CZ2E
HSM7J4ME_bin.1	metawrap	HSM7J4ME
HSM7J4QF_bin.1	metawrap	HSM7J4QF
HSMA33J3_bin.1	metawrap	HSMA33J3
MSM5LLF6_bin.1	metawrap	MSM5LLF6
MSM6J2PS_bin.1	metawrap	MSM6J2PS
MSM6J2QL_bin.1	metawrap	MSM6J2QL
MSM6J2RS_bin.1	metawrap	MSM6J2RS
MSM79H5A_bin.1	metawrap	MSM79H5A
MSM79H5Q_bin.1	metawrap	MSM79H5Q
MSM79H7G_bin.1	metawrap	MSM79H7G
MSM79H7Y_bin.1	metawrap	MSM79H7Y
MSM79H87_bin.1	metawrap	MSM79H87
MSM79HA3_bin.1	metawrap	MSM79HA3
MSM79HFW_bin.1	metawrap	MSM79HFW
MSM7J16R_bin.1	metawrap	MSM7J16R
MSM9VZF3_bin.1	metawrap	MSM9VZF3
MSM9VZHR_bin.1	metawrap	MSM9VZHR
MSM9VZMS_bin.1	metawrap	MSM9VZMS
MSM9VZNX_bin.1	metawrap	MSM9VZNX
MSMA26DK_bin.1	metawrap	MSMA26DK
MSMA26DM_bin.1	metawrap	MSMA26DM
MSMAPC5L_bin.1	metawrap	MSMAPC5L
PSM6XBR1_bin.1	metawrap	PSM6XBR1
PSM7J169_bin.1	metawrap	PSM7J169
PSM7J18E_bin.1	metawrap	PSM7J18E
PSM7J18I_bin.1	metawrap	PSM7J18I
PSM7J1BB_bin.1	metawrap	PSM7J1BB
PSMA2668_bin.1	metawrap	PSMA2668
CSM79HHO_bin.10	metawrap	CSM79HHO
CSM79HOZ_bin.10	metawrap	CSM79HOZ
CSM7KOTQ_bin.10	metawrap	CSM7KOTQ
CSMAAEUA_bin.10	metawrap	CSMAAEUA
HSM5MD4O_bin.10	metawrap	HSM5MD4O
HSM67VEK_bin.10	metawrap	HSM67VEK
HSM7J4ME_bin.10	metawrap	HSM7J4ME
MSM5LLF6_bin.10	metawrap	MSM5LLF6
MSM6J2PS_bin.10	metawrap	MSM6J2PS
MSM79H7G_bin.10	metawrap	MSM79H7G
MSM79H7Y_bin.10	metawrap	MSM79H7Y
MSM79HFW_bin.10	metawrap	MSM79HFW
MSM9VZF3_bin.10	metawrap	MSM9VZF3
MSM9VZMS_bin.10	metawrap	MSM9VZMS
MSM9VZNX_bin.10	metawrap	MSM9VZNX
MSMA26DK_bin.10	metawrap	MSMA26DK
MSMA26DM_bin.10	metawrap	MSMA26DM
CSM79HHO_bin.11	metawrap	CSM79HHO
CSM79HOZ_bin.11	metawrap	CSM79HOZ
CSMAAEUA_bin.11	metawrap	CSMAAEUA
HSM67VEK_bin.11	metawrap	HSM67VEK
HSM6XRVW_bin.11	metawrap	HSM6XRVW
HSM7J4ME_bin.11	metawrap	HSM7J4ME
MSM5LLF6_bin.11	metawrap	MSM5LLF6
MSM6J2PS_bin.11	metawrap	MSM6J2PS
MSM79H7G_bin.11	metawrap	MSM79H7G
MSM79H7Y_bin.11	metawrap	MSM79H7Y
MSM79HFW_bin.11	metawrap	MSM79HFW
MSM9VZF3_bin.11	metawrap	MSM9VZF3
MSM9VZNX_bin.11	metawrap	MSM9VZNX
PSM7J18I_bin.11	metawrap	PSM7J18I
CSM79HHO_bin.12	metawrap	CSM79HHO
CSM79HOZ_bin.12	metawrap	CSM79HOZ
CSMAAEUA_bin.12	metawrap	CSMAAEUA
HSM67VEK_bin.12	metawrap	HSM67VEK
HSM7J4ME_bin.12	metawrap	HSM7J4ME
MSM5LLF6_bin.12	metawrap	MSM5LLF6
MSM6J2PS_bin.12	metawrap	MSM6J2PS
MSM79H7Y_bin.12	metawrap	MSM79H7Y
MSM79HFW_bin.12	metawrap	MSM79HFW
CSM79HHO_bin.13	metawrap	CSM79HHO
CSM79HOZ_bin.13	metawrap	CSM79HOZ
HSM67VEK_bin.13	metawrap	HSM67VEK
HSM7J4ME_bin.13	metawrap	HSM7J4ME
MSM6J2PS_bin.13	metawrap	MSM6J2PS
MSM79H7Y_bin.13	metawrap	MSM79H7Y
PSM7J18I_bin.13	metawrap	PSM7J18I
CSM79HHO_bin.14	metawrap	CSM79HHO
HSM7J4ME_bin.14	metawrap	HSM7J4ME
MSM6J2PS_bin.14	metawrap	MSM6J2PS
MSM79H7Y_bin.14	metawrap	MSM79H7Y
CSM79HHO_bin.15	metawrap	CSM79HHO
MSM6J2PS_bin.15	metawrap	MSM6J2PS
MSM79H7Y_bin.15	metawrap	MSM79H7Y
CSM79HHO_bin.16	metawrap	CSM79HHO
MSM6J2PS_bin.16	metawrap	MSM6J2PS
CSM79HHO_bin.17	metawrap	CSM79HHO
MSM6J2PS_bin.17	metawrap	MSM6J2PS
MSM6J2PS_bin.18	metawrap	MSM6J2PS
MSM6J2PS_bin.19	metawrap	MSM6J2PS
CSM67UBH_bin.2	metawrap	CSM67UBH
CSM67UBX_bin.2	metawrap	CSM67UBX
CSM79HG5_bin.2	metawrap	CSM79HG5
CSM79HHO_bin.2	metawrap	CSM79HHO
CSM79HOZ_bin.2	metawrap	CSM79HOZ
CSM7KOLA_bin.2	metawrap	CSM7KOLA
CSM7KOMH_bin.2	metawrap	CSM7KOMH
CSM7KOTQ_bin.2	metawrap	CSM7KOTQ
CSM9X22U_bin.2	metawrap	CSM9X22U
CSMAAEUA_bin.2	metawrap	CSMAAEUA
ESM5ME9U_bin.2	metawrap	ESM5ME9U
ESM718T7_bin.2	metawrap	ESM718T7
ESM7F5CB_bin.2	metawrap	ESM7F5CB
HSM5MD4O_bin.2	metawrap	HSM5MD4O
HSM5MD6K_bin.2	metawrap	HSM5MD6K
HSM67VEK_bin.2	metawrap	HSM67VEK
HSM67VFJ_bin.2	metawrap	HSM67VFJ
HSM6XRTS_bin.2	metawrap	HSM6XRTS
HSM6XRVW_bin.2	metawrap	HSM6XRVW
HSM7CYYF_bin.2	metawrap	HSM7CYYF
HSM7CZ1Z_bin.2	metawrap	HSM7CZ1Z
HSM7CZ2E_bin.2	metawrap	HSM7CZ2E
HSM7J4ME_bin.2	metawrap	HSM7J4ME
HSM7J4QF_bin.2	metawrap	HSM7J4QF
HSMA33J3_bin.2	metawrap	HSMA33J3
MSM5LLF6_bin.2	metawrap	MSM5LLF6
MSM6J2PS_bin.2	metawrap	MSM6J2PS
MSM6J2QL_bin.2	metawrap	MSM6J2QL
MSM6J2RS_bin.2	metawrap	MSM6J2RS
MSM79H5A_bin.2	metawrap	MSM79H5A
MSM79H5Q_bin.2	metawrap	MSM79H5Q
MSM79H7G_bin.2	metawrap	MSM79H7G
MSM79H7Y_bin.2	metawrap	MSM79H7Y
MSM79H87_bin.2	metawrap	MSM79H87
MSM79HA3_bin.2	metawrap	MSM79HA3
MSM79HFW_bin.2	metawrap	MSM79HFW
MSM7J16R_bin.2	metawrap	MSM7J16R
MSM9VZF3_bin.2	metawrap	MSM9VZF3
MSM9VZHR_bin.2	metawrap	MSM9VZHR
MSM9VZMS_bin.2	metawrap	MSM9VZMS
MSM9VZNX_bin.2	metawrap	MSM9VZNX
MSMA26DK_bin.2	metawrap	MSMA26DK
MSMA26DM_bin.2	metawrap	MSMA26DM
MSMAPC5L_bin.2	metawrap	MSMAPC5L
PSM6XBR1_bin.2	metawrap	PSM6XBR1
PSM7J169_bin.2	metawrap	PSM7J169
PSM7J18E_bin.2	metawrap	PSM7J18E
PSM7J18I_bin.2	metawrap	PSM7J18I
PSM7J1BB_bin.2	metawrap	PSM7J1BB
PSMA2668_bin.2	metawrap	PSMA2668
MSM6J2PS_bin.20	metawrap	MSM6J2PS
CSM67UBH_bin.3	metawrap	CSM67UBH
CSM67UBX_bin.3	metawrap	CSM67UBX
CSM79HG5_bin.3	metawrap	CSM79HG5
CSM79HHO_bin.3	metawrap	CSM79HHO
CSM79HOZ_bin.3	metawrap	CSM79HOZ
CSM7KOLA_bin.3	metawrap	CSM7KOLA
CSM7KOMH_bin.3	metawrap	CSM7KOMH
CSM7KOTQ_bin.3	metawrap	CSM7KOTQ
CSM9X22U_bin.3	metawrap	CSM9X22U
CSMAAEUA_bin.3	metawrap	CSMAAEUA
ESM5ME9U_bin.3	metawrap	ESM5ME9U
ESM718T7_bin.3	metawrap	ESM718T7
ESM7F5CB_bin.3	metawrap	ESM7F5CB
HSM5MD4O_bin.3	metawrap	HSM5MD4O
HSM5MD6K_bin.3	metawrap	HSM5MD6K
HSM67VEK_bin.3	metawrap	HSM67VEK
HSM67VFJ_bin.3	metawrap	HSM67VFJ
HSM6XRTS_bin.3	metawrap	HSM6XRTS
HSM6XRVW_bin.3	metawrap	HSM6XRVW
HSM7CYYF_bin.3	metawrap	HSM7CYYF
HSM7CZ1Z_bin.3	metawrap	HSM7CZ1Z
HSM7CZ2E_bin.3	metawrap	HSM7CZ2E
HSM7J4ME_bin.3	metawrap	HSM7J4ME
HSM7J4QF_bin.3	metawrap	HSM7J4QF
HSMA33J3_bin.3	metawrap	HSMA33J3
MSM5LLF6_bin.3	metawrap	MSM5LLF6
MSM6J2PS_bin.3	metawrap	MSM6J2PS
MSM6J2QL_bin.3	metawrap	MSM6J2QL
MSM6J2RS_bin.3	metawrap	MSM6J2RS
MSM79H5A_bin.3	metawrap	MSM79H5A
MSM79H5Q_bin.3	metawrap	MSM79H5Q
MSM79H7G_bin.3	metawrap	MSM79H7G
MSM79H7Y_bin.3	metawrap	MSM79H7Y
MSM79H87_bin.3	metawrap	MSM79H87
MSM79HA3_bin.3	metawrap	MSM79HA3
MSM79HFW_bin.3	metawrap	MSM79HFW
MSM7J16R_bin.3	metawrap	MSM7J16R
MSM9VZF3_bin.3	metawrap	MSM9VZF3
MSM9VZHR_bin.3	metawrap	MSM9VZHR
MSM9VZMS_bin.3	metawrap	MSM9VZMS
MSM9VZNX_bin.3	metawrap	MSM9VZNX
MSMA26DK_bin.3	metawrap	MSMA26DK
MSMA26DM_bin.3	metawrap	MSMA26DM
MSMAPC5L_bin.3	metawrap	MSMAPC5L
PSM6XBR1_bin.3	metawrap	PSM6XBR1
PSM7J169_bin.3	metawrap	PSM7J169
PSM7J18E_bin.3	metawrap	PSM7J18E
PSM7J18I_bin.3	metawrap	PSM7J18I
PSM7J1BB_bin.3	metawrap	PSM7J1BB
PSMA2668_bin.3	metawrap	PSMA2668
CSM67UBH_bin.4	metawrap	CSM67UBH
CSM67UBX_bin.4	metawrap	CSM67UBX
CSM79HG5_bin.4	metawrap	CSM79HG5
CSM79HHO_bin.4	metawrap	CSM79HHO
CSM79HOZ_bin.4	metawrap	CSM79HOZ
CSM7KOLA_bin.4	metawrap	CSM7KOLA
CSM7KOMH_bin.4	metawrap	CSM7KOMH
CSM7KOTQ_bin.4	metawrap	CSM7KOTQ
CSM9X22U_bin.4	metawrap	CSM9X22U
CSMAAEUA_bin.4	metawrap	CSMAAEUA
ESM5ME9U_bin.4	metawrap	ESM5ME9U
ESM718T7_bin.4	metawrap	ESM718T7
ESM7F5CB_bin.4	metawrap	ESM7F5CB
HSM5MD4O_bin.4	metawrap	HSM5MD4O
HSM5MD6K_bin.4	metawrap	HSM5MD6K
HSM67VEK_bin.4	metawrap	HSM67VEK
HSM67VFJ_bin.4	metawrap	HSM67VFJ
HSM6XRTS_bin.4	metawrap	HSM6XRTS
HSM6XRVW_bin.4	metawrap	HSM6XRVW
HSM7CYYF_bin.4	metawrap	HSM7CYYF
HSM7CZ1Z_bin.4	metawrap	HSM7CZ1Z
HSM7CZ2E_bin.4	metawrap	HSM7CZ2E
HSM7J4ME_bin.4	metawrap	HSM7J4ME
HSM7J4QF_bin.4	metawrap	HSM7J4QF
HSMA33J3_bin.4	metawrap	HSMA33J3
MSM5LLF6_bin.4	metawrap	MSM5LLF6
MSM6J2PS_bin.4	metawrap	MSM6J2PS
MSM6J2QL_bin.4	metawrap	MSM6J2QL
MSM79H5A_bin.4	metawrap	MSM79H5A
MSM79H5Q_bin.4	metawrap	MSM79H5Q
MSM79H7G_bin.4	metawrap	MSM79H7G
MSM79H7Y_bin.4	metawrap	MSM79H7Y
MSM79H87_bin.4	metawrap	MSM79H87
MSM79HA3_bin.4	metawrap	MSM79HA3
MSM79HFW_bin.4	metawrap	MSM79HFW
MSM7J16R_bin.4	metawrap	MSM7J16R
MSM9VZF3_bin.4	metawrap	MSM9VZF3
MSM9VZHR_bin.4	metawrap	MSM9VZHR
MSM9VZMS_bin.4	metawrap	MSM9VZMS
MSM9VZNX_bin.4	metawrap	MSM9VZNX
MSMA26DK_bin.4	metawrap	MSMA26DK
MSMA26DM_bin.4	metawrap	MSMA26DM
MSMAPC5L_bin.4	metawrap	MSMAPC5L
PSM6XBR1_bin.4	metawrap	PSM6XBR1
PSM7J169_bin.4	metawrap	PSM7J169
PSM7J18E_bin.4	metawrap	PSM7J18E
PSM7J18I_bin.4	metawrap	PSM7J18I
PSM7J1BB_bin.4	metawrap	PSM7J1BB
PSMA2668_bin.4	metawrap	PSMA2668
CSM67UBH_bin.5	metawrap	CSM67UBH
CSM67UBX_bin.5	metawrap	CSM67UBX
CSM79HG5_bin.5	metawrap	CSM79HG5
CSM79HHO_bin.5	metawrap	CSM79HHO
CSM79HOZ_bin.5	metawrap	CSM79HOZ
CSM7KOLA_bin.5	metawrap	CSM7KOLA
CSM7KOMH_bin.5	metawrap	CSM7KOMH
CSM7KOTQ_bin.5	metawrap	CSM7KOTQ
CSM9X22U_bin.5	metawrap	CSM9X22U
CSMAAEUA_bin.5	metawrap	CSMAAEUA
ESM5ME9U_bin.5	metawrap	ESM5ME9U
ESM7F5CB_bin.5	metawrap	ESM7F5CB
HSM5MD4O_bin.5	metawrap	HSM5MD4O
HSM5MD6K_bin.5	metawrap	HSM5MD6K
HSM67VEK_bin.5	metawrap	HSM67VEK
HSM67VFJ_bin.5	metawrap	HSM67VFJ
HSM6XRTS_bin.5	metawrap	HSM6XRTS
HSM6XRVW_bin.5	metawrap	HSM6XRVW
HSM7CYYF_bin.5	metawrap	HSM7CYYF
HSM7CZ2E_bin.5	metawrap	HSM7CZ2E
HSM7J4ME_bin.5	metawrap	HSM7J4ME
HSM7J4QF_bin.5	metawrap	HSM7J4QF
HSMA33J3_bin.5	metawrap	HSMA33J3
MSM5LLF6_bin.5	metawrap	MSM5LLF6
MSM6J2PS_bin.5	metawrap	MSM6J2PS
MSM6J2QL_bin.5	metawrap	MSM6J2QL
MSM79H5A_bin.5	metawrap	MSM79H5A
MSM79H5Q_bin.5	metawrap	MSM79H5Q
MSM79H7G_bin.5	metawrap	MSM79H7G
MSM79H7Y_bin.5	metawrap	MSM79H7Y
MSM79H87_bin.5	metawrap	MSM79H87
MSM79HA3_bin.5	metawrap	MSM79HA3
MSM79HFW_bin.5	metawrap	MSM79HFW
MSM7J16R_bin.5	metawrap	MSM7J16R
MSM9VZF3_bin.5	metawrap	MSM9VZF3
MSM9VZHR_bin.5	metawrap	MSM9VZHR
MSM9VZMS_bin.5	metawrap	MSM9VZMS
MSM9VZNX_bin.5	metawrap	MSM9VZNX
MSMA26DK_bin.5	metawrap	MSMA26DK
MSMA26DM_bin.5	metawrap	MSMA26DM
MSMAPC5L_bin.5	metawrap	MSMAPC5L
PSM6XBR1_bin.5	metawrap	PSM6XBR1
PSM7J169_bin.5	metawrap	PSM7J169
PSM7J18E_bin.5	metawrap	PSM7J18E
PSM7J18I_bin.5	metawrap	PSM7J18I
PSM7J1BB_bin.5	metawrap	PSM7J1BB
PSMA2668_bin.5	metawrap	PSMA2668
CSM67UBH_bin.6	metawrap	CSM67UBH
CSM67UBX_bin.6	metawrap	CSM67UBX
CSM79HG5_bin.6	metawrap	CSM79HG5
CSM79HHO_bin.6	metawrap	CSM79HHO
CSM79HOZ_bin.6	metawrap	CSM79HOZ
CSM7KOLA_bin.6	metawrap	CSM7KOLA
CSM7KOTQ_bin.6	metawrap	CSM7KOTQ
CSM9X22U_bin.6	metawrap	CSM9X22U
CSMAAEUA_bin.6	metawrap	CSMAAEUA
ESM5ME9U_bin.6	metawrap	ESM5ME9U
ESM718T7_bin.6	metawrap	ESM718T7
ESM7F5CB_bin.6	metawrap	ESM7F5CB
HSM5MD4O_bin.6	metawrap	HSM5MD4O
HSM5MD6K_bin.6	metawrap	HSM5MD6K
HSM67VEK_bin.6	metawrap	HSM67VEK
HSM67VFJ_bin.6	metawrap	HSM67VFJ
HSM6XRTS_bin.6	metawrap	HSM6XRTS
HSM6XRVW_bin.6	metawrap	HSM6XRVW
HSM7CZ1Z_bin.6	metawrap	HSM7CZ1Z
HSM7CZ2E_bin.6	metawrap	HSM7CZ2E
HSM7J4ME_bin.6	metawrap	HSM7J4ME
HSM7J4QF_bin.6	metawrap	HSM7J4QF
MSM5LLF6_bin.6	metawrap	MSM5LLF6
MSM6J2PS_bin.6	metawrap	MSM6J2PS
MSM6J2QL_bin.6	metawrap	MSM6J2QL
MSM79H5A_bin.6	metawrap	MSM79H5A
MSM79H5Q_bin.6	metawrap	MSM79H5Q
MSM79H7G_bin.6	metawrap	MSM79H7G
MSM79H7Y_bin.6	metawrap	MSM79H7Y
MSM79H87_bin.6	metawrap	MSM79H87
MSM79HA3_bin.6	metawrap	MSM79HA3
MSM79HFW_bin.6	metawrap	MSM79HFW
MSM7J16R_bin.6	metawrap	MSM7J16R
MSM9VZF3_bin.6	metawrap	MSM9VZF3
MSM9VZHR_bin.6	metawrap	MSM9VZHR
MSM9VZMS_bin.6	metawrap	MSM9VZMS
MSM9VZNX_bin.6	metawrap	MSM9VZNX
MSMA26DK_bin.6	metawrap	MSMA26DK
MSMA26DM_bin.6	metawrap	MSMA26DM
MSMAPC5L_bin.6	metawrap	MSMAPC5L
PSM6XBR1_bin.6	metawrap	PSM6XBR1
PSM7J169_bin.6	metawrap	PSM7J169
PSM7J18E_bin.6	metawrap	PSM7J18E
PSM7J18I_bin.6	metawrap	PSM7J18I
PSM7J1BB_bin.6	metawrap	PSM7J1BB
PSMA2668_bin.6	metawrap	PSMA2668
CSM67UBH_bin.7	metawrap	CSM67UBH
CSM67UBX_bin.7	metawrap	CSM67UBX
CSM79HHO_bin.7	metawrap	CSM79HHO
CSM79HOZ_bin.7	metawrap	CSM79HOZ
CSM7KOLA_bin.7	metawrap	CSM7KOLA
CSM7KOTQ_bin.7	metawrap	CSM7KOTQ
CSM9X22U_bin.7	metawrap	CSM9X22U
CSMAAEUA_bin.7	metawrap	CSMAAEUA
ESM5ME9U_bin.7	metawrap	ESM5ME9U
ESM718T7_bin.7	metawrap	ESM718T7
ESM7F5CB_bin.7	metawrap	ESM7F5CB
HSM5MD4O_bin.7	metawrap	HSM5MD4O
HSM5MD6K_bin.7	metawrap	HSM5MD6K
HSM67VEK_bin.7	metawrap	HSM67VEK
HSM67VFJ_bin.7	metawrap	HSM67VFJ
HSM6XRTS_bin.7	metawrap	HSM6XRTS
HSM6XRVW_bin.7	metawrap	HSM6XRVW
HSM7CZ1Z_bin.7	metawrap	HSM7CZ1Z
HSM7CZ2E_bin.7	metawrap	HSM7CZ2E
HSM7J4ME_bin.7	metawrap	HSM7J4ME
HSM7J4QF_bin.7	metawrap	HSM7J4QF
MSM5LLF6_bin.7	metawrap	MSM5LLF6
MSM6J2PS_bin.7	metawrap	MSM6J2PS
MSM6J2QL_bin.7	metawrap	MSM6J2QL
MSM79H5A_bin.7	metawrap	MSM79H5A
MSM79H5Q_bin.7	metawrap	MSM79H5Q
MSM79H7G_bin.7	metawrap	MSM79H7G
MSM79H7Y_bin.7	metawrap	MSM79H7Y
MSM79H87_bin.7	metawrap	MSM79H87
MSM79HFW_bin.7	metawrap	MSM79HFW
MSM7J16R_bin.7	metawrap	MSM7J16R
MSM9VZF3_bin.7	metawrap	MSM9VZF3
MSM9VZMS_bin.7	metawrap	MSM9VZMS
MSM9VZNX_bin.7	metawrap	MSM9VZNX
MSMA26DK_bin.7	metawrap	MSMA26DK
MSMA26DM_bin.7	metawrap	MSMA26DM
MSMAPC5L_bin.7	metawrap	MSMAPC5L
PSM7J169_bin.7	metawrap	PSM7J169
PSM7J18E_bin.7	metawrap	PSM7J18E
PSM7J18I_bin.7	metawrap	PSM7J18I
PSM7J1BB_bin.7	metawrap	PSM7J1BB
PSMA2668_bin.7	metawrap	PSMA2668
CSM67UBH_bin.8	metawrap	CSM67UBH
CSM67UBX_bin.8	metawrap	CSM67UBX
CSM79HHO_bin.8	metawrap	CSM79HHO
CSM79HOZ_bin.8	metawrap	CSM79HOZ
CSM7KOLA_bin.8	metawrap	CSM7KOLA
CSM7KOTQ_bin.8	metawrap	CSM7KOTQ
CSM9X22U_bin.8	metawrap	CSM9X22U
CSMAAEUA_bin.8	metawrap	CSMAAEUA
ESM5ME9U_bin.8	metawrap	ESM5ME9U
ESM718T7_bin.8	metawrap	ESM718T7
ESM7F5CB_bin.8	metawrap	ESM7F5CB
HSM5MD4O_bin.8	metawrap	HSM5MD4O
HSM67VEK_bin.8	metawrap	HSM67VEK
HSM67VFJ_bin.8	metawrap	HSM67VFJ
HSM6XRVW_bin.8	metawrap	HSM6XRVW
HSM7CZ2E_bin.8	metawrap	HSM7CZ2E
HSM7J4ME_bin.8	metawrap	HSM7J4ME
HSM7J4QF_bin.8	metawrap	HSM7J4QF
MSM5LLF6_bin.8	metawrap	MSM5LLF6
MSM6J2PS_bin.8	metawrap	MSM6J2PS
MSM79H5A_bin.8	metawrap	MSM79H5A
MSM79H5Q_bin.8	metawrap	MSM79H5Q
MSM79H7G_bin.8	metawrap	MSM79H7G
MSM79H7Y_bin.8	metawrap	MSM79H7Y
MSM79H87_bin.8	metawrap	MSM79H87
MSM79HFW_bin.8	metawrap	MSM79HFW
MSM7J16R_bin.8	metawrap	MSM7J16R
MSM9VZF3_bin.8	metawrap	MSM9VZF3
MSM9VZMS_bin.8	metawrap	MSM9VZMS
MSM9VZNX_bin.8	metawrap	MSM9VZNX
MSMA26DK_bin.8	metawrap	MSMA26DK
MSMA26DM_bin.8	metawrap	MSMA26DM
PSM7J18E_bin.8	metawrap	PSM7J18E
PSM7J18I_bin.8	metawrap	PSM7J18I
PSM7J1BB_bin.8	metawrap	PSM7J1BB
PSMA2668_bin.8	metawrap	PSMA2668
CSM79HHO_bin.9	metawrap	CSM79HHO
CSM79HOZ_bin.9	metawrap	CSM79HOZ
CSM7KOLA_bin.9	metawrap	CSM7KOLA
CSM7KOTQ_bin.9	metawrap	CSM7KOTQ
CSM9X22U_bin.9	metawrap	CSM9X22U
CSMAAEUA_bin.9	metawrap	CSMAAEUA
HSM5MD4O_bin.9	metawrap	HSM5MD4O
HSM67VEK_bin.9	metawrap	HSM67VEK
HSM67VFJ_bin.9	metawrap	HSM67VFJ
HSM6XRVW_bin.9	metawrap	HSM6XRVW
HSM7CZ2E_bin.9	metawrap	HSM7CZ2E
HSM7J4ME_bin.9	metawrap	HSM7J4ME
HSM7J4QF_bin.9	metawrap	HSM7J4QF
MSM5LLF6_bin.9	metawrap	MSM5LLF6
MSM6J2PS_bin.9	metawrap	MSM6J2PS
MSM79H5Q_bin.9	metawrap	MSM79H5Q
MSM79H7G_bin.9	metawrap	MSM79H7G
MSM79H7Y_bin.9	metawrap	MSM79H7Y
MSM79HFW_bin.9	metawrap	MSM79HFW
MSM7J16R_bin.9	metawrap	MSM7J16R
MSM9VZF3_bin.9	metawrap	MSM9VZF3
MSM9VZNX_bin.9	metawrap	MSM9VZNX
MSMA26DK_bin.9	metawrap	MSMA26DK
MSMA26DM_bin.9	metawrap	MSMA26DM
PSM7J18E_bin.9	metawrap	PSM7J18E
PSM7J18I_bin.9	metawrap	PSM7J18I
PSM7J1BB_bin.9	metawrap	PSM7J1BB
PSMA2668_bin.9	metawrap	PSMA2668
CSM67UBH_concoct_bin_16	concoct	CSM67UBH
CSM67UBH_concoct_bin_2	concoct	CSM67UBH
CSM67UBH_concoct_bin_21	concoct	CSM67UBH
CSM67UBH_concoct_bin_24	concoct	CSM67UBH
CSM67UBH_concoct_bin_25	concoct	CSM67UBH
CSM67UBH_concoct_bin_26	concoct	CSM67UBH
CSM67UBH_concoct_bin_32	concoct	CSM67UBH
CSM67UBH_concoct_bin_40	concoct	CSM67UBH
CSM67UBH_concoct_bin_45	concoct	CSM67UBH
CSM67UBH_concoct_bin_48	concoct	CSM67UBH
CSM67UBH_concoct_bin_5	concoct	CSM67UBH
CSM67UBH_concoct_bin_53	concoct	CSM67UBH
CSM67UBH_concoct_bin_54	concoct	CSM67UBH
CSM67UBH_concoct_bin_8	concoct	CSM67UBH
CSM67UBH_contig_1941	vamb	CSM67UBH
CSM67UBH_contig_209	vamb	CSM67UBH
CSM67UBH_contig_22	vamb	CSM67UBH
CSM67UBH_contig_3509	vamb	CSM67UBH
CSM67UBH_contig_3711	vamb	CSM67UBH
CSM67UBH_contig_3999	vamb	CSM67UBH
CSM67UBH_contig_4052	vamb	CSM67UBH
CSM67UBH_contig_4064	vamb	CSM67UBH
CSM67UBH_contig_434	vamb	CSM67UBH
CSM67UBH_contig_443	vamb	CSM67UBH
CSM67UBH_contig_471	vamb	CSM67UBH
CSM67UBH_contig_4928	vamb	CSM67UBH
CSM67UBH_contig_5518	vamb	CSM67UBH
CSM67UBH_contig_5853	vamb	CSM67UBH
CSM67UBH_contig_5903	vamb	CSM67UBH
CSM67UBH_contig_6032	vamb	CSM67UBH
CSM67UBH_contig_7014	vamb	CSM67UBH
CSM67UBH_contig_8256	vamb	CSM67UBH
CSM67UBH.MAGScoT_nomerge_cleanbin_000001	MAGScoT_nomerge	CSM67UBH
CSM67UBH.MAGScoT_nomerge_cleanbin_000002	MAGScoT_nomerge	CSM67UBH
CSM67UBH.MAGScoT_nomerge_cleanbin_000003	MAGScoT_nomerge	CSM67UBH
CSM67UBH.MAGScoT_nomerge_cleanbin_000004	MAGScoT_nomerge	CSM67UBH
CSM67UBH.MAGScoT_nomerge_cleanbin_000005	MAGScoT_nomerge	CSM67UBH
CSM67UBH.MAGScoT_nomerge_cleanbin_000006	MAGScoT_nomerge	CSM67UBH
CSM67UBH.MAGScoT_nomerge_cleanbin_000007	MAGScoT_nomerge	CSM67UBH
CSM67UBH.MAGScoT_nomerge_cleanbin_000008	MAGScoT_nomerge	CSM67UBH
CSM67UBH.MAGScoT_nomerge_cleanbin_000009	MAGScoT_nomerge	CSM67UBH
CSM67UBH.MAGScoT_sm50_cleanbin_000001	MAGScoT_ms50	CSM67UBH
CSM67UBH.MAGScoT_sm50_cleanbin_000002	MAGScoT_ms50	CSM67UBH
CSM67UBH.MAGScoT_sm50_cleanbin_000003	MAGScoT_ms50	CSM67UBH
CSM67UBH.MAGScoT_sm50_cleanbin_000004	MAGScoT_ms50	CSM67UBH
CSM67UBH.MAGScoT_sm50_cleanbin_000005	MAGScoT_ms50	CSM67UBH
CSM67UBH.MAGScoT_sm50_cleanbin_000006	MAGScoT_ms50	CSM67UBH
CSM67UBH.MAGScoT_sm50_cleanbin_000007	MAGScoT_ms50	CSM67UBH
CSM67UBH.MAGScoT_sm50_cleanbin_000008	MAGScoT_ms50	CSM67UBH
CSM67UBH.MAGScoT_sm50_cleanbin_000009	MAGScoT_ms50	CSM67UBH
CSM67UBH.MAGScoT_sm80_cleanbin_000001	MAGScoT_ms80	CSM67UBH
CSM67UBH.MAGScoT_sm80_cleanbin_000002	MAGScoT_ms80	CSM67UBH
CSM67UBH.MAGScoT_sm80_cleanbin_000003	MAGScoT_ms80	CSM67UBH
CSM67UBH.MAGScoT_sm80_cleanbin_000004	MAGScoT_ms80	CSM67UBH
CSM67UBH.MAGScoT_sm80_cleanbin_000005	MAGScoT_ms80	CSM67UBH
CSM67UBH.MAGScoT_sm80_cleanbin_000006	MAGScoT_ms80	CSM67UBH
CSM67UBH.MAGScoT_sm80_cleanbin_000007	MAGScoT_ms80	CSM67UBH
CSM67UBH.MAGScoT_sm80_cleanbin_000008	MAGScoT_ms80	CSM67UBH
CSM67UBH.MAGScoT_sm80_cleanbin_000009	MAGScoT_ms80	CSM67UBH
CSM67UBH.dastoolbin_1	DASTool	CSM67UBH
CSM67UBH.dastoolbin_2	DASTool	CSM67UBH
CSM67UBH.dastoolbin_3	DASTool	CSM67UBH
CSM67UBH.dastoolbin_4	DASTool	CSM67UBH
CSM67UBH.dastoolbin_5	DASTool	CSM67UBH
CSM67UBH.dastoolbin_6	DASTool	CSM67UBH
CSM67UBH.dastoolbin_7	DASTool	CSM67UBH
CSM67UBH.dastoolbin_8	DASTool	CSM67UBH
CSM67UBH.maxbin2.001	maxbin2	CSM67UBH
CSM67UBH.maxbin2.002	maxbin2	CSM67UBH
CSM67UBH.maxbin2.003	maxbin2	CSM67UBH
CSM67UBH.maxbin2.004	maxbin2	CSM67UBH
CSM67UBH.maxbin2.005	maxbin2	CSM67UBH
CSM67UBH.maxbin2.006	maxbin2	CSM67UBH
CSM67UBH.maxbin2.007	maxbin2	CSM67UBH
CSM67UBH.maxbin2.008	maxbin2	CSM67UBH
CSM67UBH.maxbin2.009	maxbin2	CSM67UBH
CSM67UBH.maxbin2.010	maxbin2	CSM67UBH
CSM67UBH.maxbin2.011	maxbin2	CSM67UBH
CSM67UBH.metabat2.1	metabat2	CSM67UBH
CSM67UBH.metabat2.10	metabat2	CSM67UBH
CSM67UBH.metabat2.11	metabat2	CSM67UBH
CSM67UBH.metabat2.12	metabat2	CSM67UBH
CSM67UBH.metabat2.2	metabat2	CSM67UBH
CSM67UBH.metabat2.3	metabat2	CSM67UBH
CSM67UBH.metabat2.4	metabat2	CSM67UBH
CSM67UBH.metabat2.5	metabat2	CSM67UBH
CSM67UBH.metabat2.6	metabat2	CSM67UBH
CSM67UBH.metabat2.7	metabat2	CSM67UBH
CSM67UBH.metabat2.8	metabat2	CSM67UBH
CSM67UBH.metabat2.9	metabat2	CSM67UBH
CSM67UBX_concoct_bin_0	concoct	CSM67UBX
CSM67UBX_concoct_bin_10	concoct	CSM67UBX
CSM67UBX_concoct_bin_12	concoct	CSM67UBX
CSM67UBX_concoct_bin_26	concoct	CSM67UBX
CSM67UBX_concoct_bin_28	concoct	CSM67UBX
CSM67UBX_concoct_bin_32	concoct	CSM67UBX
CSM67UBX_concoct_bin_34	concoct	CSM67UBX
CSM67UBX_concoct_bin_35	concoct	CSM67UBX
CSM67UBX_concoct_bin_36	concoct	CSM67UBX
CSM67UBX_concoct_bin_7	concoct	CSM67UBX
CSM67UBX_concoct_bin_9	concoct	CSM67UBX
CSM67UBX_contig_1140	vamb	CSM67UBX
CSM67UBX_contig_123	vamb	CSM67UBX
CSM67UBX_contig_22	vamb	CSM67UBX
CSM67UBX_contig_2403	vamb	CSM67UBX
CSM67UBX_contig_3101	vamb	CSM67UBX
CSM67UBX_contig_3485	vamb	CSM67UBX
CSM67UBX_contig_3653	vamb	CSM67UBX
CSM67UBX_contig_4	vamb	CSM67UBX
CSM67UBX_contig_4557	vamb	CSM67UBX
CSM67UBX_contig_5776	vamb	CSM67UBX
CSM67UBX_contig_89	vamb	CSM67UBX
CSM67UBX.MAGScoT_nomerge_cleanbin_000001	MAGScoT_nomerge	CSM67UBX
CSM67UBX.MAGScoT_nomerge_cleanbin_000002	MAGScoT_nomerge	CSM67UBX
CSM67UBX.MAGScoT_nomerge_cleanbin_000003	MAGScoT_nomerge	CSM67UBX
CSM67UBX.MAGScoT_nomerge_cleanbin_000004	MAGScoT_nomerge	CSM67UBX
CSM67UBX.MAGScoT_nomerge_cleanbin_000005	MAGScoT_nomerge	CSM67UBX
CSM67UBX.MAGScoT_nomerge_cleanbin_000006	MAGScoT_nomerge	CSM67UBX
CSM67UBX.MAGScoT_nomerge_cleanbin_000007	MAGScoT_nomerge	CSM67UBX
CSM67UBX.MAGScoT_nomerge_cleanbin_000008	MAGScoT_nomerge	CSM67UBX
CSM67UBX.MAGScoT_sm50_cleanbin_000001	MAGScoT_ms50	CSM67UBX
CSM67UBX.MAGScoT_sm50_cleanbin_000002	MAGScoT_ms50	CSM67UBX
CSM67UBX.MAGScoT_sm50_cleanbin_000003	MAGScoT_ms50	CSM67UBX
CSM67UBX.MAGScoT_sm50_cleanbin_000004	MAGScoT_ms50	CSM67UBX
CSM67UBX.MAGScoT_sm50_cleanbin_000005	MAGScoT_ms50	CSM67UBX
CSM67UBX.MAGScoT_sm50_cleanbin_000006	MAGScoT_ms50	CSM67UBX
CSM67UBX.MAGScoT_sm50_cleanbin_000007	MAGScoT_ms50	CSM67UBX
CSM67UBX.MAGScoT_sm50_cleanbin_000008	MAGScoT_ms50	CSM67UBX
CSM67UBX.MAGScoT_sm80_cleanbin_000001	MAGScoT_ms80	CSM67UBX
CSM67UBX.MAGScoT_sm80_cleanbin_000002	MAGScoT_ms80	CSM67UBX
CSM67UBX.MAGScoT_sm80_cleanbin_000003	MAGScoT_ms80	CSM67UBX
CSM67UBX.MAGScoT_sm80_cleanbin_000004	MAGScoT_ms80	CSM67UBX
CSM67UBX.MAGScoT_sm80_cleanbin_000005	MAGScoT_ms80	CSM67UBX
CSM67UBX.MAGScoT_sm80_cleanbin_000006	MAGScoT_ms80	CSM67UBX
CSM67UBX.MAGScoT_sm80_cleanbin_000007	MAGScoT_ms80	CSM67UBX
CSM67UBX.MAGScoT_sm80_cleanbin_000008	MAGScoT_ms80	CSM67UBX
CSM67UBX.dastoolbin_1	DASTool	CSM67UBX
CSM67UBX.dastoolbin_2	DASTool	CSM67UBX
CSM67UBX.dastoolbin_3	DASTool	CSM67UBX
CSM67UBX.dastoolbin_4	DASTool	CSM67UBX
CSM67UBX.dastoolbin_5	DASTool	CSM67UBX
CSM67UBX.dastoolbin_6	DASTool	CSM67UBX
CSM67UBX.dastoolbin_7	DASTool	CSM67UBX
CSM67UBX.dastoolbin_8	DASTool	CSM67UBX
CSM67UBX.maxbin2.001	maxbin2	CSM67UBX
CSM67UBX.maxbin2.002	maxbin2	CSM67UBX
CSM67UBX.maxbin2.003	maxbin2	CSM67UBX
CSM67UBX.maxbin2.004	maxbin2	CSM67UBX
CSM67UBX.maxbin2.005	maxbin2	CSM67UBX
CSM67UBX.maxbin2.006	maxbin2	CSM67UBX
CSM67UBX.maxbin2.007	maxbin2	CSM67UBX
CSM67UBX.maxbin2.008	maxbin2	CSM67UBX
CSM67UBX.maxbin2.009	maxbin2	CSM67UBX
CSM67UBX.metabat2.1	metabat2	CSM67UBX
CSM67UBX.metabat2.10	metabat2	CSM67UBX
CSM67UBX.metabat2.11	metabat2	CSM67UBX
CSM67UBX.metabat2.12	metabat2	CSM67UBX
CSM67UBX.metabat2.2	metabat2	CSM67UBX
CSM67UBX.metabat2.3	metabat2	CSM67UBX
CSM67UBX.metabat2.4	metabat2	CSM67UBX
CSM67UBX.metabat2.5	metabat2	CSM67UBX
CSM67UBX.metabat2.6	metabat2	CSM67UBX
CSM67UBX.metabat2.7	metabat2	CSM67UBX
CSM67UBX.metabat2.8	metabat2	CSM67UBX
CSM67UBX.metabat2.9	metabat2	CSM67UBX
CSM79HG5_concoct_bin_16	concoct	CSM79HG5
CSM79HG5_concoct_bin_21	concoct	CSM79HG5
CSM79HG5_concoct_bin_26	concoct	CSM79HG5
CSM79HG5_concoct_bin_3	concoct	CSM79HG5
CSM79HG5_concoct_bin_39	concoct	CSM79HG5
CSM79HG5_concoct_bin_46	concoct	CSM79HG5
CSM79HG5_concoct_bin_49	concoct	CSM79HG5
CSM79HG5_concoct_bin_53	concoct	CSM79HG5
CSM79HG5_concoct_bin_54	concoct	CSM79HG5
CSM79HG5_concoct_bin_7	concoct	CSM79HG5
CSM79HG5_concoct_bin_9	concoct	CSM79HG5
CSM79HG5_contig_12038	vamb	CSM79HG5
CSM79HG5_contig_198	vamb	CSM79HG5
CSM79HG5_contig_204	vamb	CSM79HG5
CSM79HG5_contig_209	vamb	CSM79HG5
CSM79HG5_contig_4052	vamb	CSM79HG5
CSM79HG5_contig_4293	vamb	CSM79HG5
CSM79HG5_contig_458	vamb	CSM79HG5
CSM79HG5_contig_5008	vamb	CSM79HG5
CSM79HG5_contig_503	vamb	CSM79HG5
CSM79HG5_contig_5559	vamb	CSM79HG5
CSM79HG5_contig_6401	vamb	CSM79HG5
CSM79HG5.MAGScoT_nomerge_cleanbin_000001	MAGScoT_nomerge	CSM79HG5
CSM79HG5.MAGScoT_nomerge_cleanbin_000002	MAGScoT_nomerge	CSM79HG5
CSM79HG5.MAGScoT_nomerge_cleanbin_000003	MAGScoT_nomerge	CSM79HG5
CSM79HG5.MAGScoT_nomerge_cleanbin_000004	MAGScoT_nomerge	CSM79HG5
CSM79HG5.MAGScoT_nomerge_cleanbin_000005	MAGScoT_nomerge	CSM79HG5
CSM79HG5.MAGScoT_nomerge_cleanbin_000006	MAGScoT_nomerge	CSM79HG5
CSM79HG5.MAGScoT_sm50_cleanbin_000001	MAGScoT_ms50	CSM79HG5
CSM79HG5.MAGScoT_sm50_cleanbin_000002	MAGScoT_ms50	CSM79HG5
CSM79HG5.MAGScoT_sm50_cleanbin_000003	MAGScoT_ms50	CSM79HG5
CSM79HG5.MAGScoT_sm50_cleanbin_000004	MAGScoT_ms50	CSM79HG5
CSM79HG5.MAGScoT_sm50_cleanbin_000005	MAGScoT_ms50	CSM79HG5
CSM79HG5.MAGScoT_sm50_cleanbin_000006	MAGScoT_ms50	CSM79HG5
CSM79HG5.MAGScoT_sm80_cleanbin_000001	MAGScoT_ms80	CSM79HG5
CSM79HG5.MAGScoT_sm80_cleanbin_000002	MAGScoT_ms80	CSM79HG5
CSM79HG5.MAGScoT_sm80_cleanbin_000003	MAGScoT_ms80	CSM79HG5
CSM79HG5.MAGScoT_sm80_cleanbin_000004	MAGScoT_ms80	CSM79HG5
CSM79HG5.MAGScoT_sm80_cleanbin_000005	MAGScoT_ms80	CSM79HG5
CSM79HG5.MAGScoT_sm80_cleanbin_000006	MAGScoT_ms80	CSM79HG5
CSM79HG5.dastoolbin_1	DASTool	CSM79HG5
CSM79HG5.dastoolbin_2	DASTool	CSM79HG5
CSM79HG5.dastoolbin_3	DASTool	CSM79HG5
CSM79HG5.dastoolbin_4	DASTool	CSM79HG5
CSM79HG5.dastoolbin_5	DASTool	CSM79HG5
CSM79HG5.dastoolbin_6	DASTool	CSM79HG5
CSM79HG5.maxbin2.001	maxbin2	CSM79HG5
CSM79HG5.maxbin2.002	maxbin2	CSM79HG5
CSM79HG5.maxbin2.003	maxbin2	CSM79HG5
CSM79HG5.maxbin2.004	maxbin2	CSM79HG5
CSM79HG5.maxbin2.005	maxbin2	CSM79HG5
CSM79HG5.maxbin2.006	maxbin2	CSM79HG5
CSM79HG5.metabat2.1	metabat2	CSM79HG5
CSM79HG5.metabat2.10	metabat2	CSM79HG5
CSM79HG5.metabat2.2	metabat2	CSM79HG5
CSM79HG5.metabat2.3	metabat2	CSM79HG5
CSM79HG5.metabat2.4	metabat2	CSM79HG5
CSM79HG5.metabat2.5	metabat2	CSM79HG5
CSM79HG5.metabat2.6	metabat2	CSM79HG5
CSM79HG5.metabat2.7	metabat2	CSM79HG5
CSM79HG5.metabat2.8	metabat2	CSM79HG5
CSM79HHO_concoct_bin_10	concoct	CSM79HHO
CSM79HHO_concoct_bin_13	concoct	CSM79HHO
CSM79HHO_concoct_bin_14	concoct	CSM79HHO
CSM79HHO_concoct_bin_16	concoct	CSM79HHO
CSM79HHO_concoct_bin_17	concoct	CSM79HHO
CSM79HHO_concoct_bin_2	concoct	CSM79HHO
CSM79HHO_concoct_bin_20	concoct	CSM79HHO
CSM79HHO_concoct_bin_24	concoct	CSM79HHO
CSM79HHO_concoct_bin_26	concoct	CSM79HHO
CSM79HHO_concoct_bin_29	concoct	CSM79HHO
CSM79HHO_concoct_bin_31	concoct	CSM79HHO
CSM79HHO_concoct_bin_32	concoct	CSM79HHO
CSM79HHO_concoct_bin_33	concoct	CSM79HHO
CSM79HHO_concoct_bin_34	concoct	CSM79HHO
CSM79HHO_concoct_bin_37	concoct	CSM79HHO
CSM79HHO_concoct_bin_38	concoct	CSM79HHO
CSM79HHO_concoct_bin_39	concoct	CSM79HHO
CSM79HHO_concoct_bin_4	concoct	CSM79HHO
CSM79HHO_concoct_bin_43	concoct	CSM79HHO
CSM79HHO_concoct_bin_45	concoct	CSM79HHO
CSM79HHO_concoct_bin_46	concoct	CSM79HHO
CSM79HHO_concoct_bin_48	concoct	CSM79HHO
CSM79HHO_concoct_bin_8	concoct	CSM79HHO
CSM79HHO_contig_10826	vamb	CSM79HHO
CSM79HHO_contig_1217	vamb	CSM79HHO
CSM79HHO_contig_1396	vamb	CSM79HHO
CSM79HHO_contig_141	vamb	CSM79HHO
CSM79HHO_contig_164	vamb	CSM79HHO
CSM79HHO_contig_1923	vamb	CSM79HHO
CSM79HHO_contig_1970	vamb	CSM79HHO
CSM79HHO_contig_2403	vamb	CSM79HHO
CSM79HHO_contig_2536	vamb	CSM79HHO
CSM79HHO_contig_2902	vamb	CSM79HHO
CSM79HHO_contig_2920	vamb	CSM79HHO
CSM79HHO_contig_3574	vamb	CSM79HHO
CSM79HHO_contig_3615	vamb	CSM79HHO
CSM79HHO_contig_368	vamb	CSM79HHO
CSM79HHO_contig_451	vamb	CSM79HHO
CSM79HHO_contig_458	vamb	CSM79HHO
CSM79HHO_contig_704	vamb	CSM79HHO
CSM79HHO_contig_94	vamb	CSM79HHO
CSM79HHO.MAGScoT_nomerge_cleanbin_000001	MAGScoT_nomerge	CSM79HHO
CSM79HHO.MAGScoT_nomerge_cleanbin_000002	MAGScoT_nomerge	CSM79HHO
CSM79HHO.MAGScoT_nomerge_cleanbin_000003	MAGScoT_nomerge	CSM79HHO
CSM79HHO.MAGScoT_nomerge_cleanbin_000004	MAGScoT_nomerge	CSM79HHO
CSM79HHO.MAGScoT_nomerge_cleanbin_000005	MAGScoT_nomerge	CSM79HHO
CSM79HHO.MAGScoT_nomerge_cleanbin_000006	MAGScoT_nomerge	CSM79HHO
CSM79HHO.MAGScoT_nomerge_cleanbin_000007	MAGScoT_nomerge	CSM79HHO
CSM79HHO.MAGScoT_nomerge_cleanbin_000008	MAGScoT_nomerge	CSM79HHO
CSM79HHO.MAGScoT_nomerge_cleanbin_000009	MAGScoT_nomerge	CSM79HHO
CSM79HHO.MAGScoT_nomerge_cleanbin_000010	MAGScoT_nomerge	CSM79HHO
CSM79HHO.MAGScoT_nomerge_cleanbin_000011	MAGScoT_nomerge	CSM79HHO
CSM79HHO.MAGScoT_nomerge_cleanbin_000012	MAGScoT_nomerge	CSM79HHO
CSM79HHO.MAGScoT_nomerge_cleanbin_000013	MAGScoT_nomerge	CSM79HHO
CSM79HHO.MAGScoT_nomerge_cleanbin_000014	MAGScoT_nomerge	CSM79HHO
CSM79HHO.MAGScoT_nomerge_cleanbin_000015	MAGScoT_nomerge	CSM79HHO
CSM79HHO.MAGScoT_nomerge_cleanbin_000016	MAGScoT_nomerge	CSM79HHO
CSM79HHO.MAGScoT_nomerge_cleanbin_000017	MAGScoT_nomerge	CSM79HHO
CSM79HHO.MAGScoT_sm50_cleanbin_000001	MAGScoT_ms50	CSM79HHO
CSM79HHO.MAGScoT_sm50_cleanbin_000002	MAGScoT_ms50	CSM79HHO
CSM79HHO.MAGScoT_sm50_cleanbin_000003	MAGScoT_ms50	CSM79HHO
CSM79HHO.MAGScoT_sm50_cleanbin_000004	MAGScoT_ms50	CSM79HHO
CSM79HHO.MAGScoT_sm50_cleanbin_000005	MAGScoT_ms50	CSM79HHO
CSM79HHO.MAGScoT_sm50_cleanbin_000006	MAGScoT_ms50	CSM79HHO
CSM79HHO.MAGScoT_sm50_cleanbin_000007	MAGScoT_ms50	CSM79HHO
CSM79HHO.MAGScoT_sm50_cleanbin_000008	MAGScoT_ms50	CSM79HHO
CSM79HHO.MAGScoT_sm50_cleanbin_000009	MAGScoT_ms50	CSM79HHO
CSM79HHO.MAGScoT_sm50_cleanbin_000010	MAGScoT_ms50	CSM79HHO
CSM79HHO.MAGScoT_sm50_cleanbin_000011	MAGScoT_ms50	CSM79HHO
CSM79HHO.MAGScoT_sm50_cleanbin_000012	MAGScoT_ms50	CSM79HHO
CSM79HHO.MAGScoT_sm50_cleanbin_000013	MAGScoT_ms50	CSM79HHO
CSM79HHO.MAGScoT_sm50_cleanbin_000014	MAGScoT_ms50	CSM79HHO
CSM79HHO.MAGScoT_sm50_cleanbin_000015	MAGScoT_ms50	CSM79HHO
CSM79HHO.MAGScoT_sm50_cleanbin_000016	MAGScoT_ms50	CSM79HHO
CSM79HHO.MAGScoT_sm50_cleanbin_000017	MAGScoT_ms50	CSM79HHO
CSM79HHO.MAGScoT_sm80_cleanbin_000001	MAGScoT_ms80	CSM79HHO
CSM79HHO.MAGScoT_sm80_cleanbin_000002	MAGScoT_ms80	CSM79HHO
CSM79HHO.MAGScoT_sm80_cleanbin_000003	MAGScoT_ms80	CSM79HHO
CSM79HHO.MAGScoT_sm80_cleanbin_000004	MAGScoT_ms80	CSM79HHO
CSM79HHO.MAGScoT_sm80_cleanbin_000005	MAGScoT_ms80	CSM79HHO
CSM79HHO.MAGScoT_sm80_cleanbin_000006	MAGScoT_ms80	CSM79HHO
CSM79HHO.MAGScoT_sm80_cleanbin_000007	MAGScoT_ms80	CSM79HHO
CSM79HHO.MAGScoT_sm80_cleanbin_000008	MAGScoT_ms80	CSM79HHO
CSM79HHO.MAGScoT_sm80_cleanbin_000009	MAGScoT_ms80	CSM79HHO
CSM79HHO.MAGScoT_sm80_cleanbin_000010	MAGScoT_ms80	CSM79HHO
CSM79HHO.MAGScoT_sm80_cleanbin_000011	MAGScoT_ms80	CSM79HHO
CSM79HHO.MAGScoT_sm80_cleanbin_000012	MAGScoT_ms80	CSM79HHO
CSM79HHO.MAGScoT_sm80_cleanbin_000013	MAGScoT_ms80	CSM79HHO
CSM79HHO.MAGScoT_sm80_cleanbin_000014	MAGScoT_ms80	CSM79HHO
CSM79HHO.MAGScoT_sm80_cleanbin_000015	MAGScoT_ms80	CSM79HHO
CSM79HHO.MAGScoT_sm80_cleanbin_000016	MAGScoT_ms80	CSM79HHO
CSM79HHO.MAGScoT_sm80_cleanbin_000017	MAGScoT_ms80	CSM79HHO
CSM79HHO.dastoolbin_1	DASTool	CSM79HHO
CSM79HHO.dastoolbin_10	DASTool	CSM79HHO
CSM79HHO.dastoolbin_11	DASTool	CSM79HHO
CSM79HHO.dastoolbin_12	DASTool	CSM79HHO
CSM79HHO.dastoolbin_13	DASTool	CSM79HHO
CSM79HHO.dastoolbin_14	DASTool	CSM79HHO
CSM79HHO.dastoolbin_15	DASTool	CSM79HHO
CSM79HHO.dastoolbin_2	DASTool	CSM79HHO
CSM79HHO.dastoolbin_3	DASTool	CSM79HHO
CSM79HHO.dastoolbin_4	DASTool	CSM79HHO
CSM79HHO.dastoolbin_5	DASTool	CSM79HHO
CSM79HHO.dastoolbin_6	DASTool	CSM79HHO
CSM79HHO.dastoolbin_7	DASTool	CSM79HHO
CSM79HHO.dastoolbin_8	DASTool	CSM79HHO
CSM79HHO.dastoolbin_9	DASTool	CSM79HHO
CSM79HHO.maxbin2.001	maxbin2	CSM79HHO
CSM79HHO.maxbin2.002	maxbin2	CSM79HHO
CSM79HHO.maxbin2.003	maxbin2	CSM79HHO
CSM79HHO.maxbin2.004	maxbin2	CSM79HHO
CSM79HHO.maxbin2.005	maxbin2	CSM79HHO
CSM79HHO.maxbin2.006	maxbin2	CSM79HHO
CSM79HHO.maxbin2.007	maxbin2	CSM79HHO
CSM79HHO.maxbin2.008	maxbin2	CSM79HHO
CSM79HHO.maxbin2.009	maxbin2	CSM79HHO
CSM79HHO.maxbin2.010	maxbin2	CSM79HHO
CSM79HHO.maxbin2.011	maxbin2	CSM79HHO
CSM79HHO.maxbin2.012	maxbin2	CSM79HHO
CSM79HHO.maxbin2.013	maxbin2	CSM79HHO
CSM79HHO.maxbin2.014	maxbin2	CSM79HHO
CSM79HHO.maxbin2.015	maxbin2	CSM79HHO
CSM79HHO.maxbin2.016	maxbin2	CSM79HHO
CSM79HHO.maxbin2.017	maxbin2	CSM79HHO
CSM79HHO.maxbin2.018	maxbin2	CSM79HHO
CSM79HHO.metabat2.1	metabat2	CSM79HHO
CSM79HHO.metabat2.10	metabat2	CSM79HHO
CSM79HHO.metabat2.11	metabat2	CSM79HHO
CSM79HHO.metabat2.12	metabat2	CSM79HHO
CSM79HHO.metabat2.13	metabat2	CSM79HHO
CSM79HHO.metabat2.14	metabat2	CSM79HHO
CSM79HHO.metabat2.15	metabat2	CSM79HHO
CSM79HHO.metabat2.16	metabat2	CSM79HHO
CSM79HHO.metabat2.17	metabat2	CSM79HHO
CSM79HHO.metabat2.18	metabat2	CSM79HHO
CSM79HHO.metabat2.19	metabat2	CSM79HHO
CSM79HHO.metabat2.2	metabat2	CSM79HHO
CSM79HHO.metabat2.20	metabat2	CSM79HHO
CSM79HHO.metabat2.21	metabat2	CSM79HHO
CSM79HHO.metabat2.22	metabat2	CSM79HHO
CSM79HHO.metabat2.23	metabat2	CSM79HHO
CSM79HHO.metabat2.3	metabat2	CSM79HHO
CSM79HHO.metabat2.4	metabat2	CSM79HHO
CSM79HHO.metabat2.5	metabat2	CSM79HHO
CSM79HHO.metabat2.6	metabat2	CSM79HHO
CSM79HHO.metabat2.7	metabat2	CSM79HHO
CSM79HHO.metabat2.8	metabat2	CSM79HHO
CSM79HHO.metabat2.9	metabat2	CSM79HHO
CSM79HOZ_concoct_bin_0	concoct	CSM79HOZ
CSM79HOZ_concoct_bin_11	concoct	CSM79HOZ
CSM79HOZ_concoct_bin_16	concoct	CSM79HOZ
CSM79HOZ_concoct_bin_17	concoct	CSM79HOZ
CSM79HOZ_concoct_bin_21	concoct	CSM79HOZ
CSM79HOZ_concoct_bin_22	concoct	CSM79HOZ
CSM79HOZ_concoct_bin_25	concoct	CSM79HOZ
CSM79HOZ_concoct_bin_29	concoct	CSM79HOZ
CSM79HOZ_concoct_bin_30	concoct	CSM79HOZ
CSM79HOZ_concoct_bin_32	concoct	CSM79HOZ
CSM79HOZ_concoct_bin_4	concoct	CSM79HOZ
CSM79HOZ_concoct_bin_40	concoct	CSM79HOZ
CSM79HOZ_concoct_bin_43	concoct	CSM79HOZ
CSM79HOZ_concoct_bin_44	concoct	CSM79HOZ
CSM79HOZ_concoct_bin_45	concoct	CSM79HOZ
CSM79HOZ_concoct_bin_50	concoct	CSM79HOZ
CSM79HOZ_concoct_bin_54	concoct	CSM79HOZ
CSM79HOZ_concoct_bin_55	concoct	CSM79HOZ
CSM79HOZ_concoct_bin_9	concoct	CSM79HOZ
CSM79HOZ_contig_1396	vamb	CSM79HOZ
CSM79HOZ_contig_1402	vamb	CSM79HOZ
CSM79HOZ_contig_1974	vamb	CSM79HOZ
CSM79HOZ_contig_2393	vamb	CSM79HOZ
CSM79HOZ_contig_2528	vamb	CSM79HOZ
CSM79HOZ_contig_3457	vamb	CSM79HOZ
CSM79HOZ_contig_3493	vamb	CSM79HOZ
CSM79HOZ_contig_3494	vamb	CSM79HOZ
CSM79HOZ_contig_3596	vamb	CSM79HOZ
CSM79HOZ_contig_3630	vamb	CSM79HOZ
CSM79HOZ_contig_402	vamb	CSM79HOZ
CSM79HOZ_contig_405	vamb	CSM79HOZ
CSM79HOZ_contig_4462	vamb	CSM79HOZ
CSM79HOZ_contig_458	vamb	CSM79HOZ
CSM79HOZ_contig_7099	vamb	CSM79HOZ
CSM79HOZ_contig_7779	vamb	CSM79HOZ
CSM79HOZ_contig_805	vamb	CSM79HOZ
CSM79HOZ_contig_8701	vamb	CSM79HOZ
CSM79HOZ_contig_910	vamb	CSM79HOZ
CSM79HOZ.MAGScoT_nomerge_cleanbin_000001	MAGScoT_nomerge	CSM79HOZ
CSM79HOZ.MAGScoT_nomerge_cleanbin_000002	MAGScoT_nomerge	CSM79HOZ
CSM79HOZ.MAGScoT_nomerge_cleanbin_000003	MAGScoT_nomerge	CSM79HOZ
CSM79HOZ.MAGScoT_nomerge_cleanbin_000004	MAGScoT_nomerge	CSM79HOZ
CSM79HOZ.MAGScoT_nomerge_cleanbin_000005	MAGScoT_nomerge	CSM79HOZ
CSM79HOZ.MAGScoT_nomerge_cleanbin_000006	MAGScoT_nomerge	CSM79HOZ
CSM79HOZ.MAGScoT_nomerge_cleanbin_000007	MAGScoT_nomerge	CSM79HOZ
CSM79HOZ.MAGScoT_nomerge_cleanbin_000008	MAGScoT_nomerge	CSM79HOZ
CSM79HOZ.MAGScoT_nomerge_cleanbin_000009	MAGScoT_nomerge	CSM79HOZ
CSM79HOZ.MAGScoT_nomerge_cleanbin_000010	MAGScoT_nomerge	CSM79HOZ
CSM79HOZ.MAGScoT_nomerge_cleanbin_000011	MAGScoT_nomerge	CSM79HOZ
CSM79HOZ.MAGScoT_nomerge_cleanbin_000012	MAGScoT_nomerge	CSM79HOZ
CSM79HOZ.MAGScoT_nomerge_cleanbin_000013	MAGScoT_nomerge	CSM79HOZ
CSM79HOZ.MAGScoT_nomerge_cleanbin_000014	MAGScoT_nomerge	CSM79HOZ
CSM79HOZ.MAGScoT_nomerge_cleanbin_000015	MAGScoT_nomerge	CSM79HOZ
CSM79HOZ.MAGScoT_sm50_cleanbin_000001	MAGScoT_ms50	CSM79HOZ
CSM79HOZ.MAGScoT_sm50_cleanbin_000002	MAGScoT_ms50	CSM79HOZ
CSM79HOZ.MAGScoT_sm50_cleanbin_000003	MAGScoT_ms50	CSM79HOZ
CSM79HOZ.MAGScoT_sm50_cleanbin_000004	MAGScoT_ms50	CSM79HOZ
CSM79HOZ.MAGScoT_sm50_cleanbin_000005	MAGScoT_ms50	CSM79HOZ
CSM79HOZ.MAGScoT_sm50_cleanbin_000006	MAGScoT_ms50	CSM79HOZ
CSM79HOZ.MAGScoT_sm50_cleanbin_000007	MAGScoT_ms50	CSM79HOZ
CSM79HOZ.MAGScoT_sm50_cleanbin_000008	MAGScoT_ms50	CSM79HOZ
CSM79HOZ.MAGScoT_sm50_cleanbin_000009	MAGScoT_ms50	CSM79HOZ
CSM79HOZ.MAGScoT_sm50_cleanbin_000010	MAGScoT_ms50	CSM79HOZ
CSM79HOZ.MAGScoT_sm50_cleanbin_000011	MAGScoT_ms50	CSM79HOZ
CSM79HOZ.MAGScoT_sm50_cleanbin_000012	MAGScoT_ms50	CSM79HOZ
CSM79HOZ.MAGScoT_sm50_cleanbin_000013	MAGScoT_ms50	CSM79HOZ
CSM79HOZ.MAGScoT_sm50_cleanbin_000014	MAGScoT_ms50	CSM79HOZ
CSM79HOZ.MAGScoT_sm80_cleanbin_000001	MAGScoT_ms80	CSM79HOZ
CSM79HOZ.MAGScoT_sm80_cleanbin_000002	MAGScoT_ms80	CSM79HOZ
CSM79HOZ.MAGScoT_sm80_cleanbin_000003	MAGScoT_ms80	CSM79HOZ
CSM79HOZ.MAGScoT_sm80_cleanbin_000004	MAGScoT_ms80	CSM79HOZ
CSM79HOZ.MAGScoT_sm80_cleanbin_000005	MAGScoT_ms80	CSM79HOZ
CSM79HOZ.MAGScoT_sm80_cleanbin_000006	MAGScoT_ms80	CSM79HOZ
CSM79HOZ.MAGScoT_sm80_cleanbin_000007	MAGScoT_ms80	CSM79HOZ
CSM79HOZ.MAGScoT_sm80_cleanbin_000008	MAGScoT_ms80	CSM79HOZ
CSM79HOZ.MAGScoT_sm80_cleanbin_000009	MAGScoT_ms80	CSM79HOZ
CSM79HOZ.MAGScoT_sm80_cleanbin_000010	MAGScoT_ms80	CSM79HOZ
CSM79HOZ.MAGScoT_sm80_cleanbin_000011	MAGScoT_ms80	CSM79HOZ
CSM79HOZ.MAGScoT_sm80_cleanbin_000012	MAGScoT_ms80	CSM79HOZ
CSM79HOZ.MAGScoT_sm80_cleanbin_000013	MAGScoT_ms80	CSM79HOZ
CSM79HOZ.MAGScoT_sm80_cleanbin_000014	MAGScoT_ms80	CSM79HOZ
CSM79HOZ.dastoolbin_1	DASTool	CSM79HOZ
CSM79HOZ.dastoolbin_10	DASTool	CSM79HOZ
CSM79HOZ.dastoolbin_11	DASTool	CSM79HOZ
CSM79HOZ.dastoolbin_2	DASTool	CSM79HOZ
CSM79HOZ.dastoolbin_3	DASTool	CSM79HOZ
CSM79HOZ.dastoolbin_4	DASTool	CSM79HOZ
CSM79HOZ.dastoolbin_5	DASTool	CSM79HOZ
CSM79HOZ.dastoolbin_6	DASTool	CSM79HOZ
CSM79HOZ.dastoolbin_7	DASTool	CSM79HOZ
CSM79HOZ.dastoolbin_8	DASTool	CSM79HOZ
CSM79HOZ.dastoolbin_9	DASTool	CSM79HOZ
CSM79HOZ.maxbin2.001	maxbin2	CSM79HOZ
CSM79HOZ.maxbin2.002	maxbin2	CSM79HOZ
CSM79HOZ.maxbin2.003	maxbin2	CSM79HOZ
CSM79HOZ.maxbin2.004	maxbin2	CSM79HOZ
CSM79HOZ.maxbin2.005	maxbin2	CSM79HOZ
CSM79HOZ.maxbin2.006	maxbin2	CSM79HOZ
CSM79HOZ.maxbin2.007	maxbin2	CSM79HOZ
CSM79HOZ.maxbin2.008	maxbin2	CSM79HOZ
CSM79HOZ.maxbin2.009	maxbin2	CSM79HOZ
CSM79HOZ.maxbin2.010	maxbin2	CSM79HOZ
CSM79HOZ.maxbin2.011	maxbin2	CSM79HOZ
CSM79HOZ.maxbin2.012	maxbin2	CSM79HOZ
CSM79HOZ.maxbin2.013	maxbin2	CSM79HOZ
CSM79HOZ.maxbin2.014	maxbin2	CSM79HOZ
CSM79HOZ.maxbin2.015	maxbin2	CSM79HOZ
CSM79HOZ.maxbin2.016	maxbin2	CSM79HOZ
CSM79HOZ.metabat2.1	metabat2	CSM79HOZ
CSM79HOZ.metabat2.10	metabat2	CSM79HOZ
CSM79HOZ.metabat2.11	metabat2	CSM79HOZ
CSM79HOZ.metabat2.12	metabat2	CSM79HOZ
CSM79HOZ.metabat2.13	metabat2	CSM79HOZ
CSM79HOZ.metabat2.14	metabat2	CSM79HOZ
CSM79HOZ.metabat2.15	metabat2	CSM79HOZ
CSM79HOZ.metabat2.16	metabat2	CSM79HOZ
CSM79HOZ.metabat2.17	metabat2	CSM79HOZ
CSM79HOZ.metabat2.18	metabat2	CSM79HOZ
CSM79HOZ.metabat2.19	metabat2	CSM79HOZ
CSM79HOZ.metabat2.2	metabat2	CSM79HOZ
CSM79HOZ.metabat2.20	metabat2	CSM79HOZ
CSM79HOZ.metabat2.22	metabat2	CSM79HOZ
CSM79HOZ.metabat2.23	metabat2	CSM79HOZ
CSM79HOZ.metabat2.24	metabat2	CSM79HOZ
CSM79HOZ.metabat2.25	metabat2	CSM79HOZ
CSM79HOZ.metabat2.3	metabat2	CSM79HOZ
CSM79HOZ.metabat2.4	metabat2	CSM79HOZ
CSM79HOZ.metabat2.5	metabat2	CSM79HOZ
CSM79HOZ.metabat2.6	metabat2	CSM79HOZ
CSM79HOZ.metabat2.7	metabat2	CSM79HOZ
CSM79HOZ.metabat2.8	metabat2	CSM79HOZ
CSM7KOLA_concoct_bin_13	concoct	CSM7KOLA
CSM7KOLA_concoct_bin_20	concoct	CSM7KOLA
CSM7KOLA_concoct_bin_23	concoct	CSM7KOLA
CSM7KOLA_concoct_bin_24	concoct	CSM7KOLA
CSM7KOLA_concoct_bin_27	concoct	CSM7KOLA
CSM7KOLA_concoct_bin_31	concoct	CSM7KOLA
CSM7KOLA_concoct_bin_36	concoct	CSM7KOLA
CSM7KOLA_concoct_bin_37	concoct	CSM7KOLA
CSM7KOLA_concoct_bin_39	concoct	CSM7KOLA
CSM7KOLA_concoct_bin_41	concoct	CSM7KOLA
CSM7KOLA_concoct_bin_43	concoct	CSM7KOLA
CSM7KOLA_concoct_bin_55	concoct	CSM7KOLA
CSM7KOLA_concoct_bin_57	concoct	CSM7KOLA
CSM7KOLA_concoct_bin_59	concoct	CSM7KOLA
CSM7KOLA_concoct_bin_7	concoct	CSM7KOLA
CSM7KOLA_concoct_bin_8	concoct	CSM7KOLA
CSM7KOLA_concoct_bin_9	concoct	CSM7KOLA
CSM7KOLA_contig_1619	vamb	CSM7KOLA
CSM7KOLA_contig_2036	vamb	CSM7KOLA
CSM7KOLA_contig_3371	vamb	CSM7KOLA
CSM7KOLA_contig_3445	vamb	CSM7KOLA
CSM7KOLA_contig_3485	vamb	CSM7KOLA
CSM7KOLA_contig_36	vamb	CSM7KOLA
CSM7KOLA_contig_3744	vamb	CSM7KOLA
CSM7KOLA_contig_4052	vamb	CSM7KOLA
CSM7KOLA_contig_4218	vamb	CSM7KOLA
CSM7KOLA_contig_4263	vamb	CSM7KOLA
CSM7KOLA_contig_4561	vamb	CSM7KOLA
CSM7KOLA_contig_4624	vamb	CSM7KOLA
CSM7KOLA_contig_4644	vamb	CSM7KOLA
CSM7KOLA_contig_4694	vamb	CSM7KOLA
CSM7KOLA_contig_4701	vamb	CSM7KOLA
CSM7KOLA_contig_505	vamb	CSM7KOLA
CSM7KOLA_contig_5251	vamb	CSM7KOLA
CSM7KOLA_contig_6070	vamb	CSM7KOLA
CSM7KOLA_contig_7285	vamb	CSM7KOLA
CSM7KOLA_contig_907	vamb	CSM7KOLA
CSM7KOLA.MAGScoT_nomerge_cleanbin_000001	MAGScoT_nomerge	CSM7KOLA
CSM7KOLA.MAGScoT_nomerge_cleanbin_000002	MAGScoT_nomerge	CSM7KOLA
CSM7KOLA.MAGScoT_nomerge_cleanbin_000003	MAGScoT_nomerge	CSM7KOLA
CSM7KOLA.MAGScoT_nomerge_cleanbin_000004	MAGScoT_nomerge	CSM7KOLA
CSM7KOLA.MAGScoT_nomerge_cleanbin_000005	MAGScoT_nomerge	CSM7KOLA
CSM7KOLA.MAGScoT_nomerge_cleanbin_000006	MAGScoT_nomerge	CSM7KOLA
CSM7KOLA.MAGScoT_nomerge_cleanbin_000007	MAGScoT_nomerge	CSM7KOLA
CSM7KOLA.MAGScoT_nomerge_cleanbin_000008	MAGScoT_nomerge	CSM7KOLA
CSM7KOLA.MAGScoT_nomerge_cleanbin_000009	MAGScoT_nomerge	CSM7KOLA
CSM7KOLA.MAGScoT_sm50_cleanbin_000001	MAGScoT_ms50	CSM7KOLA
CSM7KOLA.MAGScoT_sm50_cleanbin_000002	MAGScoT_ms50	CSM7KOLA
CSM7KOLA.MAGScoT_sm50_cleanbin_000003	MAGScoT_ms50	CSM7KOLA
CSM7KOLA.MAGScoT_sm50_cleanbin_000004	MAGScoT_ms50	CSM7KOLA
CSM7KOLA.MAGScoT_sm50_cleanbin_000005	MAGScoT_ms50	CSM7KOLA
CSM7KOLA.MAGScoT_sm50_cleanbin_000006	MAGScoT_ms50	CSM7KOLA
CSM7KOLA.MAGScoT_sm50_cleanbin_000007	MAGScoT_ms50	CSM7KOLA
CSM7KOLA.MAGScoT_sm50_cleanbin_000008	MAGScoT_ms50	CSM7KOLA
CSM7KOLA.MAGScoT_sm50_cleanbin_000009	MAGScoT_ms50	CSM7KOLA
CSM7KOLA.MAGScoT_sm80_cleanbin_000001	MAGScoT_ms80	CSM7KOLA
CSM7KOLA.MAGScoT_sm80_cleanbin_000002	MAGScoT_ms80	CSM7KOLA
CSM7KOLA.MAGScoT_sm80_cleanbin_000003	MAGScoT_ms80	CSM7KOLA
CSM7KOLA.MAGScoT_sm80_cleanbin_000004	MAGScoT_ms80	CSM7KOLA
CSM7KOLA.MAGScoT_sm80_cleanbin_000005	MAGScoT_ms80	CSM7KOLA
CSM7KOLA.MAGScoT_sm80_cleanbin_000006	MAGScoT_ms80	CSM7KOLA
CSM7KOLA.MAGScoT_sm80_cleanbin_000007	MAGScoT_ms80	CSM7KOLA
CSM7KOLA.MAGScoT_sm80_cleanbin_000008	MAGScoT_ms80	CSM7KOLA
CSM7KOLA.MAGScoT_sm80_cleanbin_000009	MAGScoT_ms80	CSM7KOLA
CSM7KOLA.dastoolbin_1	DASTool	CSM7KOLA
CSM7KOLA.dastoolbin_2	DASTool	CSM7KOLA
CSM7KOLA.dastoolbin_3	DASTool	CSM7KOLA
CSM7KOLA.dastoolbin_4	DASTool	CSM7KOLA
CSM7KOLA.dastoolbin_5	DASTool	CSM7KOLA
CSM7KOLA.dastoolbin_6	DASTool	CSM7KOLA
CSM7KOLA.dastoolbin_7	DASTool	CSM7KOLA
CSM7KOLA.maxbin2.001	maxbin2	CSM7KOLA
CSM7KOLA.maxbin2.002	maxbin2	CSM7KOLA
CSM7KOLA.maxbin2.003	maxbin2	CSM7KOLA
CSM7KOLA.maxbin2.004	maxbin2	CSM7KOLA
CSM7KOLA.maxbin2.005	maxbin2	CSM7KOLA
CSM7KOLA.maxbin2.006	maxbin2	CSM7KOLA
CSM7KOLA.maxbin2.007	maxbin2	CSM7KOLA
CSM7KOLA.maxbin2.008	maxbin2	CSM7KOLA
CSM7KOLA.maxbin2.009	maxbin2	CSM7KOLA
CSM7KOLA.maxbin2.010	maxbin2	CSM7KOLA
CSM7KOLA.maxbin2.011	maxbin2	CSM7KOLA
CSM7KOLA.maxbin2.012	maxbin2	CSM7KOLA
CSM7KOLA.metabat2.1	metabat2	CSM7KOLA
CSM7KOLA.metabat2.11	metabat2	CSM7KOLA
CSM7KOLA.metabat2.12	metabat2	CSM7KOLA
CSM7KOLA.metabat2.13	metabat2	CSM7KOLA
CSM7KOLA.metabat2.14	metabat2	CSM7KOLA
CSM7KOLA.metabat2.15	metabat2	CSM7KOLA
CSM7KOLA.metabat2.16	metabat2	CSM7KOLA
CSM7KOLA.metabat2.17	metabat2	CSM7KOLA
CSM7KOLA.metabat2.2	metabat2	CSM7KOLA
CSM7KOLA.metabat2.3	metabat2	CSM7KOLA
CSM7KOLA.metabat2.4	metabat2	CSM7KOLA
CSM7KOLA.metabat2.5	metabat2	CSM7KOLA
CSM7KOLA.metabat2.6	metabat2	CSM7KOLA
CSM7KOLA.metabat2.7	metabat2	CSM7KOLA
CSM7KOLA.metabat2.8	metabat2	CSM7KOLA
CSM7KOLA.metabat2.9	metabat2	CSM7KOLA
CSM7KOMH_concoct_bin_22	concoct	CSM7KOMH
CSM7KOMH_concoct_bin_27	concoct	CSM7KOMH
CSM7KOMH_concoct_bin_31	concoct	CSM7KOMH
CSM7KOMH_concoct_bin_35	concoct	CSM7KOMH
CSM7KOMH_concoct_bin_39	concoct	CSM7KOMH
CSM7KOMH_concoct_bin_41	concoct	CSM7KOMH
CSM7KOMH_concoct_bin_6	concoct	CSM7KOMH
CSM7KOMH_contig_138	vamb	CSM7KOMH
CSM7KOMH_contig_1606	vamb	CSM7KOMH
CSM7KOMH_contig_2673	vamb	CSM7KOMH
CSM7KOMH_contig_3793	vamb	CSM7KOMH
CSM7KOMH_contig_434	vamb	CSM7KOMH
CSM7KOMH_contig_503	vamb	CSM7KOMH
CSM7KOMH_contig_5418	vamb	CSM7KOMH
CSM7KOMH.MAGScoT_nomerge_cleanbin_000001	MAGScoT_nomerge	CSM7KOMH
CSM7KOMH.MAGScoT_nomerge_cleanbin_000002	MAGScoT_nomerge	CSM7KOMH
CSM7KOMH.MAGScoT_nomerge_cleanbin_000003	MAGScoT_nomerge	CSM7KOMH
CSM7KOMH.MAGScoT_nomerge_cleanbin_000004	MAGScoT_nomerge	CSM7KOMH
CSM7KOMH.MAGScoT_nomerge_cleanbin_000005	MAGScoT_nomerge	CSM7KOMH
CSM7KOMH.MAGScoT_sm50_cleanbin_000001	MAGScoT_ms50	CSM7KOMH
CSM7KOMH.MAGScoT_sm50_cleanbin_000002	MAGScoT_ms50	CSM7KOMH
CSM7KOMH.MAGScoT_sm50_cleanbin_000003	MAGScoT_ms50	CSM7KOMH
CSM7KOMH.MAGScoT_sm50_cleanbin_000004	MAGScoT_ms50	CSM7KOMH
CSM7KOMH.MAGScoT_sm50_cleanbin_000005	MAGScoT_ms50	CSM7KOMH
CSM7KOMH.MAGScoT_sm80_cleanbin_000001	MAGScoT_ms80	CSM7KOMH
CSM7KOMH.MAGScoT_sm80_cleanbin_000002	MAGScoT_ms80	CSM7KOMH
CSM7KOMH.MAGScoT_sm80_cleanbin_000003	MAGScoT_ms80	CSM7KOMH
CSM7KOMH.MAGScoT_sm80_cleanbin_000004	MAGScoT_ms80	CSM7KOMH
CSM7KOMH.MAGScoT_sm80_cleanbin_000005	MAGScoT_ms80	CSM7KOMH
CSM7KOMH.dastoolbin_1	DASTool	CSM7KOMH
CSM7KOMH.dastoolbin_2	DASTool	CSM7KOMH
CSM7KOMH.dastoolbin_3	DASTool	CSM7KOMH
CSM7KOMH.dastoolbin_4	DASTool	CSM7KOMH
CSM7KOMH.dastoolbin_5	DASTool	CSM7KOMH
CSM7KOMH.maxbin2.001	maxbin2	CSM7KOMH
CSM7KOMH.maxbin2.002	maxbin2	CSM7KOMH
CSM7KOMH.maxbin2.003	maxbin2	CSM7KOMH
CSM7KOMH.maxbin2.004	maxbin2	CSM7KOMH
CSM7KOMH.maxbin2.005	maxbin2	CSM7KOMH
CSM7KOMH.maxbin2.006	maxbin2	CSM7KOMH
CSM7KOMH.metabat2.1	metabat2	CSM7KOMH
CSM7KOMH.metabat2.2	metabat2	CSM7KOMH
CSM7KOMH.metabat2.3	metabat2	CSM7KOMH
CSM7KOMH.metabat2.4	metabat2	CSM7KOMH
CSM7KOMH.metabat2.5	metabat2	CSM7KOMH
CSM7KOMH.metabat2.6	metabat2	CSM7KOMH
CSM7KOMH.metabat2.7	metabat2	CSM7KOMH
CSM7KOMH.metabat2.8	metabat2	CSM7KOMH
CSM7KOTQ_concoct_bin_13	concoct	CSM7KOTQ
CSM7KOTQ_concoct_bin_14	concoct	CSM7KOTQ
CSM7KOTQ_concoct_bin_19	concoct	CSM7KOTQ
CSM7KOTQ_concoct_bin_2	concoct	CSM7KOTQ
CSM7KOTQ_concoct_bin_29	concoct	CSM7KOTQ
CSM7KOTQ_concoct_bin_3	concoct	CSM7KOTQ
CSM7KOTQ_concoct_bin_36	concoct	CSM7KOTQ
CSM7KOTQ_concoct_bin_37	concoct	CSM7KOTQ
CSM7KOTQ_concoct_bin_40	concoct	CSM7KOTQ
CSM7KOTQ_concoct_bin_43	concoct	CSM7KOTQ
CSM7KOTQ_concoct_bin_45	concoct	CSM7KOTQ
CSM7KOTQ_concoct_bin_47	concoct	CSM7KOTQ
CSM7KOTQ_concoct_bin_8	concoct	CSM7KOTQ
CSM7KOTQ_contig_1176	vamb	CSM7KOTQ
CSM7KOTQ_contig_1919	vamb	CSM7KOTQ
CSM7KOTQ_contig_22	vamb	CSM7KOTQ
CSM7KOTQ_contig_2536	vamb	CSM7KOTQ
CSM7KOTQ_contig_3358	vamb	CSM7KOTQ
CSM7KOTQ_contig_4052	vamb	CSM7KOTQ
CSM7KOTQ_contig_4644	vamb	CSM7KOTQ
CSM7KOTQ_contig_4852	vamb	CSM7KOTQ
CSM7KOTQ_contig_5251	vamb	CSM7KOTQ
CSM7KOTQ_contig_6297	vamb	CSM7KOTQ
CSM7KOTQ.MAGScoT_nomerge_cleanbin_000001	MAGScoT_nomerge	CSM7KOTQ
CSM7KOTQ.MAGScoT_nomerge_cleanbin_000002	MAGScoT_nomerge	CSM7KOTQ
CSM7KOTQ.MAGScoT_nomerge_cleanbin_000003	MAGScoT_nomerge	CSM7KOTQ
CSM7KOTQ.MAGScoT_nomerge_cleanbin_000004	MAGScoT_nomerge	CSM7KOTQ
CSM7KOTQ.MAGScoT_nomerge_cleanbin_000005	MAGScoT_nomerge	CSM7KOTQ
CSM7KOTQ.MAGScoT_nomerge_cleanbin_000006	MAGScoT_nomerge	CSM7KOTQ
CSM7KOTQ.MAGScoT_nomerge_cleanbin_000007	MAGScoT_nomerge	CSM7KOTQ
CSM7KOTQ.MAGScoT_nomerge_cleanbin_000008	MAGScoT_nomerge	CSM7KOTQ
CSM7KOTQ.MAGScoT_nomerge_cleanbin_000009	MAGScoT_nomerge	CSM7KOTQ
CSM7KOTQ.MAGScoT_sm50_cleanbin_000001	MAGScoT_ms50	CSM7KOTQ
CSM7KOTQ.MAGScoT_sm50_cleanbin_000002	MAGScoT_ms50	CSM7KOTQ
CSM7KOTQ.MAGScoT_sm50_cleanbin_000003	MAGScoT_ms50	CSM7KOTQ
CSM7KOTQ.MAGScoT_sm50_cleanbin_000004	MAGScoT_ms50	CSM7KOTQ
CSM7KOTQ.MAGScoT_sm50_cleanbin_000005	MAGScoT_ms50	CSM7KOTQ
CSM7KOTQ.MAGScoT_sm50_cleanbin_000006	MAGScoT_ms50	CSM7KOTQ
CSM7KOTQ.MAGScoT_sm50_cleanbin_000007	MAGScoT_ms50	CSM7KOTQ
CSM7KOTQ.MAGScoT_sm50_cleanbin_000008	MAGScoT_ms50	CSM7KOTQ
CSM7KOTQ.MAGScoT_sm50_cleanbin_000009	MAGScoT_ms50	CSM7KOTQ
CSM7KOTQ.MAGScoT_sm80_cleanbin_000001	MAGScoT_ms80	CSM7KOTQ
CSM7KOTQ.MAGScoT_sm80_cleanbin_000002	MAGScoT_ms80	CSM7KOTQ
CSM7KOTQ.MAGScoT_sm80_cleanbin_000003	MAGScoT_ms80	CSM7KOTQ
CSM7KOTQ.MAGScoT_sm80_cleanbin_000004	MAGScoT_ms80	CSM7KOTQ
CSM7KOTQ.MAGScoT_sm80_cleanbin_000005	MAGScoT_ms80	CSM7KOTQ
CSM7KOTQ.MAGScoT_sm80_cleanbin_000006	MAGScoT_ms80	CSM7KOTQ
CSM7KOTQ.MAGScoT_sm80_cleanbin_000007	MAGScoT_ms80	CSM7KOTQ
CSM7KOTQ.MAGScoT_sm80_cleanbin_000008	MAGScoT_ms80	CSM7KOTQ
CSM7KOTQ.MAGScoT_sm80_cleanbin_000009	MAGScoT_ms80	CSM7KOTQ
CSM7KOTQ.dastoolbin_1	DASTool	CSM7KOTQ
CSM7KOTQ.dastoolbin_2	DASTool	CSM7KOTQ
CSM7KOTQ.dastoolbin_3	DASTool	CSM7KOTQ
CSM7KOTQ.dastoolbin_4	DASTool	CSM7KOTQ
CSM7KOTQ.dastoolbin_5	DASTool	CSM7KOTQ
CSM7KOTQ.dastoolbin_6	DASTool	CSM7KOTQ
CSM7KOTQ.maxbin2.001	maxbin2	CSM7KOTQ
CSM7KOTQ.maxbin2.002	maxbin2	CSM7KOTQ
CSM7KOTQ.maxbin2.003	maxbin2	CSM7KOTQ
CSM7KOTQ.maxbin2.004	maxbin2	CSM7KOTQ
CSM7KOTQ.maxbin2.005	maxbin2	CSM7KOTQ
CSM7KOTQ.maxbin2.006	maxbin2	CSM7KOTQ
CSM7KOTQ.maxbin2.007	maxbin2	CSM7KOTQ
CSM7KOTQ.maxbin2.008	maxbin2	CSM7KOTQ
CSM7KOTQ.maxbin2.009	maxbin2	CSM7KOTQ
CSM7KOTQ.maxbin2.010	maxbin2	CSM7KOTQ
CSM7KOTQ.metabat2.1	metabat2	CSM7KOTQ
CSM7KOTQ.metabat2.10	metabat2	CSM7KOTQ
CSM7KOTQ.metabat2.11	metabat2	CSM7KOTQ
CSM7KOTQ.metabat2.12	metabat2	CSM7KOTQ
CSM7KOTQ.metabat2.2	metabat2	CSM7KOTQ
CSM7KOTQ.metabat2.3	metabat2	CSM7KOTQ
CSM7KOTQ.metabat2.5	metabat2	CSM7KOTQ
CSM7KOTQ.metabat2.6	metabat2	CSM7KOTQ
CSM7KOTQ.metabat2.7	metabat2	CSM7KOTQ
CSM7KOTQ.metabat2.8	metabat2	CSM7KOTQ
CSM7KOTQ.metabat2.9	metabat2	CSM7KOTQ
CSM9X22U_concoct_bin_10	concoct	CSM9X22U
CSM9X22U_concoct_bin_17	concoct	CSM9X22U
CSM9X22U_concoct_bin_22	concoct	CSM9X22U
CSM9X22U_concoct_bin_23	concoct	CSM9X22U
CSM9X22U_concoct_bin_24	concoct	CSM9X22U
CSM9X22U_concoct_bin_25	concoct	CSM9X22U
CSM9X22U_concoct_bin_26	concoct	CSM9X22U
CSM9X22U_concoct_bin_39	concoct	CSM9X22U
CSM9X22U_concoct_bin_40	concoct	CSM9X22U
CSM9X22U_concoct_bin_42	concoct	CSM9X22U
CSM9X22U_concoct_bin_43	concoct	CSM9X22U
CSM9X22U_concoct_bin_46	concoct	CSM9X22U
CSM9X22U_concoct_bin_9	concoct	CSM9X22U
CSM9X22U_contig_1299	vamb	CSM9X22U
CSM9X22U_contig_1343	vamb	CSM9X22U
CSM9X22U_contig_1402	vamb	CSM9X22U
CSM9X22U_contig_3124	vamb	CSM9X22U
CSM9X22U_contig_3466	vamb	CSM9X22U
CSM9X22U_contig_3605	vamb	CSM9X22U
CSM9X22U_contig_3677	vamb	CSM9X22U
CSM9X22U_contig_3874	vamb	CSM9X22U
CSM9X22U_contig_4052	vamb	CSM9X22U
CSM9X22U_contig_4072	vamb	CSM9X22U
CSM9X22U_contig_4134	vamb	CSM9X22U
CSM9X22U_contig_4852	vamb	CSM9X22U
CSM9X22U_contig_5828	vamb	CSM9X22U
CSM9X22U_contig_80	vamb	CSM9X22U
CSM9X22U_contig_90	vamb	CSM9X22U
CSM9X22U.MAGScoT_nomerge_cleanbin_000001	MAGScoT_nomerge	CSM9X22U
CSM9X22U.MAGScoT_nomerge_cleanbin_000002	MAGScoT_nomerge	CSM9X22U
CSM9X22U.MAGScoT_nomerge_cleanbin_000003	MAGScoT_nomerge	CSM9X22U
CSM9X22U.MAGScoT_nomerge_cleanbin_000004	MAGScoT_nomerge	CSM9X22U
CSM9X22U.MAGScoT_nomerge_cleanbin_000005	MAGScoT_nomerge	CSM9X22U
CSM9X22U.MAGScoT_nomerge_cleanbin_000006	MAGScoT_nomerge	CSM9X22U
CSM9X22U.MAGScoT_nomerge_cleanbin_000007	MAGScoT_nomerge	CSM9X22U
CSM9X22U.MAGScoT_nomerge_cleanbin_000008	MAGScoT_nomerge	CSM9X22U
CSM9X22U.MAGScoT_nomerge_cleanbin_000009	MAGScoT_nomerge	CSM9X22U
CSM9X22U.MAGScoT_nomerge_cleanbin_000010	MAGScoT_nomerge	CSM9X22U
CSM9X22U.MAGScoT_nomerge_cleanbin_000011	MAGScoT_nomerge	CSM9X22U
CSM9X22U.MAGScoT_sm50_cleanbin_000001	MAGScoT_ms50	CSM9X22U
CSM9X22U.MAGScoT_sm50_cleanbin_000002	MAGScoT_ms50	CSM9X22U
CSM9X22U.MAGScoT_sm50_cleanbin_000003	MAGScoT_ms50	CSM9X22U
CSM9X22U.MAGScoT_sm50_cleanbin_000004	MAGScoT_ms50	CSM9X22U
CSM9X22U.MAGScoT_sm50_cleanbin_000005	MAGScoT_ms50	CSM9X22U
CSM9X22U.MAGScoT_sm50_cleanbin_000006	MAGScoT_ms50	CSM9X22U
CSM9X22U.MAGScoT_sm50_cleanbin_000007	MAGScoT_ms50	CSM9X22U
CSM9X22U.MAGScoT_sm50_cleanbin_000008	MAGScoT_ms50	CSM9X22U
CSM9X22U.MAGScoT_sm50_cleanbin_000009	MAGScoT_ms50	CSM9X22U
CSM9X22U.MAGScoT_sm50_cleanbin_000010	MAGScoT_ms50	CSM9X22U
CSM9X22U.MAGScoT_sm50_cleanbin_000011	MAGScoT_ms50	CSM9X22U
CSM9X22U.MAGScoT_sm80_cleanbin_000001	MAGScoT_ms80	CSM9X22U
CSM9X22U.MAGScoT_sm80_cleanbin_000002	MAGScoT_ms80	CSM9X22U
CSM9X22U.MAGScoT_sm80_cleanbin_000003	MAGScoT_ms80	CSM9X22U
CSM9X22U.MAGScoT_sm80_cleanbin_000004	MAGScoT_ms80	CSM9X22U
CSM9X22U.MAGScoT_sm80_cleanbin_000005	MAGScoT_ms80	CSM9X22U
CSM9X22U.MAGScoT_sm80_cleanbin_000006	MAGScoT_ms80	CSM9X22U
CSM9X22U.MAGScoT_sm80_cleanbin_000007	MAGScoT_ms80	CSM9X22U
CSM9X22U.MAGScoT_sm80_cleanbin_000008	MAGScoT_ms80	CSM9X22U
CSM9X22U.MAGScoT_sm80_cleanbin_000009	MAGScoT_ms80	CSM9X22U
CSM9X22U.MAGScoT_sm80_cleanbin_000010	MAGScoT_ms80	CSM9X22U
CSM9X22U.MAGScoT_sm80_cleanbin_000011	MAGScoT_ms80	CSM9X22U
CSM9X22U.dastoolbin_1	DASTool	CSM9X22U
CSM9X22U.dastoolbin_2	DASTool	CSM9X22U
CSM9X22U.dastoolbin_3	DASTool	CSM9X22U
CSM9X22U.dastoolbin_4	DASTool	CSM9X22U
CSM9X22U.dastoolbin_5	DASTool	CSM9X22U
CSM9X22U.maxbin2.001	maxbin2	CSM9X22U
CSM9X22U.maxbin2.002	maxbin2	CSM9X22U
CSM9X22U.maxbin2.003	maxbin2	CSM9X22U
CSM9X22U.maxbin2.004	maxbin2	CSM9X22U
CSM9X22U.maxbin2.005	maxbin2	CSM9X22U
CSM9X22U.maxbin2.006	maxbin2	CSM9X22U
CSM9X22U.maxbin2.007	maxbin2	CSM9X22U
CSM9X22U.maxbin2.008	maxbin2	CSM9X22U
CSM9X22U.maxbin2.009	maxbin2	CSM9X22U
CSM9X22U.maxbin2.010	maxbin2	CSM9X22U
CSM9X22U.maxbin2.011	maxbin2	CSM9X22U
CSM9X22U.maxbin2.012	maxbin2	CSM9X22U
CSM9X22U.maxbin2.013	maxbin2	CSM9X22U
CSM9X22U.metabat2.1	metabat2	CSM9X22U
CSM9X22U.metabat2.10	metabat2	CSM9X22U
CSM9X22U.metabat2.11	metabat2	CSM9X22U
CSM9X22U.metabat2.12	metabat2	CSM9X22U
CSM9X22U.metabat2.13	metabat2	CSM9X22U
CSM9X22U.metabat2.14	metabat2	CSM9X22U
CSM9X22U.metabat2.2	metabat2	CSM9X22U
CSM9X22U.metabat2.4	metabat2	CSM9X22U
CSM9X22U.metabat2.6	metabat2	CSM9X22U
CSM9X22U.metabat2.7	metabat2	CSM9X22U
CSM9X22U.metabat2.8	metabat2	CSM9X22U
CSM9X22U.metabat2.9	metabat2	CSM9X22U
CSMAAEUA_concoct_bin_13	concoct	CSMAAEUA
CSMAAEUA_concoct_bin_17	concoct	CSMAAEUA
CSMAAEUA_concoct_bin_18	concoct	CSMAAEUA
CSMAAEUA_concoct_bin_2	concoct	CSMAAEUA
CSMAAEUA_concoct_bin_24	concoct	CSMAAEUA
CSMAAEUA_concoct_bin_26	concoct	CSMAAEUA
CSMAAEUA_concoct_bin_28	concoct	CSMAAEUA
CSMAAEUA_concoct_bin_3	concoct	CSMAAEUA
CSMAAEUA_concoct_bin_33	concoct	CSMAAEUA
CSMAAEUA_concoct_bin_34	concoct	CSMAAEUA
CSMAAEUA_concoct_bin_35	concoct	CSMAAEUA
CSMAAEUA_concoct_bin_37	concoct	CSMAAEUA
CSMAAEUA_concoct_bin_4	concoct	CSMAAEUA
CSMAAEUA_concoct_bin_40	concoct	CSMAAEUA
CSMAAEUA_concoct_bin_41	concoct	CSMAAEUA
CSMAAEUA_concoct_bin_45	concoct	CSMAAEUA
CSMAAEUA_concoct_bin_48	concoct	CSMAAEUA
CSMAAEUA_concoct_bin_5	concoct	CSMAAEUA
CSMAAEUA_concoct_bin_52	concoct	CSMAAEUA
CSMAAEUA_concoct_bin_57	concoct	CSMAAEUA
CSMAAEUA_concoct_bin_7	concoct	CSMAAEUA
CSMAAEUA_contig_1396	vamb	CSMAAEUA
CSMAAEUA_contig_1402	vamb	CSMAAEUA
CSMAAEUA_contig_1974	vamb	CSMAAEUA
CSMAAEUA_contig_2393	vamb	CSMAAEUA
CSMAAEUA_contig_267	vamb	CSMAAEUA
CSMAAEUA_contig_3457	vamb	CSMAAEUA
CSMAAEUA_contig_3465	vamb	CSMAAEUA
CSMAAEUA_contig_3493	vamb	CSMAAEUA
CSMAAEUA_contig_3494	vamb	CSMAAEUA
CSMAAEUA_contig_3596	vamb	CSMAAEUA
CSMAAEUA_contig_402	vamb	CSMAAEUA
CSMAAEUA_contig_405	vamb	CSMAAEUA
CSMAAEUA_contig_4052	vamb	CSMAAEUA
CSMAAEUA_contig_458	vamb	CSMAAEUA
CSMAAEUA_contig_7779	vamb	CSMAAEUA
CSMAAEUA_contig_805	vamb	CSMAAEUA
CSMAAEUA_contig_907	vamb	CSMAAEUA
CSMAAEUA_contig_910	vamb	CSMAAEUA
CSMAAEUA.MAGScoT_nomerge_cleanbin_000001	MAGScoT_nomerge	CSMAAEUA
CSMAAEUA.MAGScoT_nomerge_cleanbin_000002	MAGScoT_nomerge	CSMAAEUA
CSMAAEUA.MAGScoT_nomerge_cleanbin_000003	MAGScoT_nomerge	CSMAAEUA
CSMAAEUA.MAGScoT_nomerge_cleanbin_000004	MAGScoT_nomerge	CSMAAEUA
CSMAAEUA.MAGScoT_nomerge_cleanbin_000005	MAGScoT_nomerge	CSMAAEUA
CSMAAEUA.MAGScoT_nomerge_cleanbin_000006	MAGScoT_nomerge	CSMAAEUA
CSMAAEUA.MAGScoT_nomerge_cleanbin_000007	MAGScoT_nomerge	CSMAAEUA
CSMAAEUA.MAGScoT_nomerge_cleanbin_000008	MAGScoT_nomerge	CSMAAEUA
CSMAAEUA.MAGScoT_nomerge_cleanbin_000009	MAGScoT_nomerge	CSMAAEUA
CSMAAEUA.MAGScoT_nomerge_cleanbin_000010	MAGScoT_nomerge	CSMAAEUA
CSMAAEUA.MAGScoT_nomerge_cleanbin_000011	MAGScoT_nomerge	CSMAAEUA
CSMAAEUA.MAGScoT_nomerge_cleanbin_000012	MAGScoT_nomerge	CSMAAEUA
CSMAAEUA.MAGScoT_sm50_cleanbin_000001	MAGScoT_ms50	CSMAAEUA
CSMAAEUA.MAGScoT_sm50_cleanbin_000002	MAGScoT_ms50	CSMAAEUA
CSMAAEUA.MAGScoT_sm50_cleanbin_000003	MAGScoT_ms50	CSMAAEUA
CSMAAEUA.MAGScoT_sm50_cleanbin_000004	MAGScoT_ms50	CSMAAEUA
CSMAAEUA.MAGScoT_sm50_cleanbin_000005	MAGScoT_ms50	CSMAAEUA
CSMAAEUA.MAGScoT_sm50_cleanbin_000006	MAGScoT_ms50	CSMAAEUA
CSMAAEUA.MAGScoT_sm50_cleanbin_000007	MAGScoT_ms50	CSMAAEUA
CSMAAEUA.MAGScoT_sm50_cleanbin_000008	MAGScoT_ms50	CSMAAEUA
CSMAAEUA.MAGScoT_sm50_cleanbin_000009	MAGScoT_ms50	CSMAAEUA
CSMAAEUA.MAGScoT_sm50_cleanbin_000010	MAGScoT_ms50	CSMAAEUA
CSMAAEUA.MAGScoT_sm50_cleanbin_000011	MAGScoT_ms50	CSMAAEUA
CSMAAEUA.MAGScoT_sm50_cleanbin_000012	MAGScoT_ms50	CSMAAEUA
CSMAAEUA.MAGScoT_sm80_cleanbin_000001	MAGScoT_ms80	CSMAAEUA
CSMAAEUA.MAGScoT_sm80_cleanbin_000002	MAGScoT_ms80	CSMAAEUA
CSMAAEUA.MAGScoT_sm80_cleanbin_000003	MAGScoT_ms80	CSMAAEUA
CSMAAEUA.MAGScoT_sm80_cleanbin_000004	MAGScoT_ms80	CSMAAEUA
CSMAAEUA.MAGScoT_sm80_cleanbin_000005	MAGScoT_ms80	CSMAAEUA
CSMAAEUA.MAGScoT_sm80_cleanbin_000006	MAGScoT_ms80	CSMAAEUA
CSMAAEUA.MAGScoT_sm80_cleanbin_000007	MAGScoT_ms80	CSMAAEUA
CSMAAEUA.MAGScoT_sm80_cleanbin_000008	MAGScoT_ms80	CSMAAEUA
CSMAAEUA.MAGScoT_sm80_cleanbin_000009	MAGScoT_ms80	CSMAAEUA
CSMAAEUA.MAGScoT_sm80_cleanbin_000010	MAGScoT_ms80	CSMAAEUA
CSMAAEUA.MAGScoT_sm80_cleanbin_000011	MAGScoT_ms80	CSMAAEUA
CSMAAEUA.MAGScoT_sm80_cleanbin_000012	MAGScoT_ms80	CSMAAEUA
CSMAAEUA.dastoolbin_1	DASTool	CSMAAEUA
CSMAAEUA.dastoolbin_10	DASTool	CSMAAEUA
CSMAAEUA.dastoolbin_11	DASTool	CSMAAEUA
CSMAAEUA.dastoolbin_2	DASTool	CSMAAEUA
CSMAAEUA.dastoolbin_3	DASTool	CSMAAEUA
CSMAAEUA.dastoolbin_4	DASTool	CSMAAEUA
CSMAAEUA.dastoolbin_5	DASTool	CSMAAEUA
CSMAAEUA.dastoolbin_6	DASTool	CSMAAEUA
CSMAAEUA.dastoolbin_7	DASTool	CSMAAEUA
CSMAAEUA.dastoolbin_8	DASTool	CSMAAEUA
CSMAAEUA.dastoolbin_9	DASTool	CSMAAEUA
CSMAAEUA.maxbin2.002	maxbin2	CSMAAEUA
CSMAAEUA.maxbin2.003	maxbin2	CSMAAEUA
CSMAAEUA.maxbin2.004	maxbin2	CSMAAEUA
CSMAAEUA.maxbin2.005	maxbin2	CSMAAEUA
CSMAAEUA.maxbin2.006	maxbin2	CSMAAEUA
CSMAAEUA.maxbin2.007	maxbin2	CSMAAEUA
CSMAAEUA.maxbin2.008	maxbin2	CSMAAEUA
CSMAAEUA.maxbin2.009	maxbin2	CSMAAEUA
CSMAAEUA.maxbin2.010	maxbin2	CSMAAEUA
CSMAAEUA.maxbin2.011	maxbin2	CSMAAEUA
CSMAAEUA.maxbin2.012	maxbin2	CSMAAEUA
CSMAAEUA.maxbin2.013	maxbin2	CSMAAEUA
CSMAAEUA.maxbin2.014	maxbin2	CSMAAEUA
CSMAAEUA.maxbin2.015	maxbin2	CSMAAEUA
CSMAAEUA.maxbin2.016	maxbin2	CSMAAEUA
CSMAAEUA.metabat2.1	metabat2	CSMAAEUA
CSMAAEUA.metabat2.10	metabat2	CSMAAEUA
CSMAAEUA.metabat2.11	metabat2	CSMAAEUA
CSMAAEUA.metabat2.13	metabat2	CSMAAEUA
CSMAAEUA.metabat2.14	metabat2	CSMAAEUA
CSMAAEUA.metabat2.15	metabat2	CSMAAEUA
CSMAAEUA.metabat2.17	metabat2	CSMAAEUA
CSMAAEUA.metabat2.18	metabat2	CSMAAEUA
CSMAAEUA.metabat2.19	metabat2	CSMAAEUA
CSMAAEUA.metabat2.2	metabat2	CSMAAEUA
CSMAAEUA.metabat2.20	metabat2	CSMAAEUA
CSMAAEUA.metabat2.3	metabat2	CSMAAEUA
CSMAAEUA.metabat2.4	metabat2	CSMAAEUA
CSMAAEUA.metabat2.5	metabat2	CSMAAEUA
CSMAAEUA.metabat2.6	metabat2	CSMAAEUA
CSMAAEUA.metabat2.7	metabat2	CSMAAEUA
CSMAAEUA.metabat2.8	metabat2	CSMAAEUA
CSMAAEUA.metabat2.9	metabat2	CSMAAEUA
ESM5ME9U_concoct_bin_18	concoct	ESM5ME9U
ESM5ME9U_concoct_bin_2	concoct	ESM5ME9U
ESM5ME9U_concoct_bin_22	concoct	ESM5ME9U
ESM5ME9U_concoct_bin_23	concoct	ESM5ME9U
ESM5ME9U_concoct_bin_30	concoct	ESM5ME9U
ESM5ME9U_concoct_bin_32	concoct	ESM5ME9U
ESM5ME9U_concoct_bin_37	concoct	ESM5ME9U
ESM5ME9U_concoct_bin_39	concoct	ESM5ME9U
ESM5ME9U_concoct_bin_45	concoct	ESM5ME9U
ESM5ME9U_concoct_bin_46	concoct	ESM5ME9U
ESM5ME9U_concoct_bin_48	concoct	ESM5ME9U
ESM5ME9U_concoct_bin_50	concoct	ESM5ME9U
ESM5ME9U_concoct_bin_55	concoct	ESM5ME9U
ESM5ME9U_contig_1803	vamb	ESM5ME9U
ESM5ME9U_contig_2352	vamb	ESM5ME9U
ESM5ME9U_contig_2403	vamb	ESM5ME9U
ESM5ME9U_contig_287	vamb	ESM5ME9U
ESM5ME9U_contig_3459	vamb	ESM5ME9U
ESM5ME9U_contig_3485	vamb	ESM5ME9U
ESM5ME9U_contig_3785	vamb	ESM5ME9U
ESM5ME9U_contig_4115	vamb	ESM5ME9U
ESM5ME9U_contig_4437	vamb	ESM5ME9U
ESM5ME9U_contig_4603	vamb	ESM5ME9U
ESM5ME9U_contig_4824	vamb	ESM5ME9U
ESM5ME9U_contig_4852	vamb	ESM5ME9U
ESM5ME9U_contig_5238	vamb	ESM5ME9U
ESM5ME9U_contig_6821	vamb	ESM5ME9U
ESM5ME9U.MAGScoT_nomerge_cleanbin_000001	MAGScoT_nomerge	ESM5ME9U
ESM5ME9U.MAGScoT_nomerge_cleanbin_000002	MAGScoT_nomerge	ESM5ME9U
ESM5ME9U.MAGScoT_nomerge_cleanbin_000003	MAGScoT_nomerge	ESM5ME9U
ESM5ME9U.MAGScoT_nomerge_cleanbin_000004	MAGScoT_nomerge	ESM5ME9U
ESM5ME9U.MAGScoT_nomerge_cleanbin_000005	MAGScoT_nomerge	ESM5ME9U
ESM5ME9U.MAGScoT_nomerge_cleanbin_000006	MAGScoT_nomerge	ESM5ME9U
ESM5ME9U.MAGScoT_nomerge_cleanbin_000007	MAGScoT_nomerge	ESM5ME9U
ESM5ME9U.MAGScoT_nomerge_cleanbin_000008	MAGScoT_nomerge	ESM5ME9U
ESM5ME9U.MAGScoT_sm50_cleanbin_000001	MAGScoT_ms50	ESM5ME9U
ESM5ME9U.MAGScoT_sm50_cleanbin_000002	MAGScoT_ms50	ESM5ME9U
ESM5ME9U.MAGScoT_sm50_cleanbin_000003	MAGScoT_ms50	ESM5ME9U
ESM5ME9U.MAGScoT_sm50_cleanbin_000004	MAGScoT_ms50	ESM5ME9U
ESM5ME9U.MAGScoT_sm50_cleanbin_000005	MAGScoT_ms50	ESM5ME9U
ESM5ME9U.MAGScoT_sm50_cleanbin_000006	MAGScoT_ms50	ESM5ME9U
ESM5ME9U.MAGScoT_sm50_cleanbin_000007	MAGScoT_ms50	ESM5ME9U
ESM5ME9U.MAGScoT_sm50_cleanbin_000008	MAGScoT_ms50	ESM5ME9U
ESM5ME9U.MAGScoT_sm80_cleanbin_000001	MAGScoT_ms80	ESM5ME9U
ESM5ME9U.MAGScoT_sm80_cleanbin_000002	MAGScoT_ms80	ESM5ME9U
ESM5ME9U.MAGScoT_sm80_cleanbin_000003	MAGScoT_ms80	ESM5ME9U
ESM5ME9U.MAGScoT_sm80_cleanbin_000004	MAGScoT_ms80	ESM5ME9U
ESM5ME9U.MAGScoT_sm80_cleanbin_000005	MAGScoT_ms80	ESM5ME9U
ESM5ME9U.MAGScoT_sm80_cleanbin_000006	MAGScoT_ms80	ESM5ME9U
ESM5ME9U.MAGScoT_sm80_cleanbin_000007	MAGScoT_ms80	ESM5ME9U
ESM5ME9U.MAGScoT_sm80_cleanbin_000008	MAGScoT_ms80	ESM5ME9U
ESM5ME9U.dastoolbin_1	DASTool	ESM5ME9U
ESM5ME9U.dastoolbin_2	DASTool	ESM5ME9U
ESM5ME9U.dastoolbin_3	DASTool	ESM5ME9U
ESM5ME9U.dastoolbin_4	DASTool	ESM5ME9U
ESM5ME9U.dastoolbin_5	DASTool	ESM5ME9U
ESM5ME9U.dastoolbin_6	DASTool	ESM5ME9U
ESM5ME9U.dastoolbin_7	DASTool	ESM5ME9U
ESM5ME9U.dastoolbin_8	DASTool	ESM5ME9U
ESM5ME9U.maxbin2.001	maxbin2	ESM5ME9U
ESM5ME9U.maxbin2.002	maxbin2	ESM5ME9U
ESM5ME9U.maxbin2.003	maxbin2	ESM5ME9U
ESM5ME9U.maxbin2.004	maxbin2	ESM5ME9U
ESM5ME9U.maxbin2.005	maxbin2	ESM5ME9U
ESM5ME9U.maxbin2.006	maxbin2	ESM5ME9U
ESM5ME9U.maxbin2.007	maxbin2	ESM5ME9U
ESM5ME9U.maxbin2.008	maxbin2	ESM5ME9U
ESM5ME9U.maxbin2.009	maxbin2	ESM5ME9U
ESM5ME9U.metabat2.1	metabat2	ESM5ME9U
ESM5ME9U.metabat2.10	metabat2	ESM5ME9U
ESM5ME9U.metabat2.12	metabat2	ESM5ME9U
ESM5ME9U.metabat2.13	metabat2	ESM5ME9U
ESM5ME9U.metabat2.14	metabat2	ESM5ME9U
ESM5ME9U.metabat2.15	metabat2	ESM5ME9U
ESM5ME9U.metabat2.16	metabat2	ESM5ME9U
ESM5ME9U.metabat2.3	metabat2	ESM5ME9U
ESM5ME9U.metabat2.4	metabat2	ESM5ME9U
ESM5ME9U.metabat2.5	metabat2	ESM5ME9U
ESM5ME9U.metabat2.6	metabat2	ESM5ME9U
ESM5ME9U.metabat2.7	metabat2	ESM5ME9U
ESM5ME9U.metabat2.8	metabat2	ESM5ME9U
ESM5ME9U.metabat2.9	metabat2	ESM5ME9U
ESM718T7_concoct_bin_12	concoct	ESM718T7
ESM718T7_concoct_bin_14	concoct	ESM718T7
ESM718T7_concoct_bin_17	concoct	ESM718T7
ESM718T7_concoct_bin_26	concoct	ESM718T7
ESM718T7_concoct_bin_27	concoct	ESM718T7
ESM718T7_concoct_bin_29	concoct	ESM718T7
ESM718T7_concoct_bin_32	concoct	ESM718T7
ESM718T7_concoct_bin_34	concoct	ESM718T7
ESM718T7_concoct_bin_37	concoct	ESM718T7
ESM718T7_concoct_bin_39	concoct	ESM718T7
ESM718T7_concoct_bin_46	concoct	ESM718T7
ESM718T7_concoct_bin_9	concoct	ESM718T7
ESM718T7_contig_1004	vamb	ESM718T7
ESM718T7_contig_1402	vamb	ESM718T7
ESM718T7_contig_1903	vamb	ESM718T7
ESM718T7_contig_2395	vamb	ESM718T7
ESM718T7_contig_3505	vamb	ESM718T7
ESM718T7_contig_363	vamb	ESM718T7
ESM718T7_contig_3689	vamb	ESM718T7
ESM718T7_contig_3900	vamb	ESM718T7
ESM718T7_contig_3912	vamb	ESM718T7
ESM718T7_contig_4073	vamb	ESM718T7
ESM718T7_contig_4601	vamb	ESM718T7
ESM718T7_contig_6492	vamb	ESM718T7
ESM718T7.MAGScoT_nomerge_cleanbin_000001	MAGScoT_nomerge	ESM718T7
ESM718T7.MAGScoT_nomerge_cleanbin_000002	MAGScoT_nomerge	ESM718T7
ESM718T7.MAGScoT_nomerge_cleanbin_000003	MAGScoT_nomerge	ESM718T7
ESM718T7.MAGScoT_nomerge_cleanbin_000004	MAGScoT_nomerge	ESM718T7
ESM718T7.MAGScoT_nomerge_cleanbin_000005	MAGScoT_nomerge	ESM718T7
ESM718T7.MAGScoT_nomerge_cleanbin_000006	MAGScoT_nomerge	ESM718T7
ESM718T7.MAGScoT_nomerge_cleanbin_000007	MAGScoT_nomerge	ESM718T7
ESM718T7.MAGScoT_sm50_cleanbin_000001	MAGScoT_ms50	ESM718T7
ESM718T7.MAGScoT_sm50_cleanbin_000002	MAGScoT_ms50	ESM718T7
ESM718T7.MAGScoT_sm50_cleanbin_000003	MAGScoT_ms50	ESM718T7
ESM718T7.MAGScoT_sm50_cleanbin_000004	MAGScoT_ms50	ESM718T7
ESM718T7.MAGScoT_sm50_cleanbin_000005	MAGScoT_ms50	ESM718T7
ESM718T7.MAGScoT_sm50_cleanbin_000006	MAGScoT_ms50	ESM718T7
ESM718T7.MAGScoT_sm50_cleanbin_000007	MAGScoT_ms50	ESM718T7
ESM718T7.MAGScoT_sm80_cleanbin_000001	MAGScoT_ms80	ESM718T7
ESM718T7.MAGScoT_sm80_cleanbin_000002	MAGScoT_ms80	ESM718T7
ESM718T7.MAGScoT_sm80_cleanbin_000003	MAGScoT_ms80	ESM718T7
ESM718T7.MAGScoT_sm80_cleanbin_000004	MAGScoT_ms80	ESM718T7
ESM718T7.MAGScoT_sm80_cleanbin_000005	MAGScoT_ms80	ESM718T7
ESM718T7.MAGScoT_sm80_cleanbin_000006	MAGScoT_ms80	ESM718T7
ESM718T7.MAGScoT_sm80_cleanbin_000007	MAGScoT_ms80	ESM718T7
ESM718T7.dastoolbin_1	DASTool	ESM718T7
ESM718T7.dastoolbin_2	DASTool	ESM718T7
ESM718T7.dastoolbin_3	DASTool	ESM718T7
ESM718T7.dastoolbin_4	DASTool	ESM718T7
ESM718T7.dastoolbin_5	DASTool	ESM718T7
ESM718T7.dastoolbin_6	DASTool	ESM718T7
ESM718T7.dastoolbin_7	DASTool	ESM718T7
ESM718T7.maxbin2.001	maxbin2	ESM718T7
ESM718T7.maxbin2.002	maxbin2	ESM718T7
ESM718T7.maxbin2.003	maxbin2	ESM718T7
ESM718T7.maxbin2.004	maxbin2	ESM718T7
ESM718T7.maxbin2.005	maxbin2	ESM718T7
ESM718T7.maxbin2.006	maxbin2	ESM718T7
ESM718T7.maxbin2.007	maxbin2	ESM718T7
ESM718T7.maxbin2.008	maxbin2	ESM718T7
ESM718T7.maxbin2.009	maxbin2	ESM718T7
ESM718T7.maxbin2.010	maxbin2	ESM718T7
ESM718T7.maxbin2.011	maxbin2	ESM718T7
ESM718T7.maxbin2.012	maxbin2	ESM718T7
ESM718T7.metabat2.1	metabat2	ESM718T7
ESM718T7.metabat2.10	metabat2	ESM718T7
ESM718T7.metabat2.11	metabat2	ESM718T7
ESM718T7.metabat2.12	metabat2	ESM718T7
ESM718T7.metabat2.2	metabat2	ESM718T7
ESM718T7.metabat2.3	metabat2	ESM718T7
ESM718T7.metabat2.4	metabat2	ESM718T7
ESM718T7.metabat2.5	metabat2	ESM718T7
ESM718T7.metabat2.6	metabat2	ESM718T7
ESM718T7.metabat2.7	metabat2	ESM718T7
ESM718T7.metabat2.8	metabat2	ESM718T7
ESM718T7.metabat2.9	metabat2	ESM718T7
ESM7F5CB_concoct_bin_1	concoct	ESM7F5CB
ESM7F5CB_concoct_bin_14	concoct	ESM7F5CB
ESM7F5CB_concoct_bin_15	concoct	ESM7F5CB
ESM7F5CB_concoct_bin_2	concoct	ESM7F5CB
ESM7F5CB_concoct_bin_23	concoct	ESM7F5CB
ESM7F5CB_concoct_bin_27	concoct	ESM7F5CB
ESM7F5CB_concoct_bin_31	concoct	ESM7F5CB
ESM7F5CB_concoct_bin_32	concoct	ESM7F5CB
ESM7F5CB_concoct_bin_33	concoct	ESM7F5CB
ESM7F5CB_concoct_bin_37	concoct	ESM7F5CB
ESM7F5CB_concoct_bin_38	concoct	ESM7F5CB
ESM7F5CB_concoct_bin_40	concoct	ESM7F5CB
ESM7F5CB_concoct_bin_41	concoct	ESM7F5CB
ESM7F5CB_concoct_bin_43	concoct	ESM7F5CB
ESM7F5CB_concoct_bin_45	concoct	ESM7F5CB
ESM7F5CB_concoct_bin_46	concoct	ESM7F5CB
ESM7F5CB_concoct_bin_48	concoct	ESM7F5CB
ESM7F5CB_contig_1172	vamb	ESM7F5CB
ESM7F5CB_contig_124	vamb	ESM7F5CB
ESM7F5CB_contig_1619	vamb	ESM7F5CB
ESM7F5CB_contig_2403	vamb	ESM7F5CB
ESM7F5CB_contig_2536	vamb	ESM7F5CB
ESM7F5CB_contig_26	vamb	ESM7F5CB
ESM7F5CB_contig_3492	vamb	ESM7F5CB
ESM7F5CB_contig_3493	vamb	ESM7F5CB
ESM7F5CB_contig_350	vamb	ESM7F5CB
ESM7F5CB_contig_3547	vamb	ESM7F5CB
ESM7F5CB_contig_3866	vamb	ESM7F5CB
ESM7F5CB_contig_6113	vamb	ESM7F5CB
ESM7F5CB_contig_6836	vamb	ESM7F5CB
ESM7F5CB.MAGScoT_nomerge_cleanbin_000001	MAGScoT_nomerge	ESM7F5CB
ESM7F5CB.MAGScoT_nomerge_cleanbin_000002	MAGScoT_nomerge	ESM7F5CB
ESM7F5CB.MAGScoT_nomerge_cleanbin_000003	MAGScoT_nomerge	ESM7F5CB
ESM7F5CB.MAGScoT_nomerge_cleanbin_000004	MAGScoT_nomerge	ESM7F5CB
ESM7F5CB.MAGScoT_nomerge_cleanbin_000005	MAGScoT_nomerge	ESM7F5CB
ESM7F5CB.MAGScoT_nomerge_cleanbin_000006	MAGScoT_nomerge	ESM7F5CB
ESM7F5CB.MAGScoT_nomerge_cleanbin_000007	MAGScoT_nomerge	ESM7F5CB
ESM7F5CB.MAGScoT_nomerge_cleanbin_000008	MAGScoT_nomerge	ESM7F5CB
ESM7F5CB.MAGScoT_nomerge_cleanbin_000009	MAGScoT_nomerge	ESM7F5CB
ESM7F5CB.MAGScoT_nomerge_cleanbin_000010	MAGScoT_nomerge	ESM7F5CB
ESM7F5CB.MAGScoT_sm50_cleanbin_000001	MAGScoT_ms50	ESM7F5CB
ESM7F5CB.MAGScoT_sm50_cleanbin_000002	MAGScoT_ms50	ESM7F5CB
ESM7F5CB.MAGScoT_sm50_cleanbin_000003	MAGScoT_ms50	ESM7F5CB
ESM7F5CB.MAGScoT_sm50_cleanbin_000004	MAGScoT_ms50	ESM7F5CB
ESM7F5CB.MAGScoT_sm50_cleanbin_000005	MAGScoT_ms50	ESM7F5CB
ESM7F5CB.MAGScoT_sm50_cleanbin_000006	MAGScoT_ms50	ESM7F5CB
ESM7F5CB.MAGScoT_sm50_cleanbin_000007	MAGScoT_ms50	ESM7F5CB
ESM7F5CB.MAGScoT_sm50_cleanbin_000008	MAGScoT_ms50	ESM7F5CB
ESM7F5CB.MAGScoT_sm50_cleanbin_000009	MAGScoT_ms50	ESM7F5CB
ESM7F5CB.MAGScoT_sm50_cleanbin_000010	MAGScoT_ms50	ESM7F5CB
ESM7F5CB.MAGScoT_sm80_cleanbin_000001	MAGScoT_ms80	ESM7F5CB
ESM7F5CB.MAGScoT_sm80_cleanbin_000002	MAGScoT_ms80	ESM7F5CB
ESM7F5CB.MAGScoT_sm80_cleanbin_000003	MAGScoT_ms80	ESM7F5CB
ESM7F5CB.MAGScoT_sm80_cleanbin_000004	MAGScoT_ms80	ESM7F5CB
ESM7F5CB.MAGScoT_sm80_cleanbin_000005	MAGScoT_ms80	ESM7F5CB
ESM7F5CB.MAGScoT_sm80_cleanbin_000006	MAGScoT_ms80	ESM7F5CB
ESM7F5CB.MAGScoT_sm80_cleanbin_000007	MAGScoT_ms80	ESM7F5CB
ESM7F5CB.MAGScoT_sm80_cleanbin_000008	MAGScoT_ms80	ESM7F5CB
ESM7F5CB.MAGScoT_sm80_cleanbin_000009	MAGScoT_ms80	ESM7F5CB
ESM7F5CB.MAGScoT_sm80_cleanbin_000010	MAGScoT_ms80	ESM7F5CB
ESM7F5CB.dastoolbin_1	DASTool	ESM7F5CB
ESM7F5CB.dastoolbin_2	DASTool	ESM7F5CB
ESM7F5CB.dastoolbin_3	DASTool	ESM7F5CB
ESM7F5CB.dastoolbin_4	DASTool	ESM7F5CB
ESM7F5CB.dastoolbin_5	DASTool	ESM7F5CB
ESM7F5CB.dastoolbin_6	DASTool	ESM7F5CB
ESM7F5CB.dastoolbin_7	DASTool	ESM7F5CB
ESM7F5CB.maxbin2.002	maxbin2	ESM7F5CB
ESM7F5CB.maxbin2.003	maxbin2	ESM7F5CB
ESM7F5CB.maxbin2.004	maxbin2	ESM7F5CB
ESM7F5CB.maxbin2.005	maxbin2	ESM7F5CB
ESM7F5CB.maxbin2.006	maxbin2	ESM7F5CB
ESM7F5CB.maxbin2.007	maxbin2	ESM7F5CB
ESM7F5CB.maxbin2.008	maxbin2	ESM7F5CB
ESM7F5CB.maxbin2.009	maxbin2	ESM7F5CB
ESM7F5CB.maxbin2.010	maxbin2	ESM7F5CB
ESM7F5CB.maxbin2.011	maxbin2	ESM7F5CB
ESM7F5CB.maxbin2.012	maxbin2	ESM7F5CB
ESM7F5CB.maxbin2.013	maxbin2	ESM7F5CB
ESM7F5CB.metabat2.1	metabat2	ESM7F5CB
ESM7F5CB.metabat2.10	metabat2	ESM7F5CB
ESM7F5CB.metabat2.11	metabat2	ESM7F5CB
ESM7F5CB.metabat2.12	metabat2	ESM7F5CB
ESM7F5CB.metabat2.13	metabat2	ESM7F5CB
ESM7F5CB.metabat2.14	metabat2	ESM7F5CB
ESM7F5CB.metabat2.15	metabat2	ESM7F5CB
ESM7F5CB.metabat2.16	metabat2	ESM7F5CB
ESM7F5CB.metabat2.3	metabat2	ESM7F5CB
ESM7F5CB.metabat2.4	metabat2	ESM7F5CB
ESM7F5CB.metabat2.5	metabat2	ESM7F5CB
ESM7F5CB.metabat2.6	metabat2	ESM7F5CB
ESM7F5CB.metabat2.7	metabat2	ESM7F5CB
ESM7F5CB.metabat2.8	metabat2	ESM7F5CB
ESM7F5CB.metabat2.9	metabat2	ESM7F5CB
HSM5MD4O_concoct_bin_12	concoct	HSM5MD4O
HSM5MD4O_concoct_bin_13	concoct	HSM5MD4O
HSM5MD4O_concoct_bin_2	concoct	HSM5MD4O
HSM5MD4O_concoct_bin_43	concoct	HSM5MD4O
HSM5MD4O_concoct_bin_49	concoct	HSM5MD4O
HSM5MD4O_concoct_bin_52	concoct	HSM5MD4O
HSM5MD4O_concoct_bin_53	concoct	HSM5MD4O
HSM5MD4O_concoct_bin_55	concoct	HSM5MD4O
HSM5MD4O_concoct_bin_60	concoct	HSM5MD4O
HSM5MD4O_concoct_bin_61	concoct	HSM5MD4O
HSM5MD4O_concoct_bin_62	concoct	HSM5MD4O
HSM5MD4O_concoct_bin_63	concoct	HSM5MD4O
HSM5MD4O_concoct_bin_69	concoct	HSM5MD4O
HSM5MD4O_concoct_bin_7	concoct	HSM5MD4O
HSM5MD4O_concoct_bin_71	concoct	HSM5MD4O
HSM5MD4O_contig_209	vamb	HSM5MD4O
HSM5MD4O_contig_2352	vamb	HSM5MD4O
HSM5MD4O_contig_3459	vamb	HSM5MD4O
HSM5MD4O_contig_3466	vamb	HSM5MD4O
HSM5MD4O_contig_3663	vamb	HSM5MD4O
HSM5MD4O_contig_4052	vamb	HSM5MD4O
HSM5MD4O_contig_4115	vamb	HSM5MD4O
HSM5MD4O_contig_5198	vamb	HSM5MD4O
HSM5MD4O_contig_7042	vamb	HSM5MD4O
HSM5MD4O_contig_7438	vamb	HSM5MD4O
HSM5MD4O.MAGScoT_nomerge_cleanbin_000001	MAGScoT_nomerge	HSM5MD4O
HSM5MD4O.MAGScoT_nomerge_cleanbin_000002	MAGScoT_nomerge	HSM5MD4O
HSM5MD4O.MAGScoT_nomerge_cleanbin_000003	MAGScoT_nomerge	HSM5MD4O
HSM5MD4O.MAGScoT_nomerge_cleanbin_000004	MAGScoT_nomerge	HSM5MD4O
HSM5MD4O.MAGScoT_nomerge_cleanbin_000005	MAGScoT_nomerge	HSM5MD4O
HSM5MD4O.MAGScoT_nomerge_cleanbin_000006	MAGScoT_nomerge	HSM5MD4O
HSM5MD4O.MAGScoT_nomerge_cleanbin_000007	MAGScoT_nomerge	HSM5MD4O
HSM5MD4O.MAGScoT_nomerge_cleanbin_000008	MAGScoT_nomerge	HSM5MD4O
HSM5MD4O.MAGScoT_nomerge_cleanbin_000009	MAGScoT_nomerge	HSM5MD4O
HSM5MD4O.MAGScoT_nomerge_cleanbin_000010	MAGScoT_nomerge	HSM5MD4O
HSM5MD4O.MAGScoT_sm50_cleanbin_000001	MAGScoT_ms50	HSM5MD4O
HSM5MD4O.MAGScoT_sm50_cleanbin_000002	MAGScoT_ms50	HSM5MD4O
HSM5MD4O.MAGScoT_sm50_cleanbin_000003	MAGScoT_ms50	HSM5MD4O
HSM5MD4O.MAGScoT_sm50_cleanbin_000004	MAGScoT_ms50	HSM5MD4O
HSM5MD4O.MAGScoT_sm50_cleanbin_000005	MAGScoT_ms50	HSM5MD4O
HSM5MD4O.MAGScoT_sm50_cleanbin_000006	MAGScoT_ms50	HSM5MD4O
HSM5MD4O.MAGScoT_sm50_cleanbin_000007	MAGScoT_ms50	HSM5MD4O
HSM5MD4O.MAGScoT_sm50_cleanbin_000008	MAGScoT_ms50	HSM5MD4O
HSM5MD4O.MAGScoT_sm50_cleanbin_000009	MAGScoT_ms50	HSM5MD4O
HSM5MD4O.MAGScoT_sm50_cleanbin_000010	MAGScoT_ms50	HSM5MD4O
HSM5MD4O.MAGScoT_sm50_cleanbin_000011	MAGScoT_ms50	HSM5MD4O
HSM5MD4O.MAGScoT_sm80_cleanbin_000001	MAGScoT_ms80	HSM5MD4O
HSM5MD4O.MAGScoT_sm80_cleanbin_000002	MAGScoT_ms80	HSM5MD4O
HSM5MD4O.MAGScoT_sm80_cleanbin_000003	MAGScoT_ms80	HSM5MD4O
HSM5MD4O.MAGScoT_sm80_cleanbin_000004	MAGScoT_ms80	HSM5MD4O
HSM5MD4O.MAGScoT_sm80_cleanbin_000005	MAGScoT_ms80	HSM5MD4O
HSM5MD4O.MAGScoT_sm80_cleanbin_000006	MAGScoT_ms80	HSM5MD4O
HSM5MD4O.MAGScoT_sm80_cleanbin_000007	MAGScoT_ms80	HSM5MD4O
HSM5MD4O.MAGScoT_sm80_cleanbin_000008	MAGScoT_ms80	HSM5MD4O
HSM5MD4O.MAGScoT_sm80_cleanbin_000009	MAGScoT_ms80	HSM5MD4O
HSM5MD4O.MAGScoT_sm80_cleanbin_000010	MAGScoT_ms80	HSM5MD4O
HSM5MD4O.dastoolbin_1	DASTool	HSM5MD4O
HSM5MD4O.dastoolbin_2	DASTool	HSM5MD4O
HSM5MD4O.dastoolbin_3	DASTool	HSM5MD4O
HSM5MD4O.dastoolbin_4	DASTool	HSM5MD4O
HSM5MD4O.dastoolbin_5	DASTool	HSM5MD4O
HSM5MD4O.dastoolbin_6	DASTool	HSM5MD4O
HSM5MD4O.dastoolbin_7	DASTool	HSM5MD4O
HSM5MD4O.dastoolbin_8	DASTool	HSM5MD4O
HSM5MD4O.maxbin2.001	maxbin2	HSM5MD4O
HSM5MD4O.maxbin2.002	maxbin2	HSM5MD4O
HSM5MD4O.maxbin2.003	maxbin2	HSM5MD4O
HSM5MD4O.maxbin2.004	maxbin2	HSM5MD4O
HSM5MD4O.maxbin2.005	maxbin2	HSM5MD4O
HSM5MD4O.maxbin2.006	maxbin2	HSM5MD4O
HSM5MD4O.maxbin2.007	maxbin2	HSM5MD4O
HSM5MD4O.maxbin2.008	maxbin2	HSM5MD4O
HSM5MD4O.maxbin2.009	maxbin2	HSM5MD4O
HSM5MD4O.maxbin2.010	maxbin2	HSM5MD4O
HSM5MD4O.maxbin2.011	maxbin2	HSM5MD4O
HSM5MD4O.maxbin2.012	maxbin2	HSM5MD4O
HSM5MD4O.maxbin2.013	maxbin2	HSM5MD4O
HSM5MD4O.metabat2.10	metabat2	HSM5MD4O
HSM5MD4O.metabat2.11	metabat2	HSM5MD4O
HSM5MD4O.metabat2.12	metabat2	HSM5MD4O
HSM5MD4O.metabat2.13	metabat2	HSM5MD4O
HSM5MD4O.metabat2.14	metabat2	HSM5MD4O
HSM5MD4O.metabat2.2	metabat2	HSM5MD4O
HSM5MD4O.metabat2.3	metabat2	HSM5MD4O
HSM5MD4O.metabat2.4	metabat2	HSM5MD4O
HSM5MD4O.metabat2.5	metabat2	HSM5MD4O
HSM5MD4O.metabat2.6	metabat2	HSM5MD4O
HSM5MD4O.metabat2.7	metabat2	HSM5MD4O
HSM5MD4O.metabat2.8	metabat2	HSM5MD4O
HSM5MD4O.metabat2.9	metabat2	HSM5MD4O
HSM5MD6K_concoct_bin_1	concoct	HSM5MD6K
HSM5MD6K_concoct_bin_11	concoct	HSM5MD6K
HSM5MD6K_concoct_bin_13	concoct	HSM5MD6K
HSM5MD6K_concoct_bin_15	concoct	HSM5MD6K
HSM5MD6K_concoct_bin_16	concoct	HSM5MD6K
HSM5MD6K_concoct_bin_19	concoct	HSM5MD6K
HSM5MD6K_concoct_bin_20	concoct	HSM5MD6K
HSM5MD6K_concoct_bin_22	concoct	HSM5MD6K
HSM5MD6K_concoct_bin_28	concoct	HSM5MD6K
HSM5MD6K_concoct_bin_30	concoct	HSM5MD6K
HSM5MD6K_concoct_bin_31	concoct	HSM5MD6K
HSM5MD6K_concoct_bin_33	concoct	HSM5MD6K
HSM5MD6K_concoct_bin_6	concoct	HSM5MD6K
HSM5MD6K_concoct_bin_7	concoct	HSM5MD6K
HSM5MD6K_contig_2179	vamb	HSM5MD6K
HSM5MD6K_contig_2582	vamb	HSM5MD6K
HSM5MD6K_contig_26711	vamb	HSM5MD6K
HSM5MD6K_contig_3101	vamb	HSM5MD6K
HSM5MD6K_contig_3972	vamb	HSM5MD6K
HSM5MD6K_contig_4012	vamb	HSM5MD6K
HSM5MD6K_contig_4090	vamb	HSM5MD6K
HSM5MD6K_contig_4382	vamb	HSM5MD6K
HSM5MD6K_contig_458	vamb	HSM5MD6K
HSM5MD6K_contig_505	vamb	HSM5MD6K
HSM5MD6K_contig_6990	vamb	HSM5MD6K
HSM5MD6K_contig_910	vamb	HSM5MD6K
HSM5MD6K.MAGScoT_nomerge_cleanbin_000001	MAGScoT_nomerge	HSM5MD6K
HSM5MD6K.MAGScoT_nomerge_cleanbin_000002	MAGScoT_nomerge	HSM5MD6K
HSM5MD6K.MAGScoT_nomerge_cleanbin_000003	MAGScoT_nomerge	HSM5MD6K
HSM5MD6K.MAGScoT_nomerge_cleanbin_000004	MAGScoT_nomerge	HSM5MD6K
HSM5MD6K.MAGScoT_nomerge_cleanbin_000005	MAGScoT_nomerge	HSM5MD6K
HSM5MD6K.MAGScoT_nomerge_cleanbin_000006	MAGScoT_nomerge	HSM5MD6K
HSM5MD6K.MAGScoT_nomerge_cleanbin_000007	MAGScoT_nomerge	HSM5MD6K
HSM5MD6K.MAGScoT_nomerge_cleanbin_000008	MAGScoT_nomerge	HSM5MD6K
HSM5MD6K.MAGScoT_nomerge_cleanbin_000009	MAGScoT_nomerge	HSM5MD6K
HSM5MD6K.MAGScoT_sm50_cleanbin_000001	MAGScoT_ms50	HSM5MD6K
HSM5MD6K.MAGScoT_sm50_cleanbin_000002	MAGScoT_ms50	HSM5MD6K
HSM5MD6K.MAGScoT_sm50_cleanbin_000003	MAGScoT_ms50	HSM5MD6K
HSM5MD6K.MAGScoT_sm50_cleanbin_000004	MAGScoT_ms50	HSM5MD6K
HSM5MD6K.MAGScoT_sm50_cleanbin_000005	MAGScoT_ms50	HSM5MD6K
HSM5MD6K.MAGScoT_sm50_cleanbin_000006	MAGScoT_ms50	HSM5MD6K
HSM5MD6K.MAGScoT_sm50_cleanbin_000007	MAGScoT_ms50	HSM5MD6K
HSM5MD6K.MAGScoT_sm50_cleanbin_000008	MAGScoT_ms50	HSM5MD6K
HSM5MD6K.MAGScoT_sm50_cleanbin_000009	MAGScoT_ms50	HSM5MD6K
HSM5MD6K.MAGScoT_sm80_cleanbin_000001	MAGScoT_ms80	HSM5MD6K
HSM5MD6K.MAGScoT_sm80_cleanbin_000002	MAGScoT_ms80	HSM5MD6K
HSM5MD6K.MAGScoT_sm80_cleanbin_000003	MAGScoT_ms80	HSM5MD6K
HSM5MD6K.MAGScoT_sm80_cleanbin_000004	MAGScoT_ms80	HSM5MD6K
HSM5MD6K.MAGScoT_sm80_cleanbin_000005	MAGScoT_ms80	HSM5MD6K
HSM5MD6K.MAGScoT_sm80_cleanbin_000006	MAGScoT_ms80	HSM5MD6K
HSM5MD6K.MAGScoT_sm80_cleanbin_000007	MAGScoT_ms80	HSM5MD6K
HSM5MD6K.MAGScoT_sm80_cleanbin_000008	MAGScoT_ms80	HSM5MD6K
HSM5MD6K.MAGScoT_sm80_cleanbin_000009	MAGScoT_ms80	HSM5MD6K
HSM5MD6K.dastoolbin_1	DASTool	HSM5MD6K
HSM5MD6K.dastoolbin_2	DASTool	HSM5MD6K
HSM5MD6K.dastoolbin_3	DASTool	HSM5MD6K
HSM5MD6K.dastoolbin_4	DASTool	HSM5MD6K
HSM5MD6K.dastoolbin_5	DASTool	HSM5MD6K
HSM5MD6K.dastoolbin_6	DASTool	HSM5MD6K
HSM5MD6K.maxbin2.002	maxbin2	HSM5MD6K
HSM5MD6K.maxbin2.003	maxbin2	HSM5MD6K
HSM5MD6K.maxbin2.004	maxbin2	HSM5MD6K
HSM5MD6K.maxbin2.005	maxbin2	HSM5MD6K
HSM5MD6K.maxbin2.006	maxbin2	HSM5MD6K
HSM5MD6K.maxbin2.007	maxbin2	HSM5MD6K
HSM5MD6K.maxbin2.008	maxbin2	HSM5MD6K
HSM5MD6K.maxbin2.009	maxbin2	HSM5MD6K
HSM5MD6K.metabat2.1	metabat2	HSM5MD6K
HSM5MD6K.metabat2.10	metabat2	HSM5MD6K
HSM5MD6K.metabat2.11	metabat2	HSM5MD6K
HSM5MD6K.metabat2.12	metabat2	HSM5MD6K
HSM5MD6K.metabat2.13	metabat2	HSM5MD6K
HSM5MD6K.metabat2.15	metabat2	HSM5MD6K
HSM5MD6K.metabat2.16	metabat2	HSM5MD6K
HSM5MD6K.metabat2.17	metabat2	HSM5MD6K
HSM5MD6K.metabat2.2	metabat2	HSM5MD6K
HSM5MD6K.metabat2.3	metabat2	HSM5MD6K
HSM5MD6K.metabat2.4	metabat2	HSM5MD6K
HSM5MD6K.metabat2.5	metabat2	HSM5MD6K
HSM5MD6K.metabat2.6	metabat2	HSM5MD6K
HSM5MD6K.metabat2.7	metabat2	HSM5MD6K
HSM5MD6K.metabat2.8	metabat2	HSM5MD6K
HSM5MD6K.metabat2.9	metabat2	HSM5MD6K
HSM67VEK_concoct_bin_10	concoct	HSM67VEK
HSM67VEK_concoct_bin_17	concoct	HSM67VEK
HSM67VEK_concoct_bin_2	concoct	HSM67VEK
HSM67VEK_concoct_bin_20	concoct	HSM67VEK
HSM67VEK_concoct_bin_22	concoct	HSM67VEK
HSM67VEK_concoct_bin_23	concoct	HSM67VEK
HSM67VEK_concoct_bin_24	concoct	HSM67VEK
HSM67VEK_concoct_bin_25	concoct	HSM67VEK
HSM67VEK_concoct_bin_26	concoct	HSM67VEK
HSM67VEK_concoct_bin_28	concoct	HSM67VEK
HSM67VEK_concoct_bin_3	concoct	HSM67VEK
HSM67VEK_concoct_bin_32	concoct	HSM67VEK
HSM67VEK_concoct_bin_37	concoct	HSM67VEK
HSM67VEK_concoct_bin_38	concoct	HSM67VEK
HSM67VEK_concoct_bin_39	concoct	HSM67VEK
HSM67VEK_concoct_bin_9	concoct	HSM67VEK
HSM67VEK_contig_156	vamb	HSM67VEK
HSM67VEK_contig_209	vamb	HSM67VEK
HSM67VEK_contig_240	vamb	HSM67VEK
HSM67VEK_contig_255	vamb	HSM67VEK
HSM67VEK_contig_2556	vamb	HSM67VEK
HSM67VEK_contig_3090	vamb	HSM67VEK
HSM67VEK_contig_3472	vamb	HSM67VEK
HSM67VEK_contig_3541	vamb	HSM67VEK
HSM67VEK_contig_3611	vamb	HSM67VEK
HSM67VEK_contig_3874	vamb	HSM67VEK
HSM67VEK_contig_4009	vamb	HSM67VEK
HSM67VEK_contig_4218	vamb	HSM67VEK
HSM67VEK_contig_4831	vamb	HSM67VEK
HSM67VEK_contig_5909	vamb	HSM67VEK
HSM67VEK_contig_6310	vamb	HSM67VEK
HSM67VEK_contig_6428	vamb	HSM67VEK
HSM67VEK_contig_907	vamb	HSM67VEK
HSM67VEK.MAGScoT_nomerge_cleanbin_000001	MAGScoT_nomerge	HSM67VEK
HSM67VEK.MAGScoT_nomerge_cleanbin_000002	MAGScoT_nomerge	HSM67VEK
HSM67VEK.MAGScoT_nomerge_cleanbin_000003	MAGScoT_nomerge	HSM67VEK
HSM67VEK.MAGScoT_nomerge_cleanbin_000004	MAGScoT_nomerge	HSM67VEK
HSM67VEK.MAGScoT_nomerge_cleanbin_000005	MAGScoT_nomerge	HSM67VEK
HSM67VEK.MAGScoT_nomerge_cleanbin_000006	MAGScoT_nomerge	HSM67VEK
HSM67VEK.MAGScoT_nomerge_cleanbin_000007	MAGScoT_nomerge	HSM67VEK
HSM67VEK.MAGScoT_nomerge_cleanbin_000008	MAGScoT_nomerge	HSM67VEK
HSM67VEK.MAGScoT_nomerge_cleanbin_000009	MAGScoT_nomerge	HSM67VEK
HSM67VEK.MAGScoT_nomerge_cleanbin_000010	MAGScoT_nomerge	HSM67VEK
HSM67VEK.MAGScoT_nomerge_cleanbin_000011	MAGScoT_nomerge	HSM67VEK
HSM67VEK.MAGScoT_nomerge_cleanbin_000012	MAGScoT_nomerge	HSM67VEK
HSM67VEK.MAGScoT_sm50_cleanbin_000001	MAGScoT_ms50	HSM67VEK
HSM67VEK.MAGScoT_sm50_cleanbin_000002	MAGScoT_ms50	HSM67VEK
HSM67VEK.MAGScoT_sm50_cleanbin_000003	MAGScoT_ms50	HSM67VEK
HSM67VEK.MAGScoT_sm50_cleanbin_000004	MAGScoT_ms50	HSM67VEK
HSM67VEK.MAGScoT_sm50_cleanbin_000005	MAGScoT_ms50	HSM67VEK
HSM67VEK.MAGScoT_sm50_cleanbin_000006	MAGScoT_ms50	HSM67VEK
HSM67VEK.MAGScoT_sm50_cleanbin_000007	MAGScoT_ms50	HSM67VEK
HSM67VEK.MAGScoT_sm50_cleanbin_000008	MAGScoT_ms50	HSM67VEK
HSM67VEK.MAGScoT_sm50_cleanbin_000009	MAGScoT_ms50	HSM67VEK
HSM67VEK.MAGScoT_sm50_cleanbin_000010	MAGScoT_ms50	HSM67VEK
HSM67VEK.MAGScoT_sm50_cleanbin_000011	MAGScoT_ms50	HSM67VEK
HSM67VEK.MAGScoT_sm80_cleanbin_000001	MAGScoT_ms80	HSM67VEK
HSM67VEK.MAGScoT_sm80_cleanbin_000002	MAGScoT_ms80	HSM67VEK
HSM67VEK.MAGScoT_sm80_cleanbin_000003	MAGScoT_ms80	HSM67VEK
HSM67VEK.MAGScoT_sm80_cleanbin_000004	MAGScoT_ms80	HSM67VEK
HSM67VEK.MAGScoT_sm80_cleanbin_000005	MAGScoT_ms80	HSM67VEK
HSM67VEK.MAGScoT_sm80_cleanbin_000006	MAGScoT_ms80	HSM67VEK
HSM67VEK.MAGScoT_sm80_cleanbin_000007	MAGScoT_ms80	HSM67VEK
HSM67VEK.MAGScoT_sm80_cleanbin_000008	MAGScoT_ms80	HSM67VEK
HSM67VEK.MAGScoT_sm80_cleanbin_000009	MAGScoT_ms80	HSM67VEK
HSM67VEK.MAGScoT_sm80_cleanbin_000010	MAGScoT_ms80	HSM67VEK
HSM67VEK.MAGScoT_sm80_cleanbin_000011	MAGScoT_ms80	HSM67VEK
HSM67VEK.MAGScoT_sm80_cleanbin_000012	MAGScoT_ms80	HSM67VEK
HSM67VEK.dastoolbin_1	DASTool	HSM67VEK
HSM67VEK.dastoolbin_10	DASTool	HSM67VEK
HSM67VEK.dastoolbin_11	DASTool	HSM67VEK
HSM67VEK.dastoolbin_2	DASTool	HSM67VEK
HSM67VEK.dastoolbin_3	DASTool	HSM67VEK
HSM67VEK.dastoolbin_4	DASTool	HSM67VEK
HSM67VEK.dastoolbin_5	DASTool	HSM67VEK
HSM67VEK.dastoolbin_6	DASTool	HSM67VEK
HSM67VEK.dastoolbin_7	DASTool	HSM67VEK
HSM67VEK.dastoolbin_8	DASTool	HSM67VEK
HSM67VEK.dastoolbin_9	DASTool	HSM67VEK
HSM67VEK.maxbin2.001	maxbin2	HSM67VEK
HSM67VEK.maxbin2.002	maxbin2	HSM67VEK
HSM67VEK.maxbin2.003	maxbin2	HSM67VEK
HSM67VEK.maxbin2.004	maxbin2	HSM67VEK
HSM67VEK.maxbin2.005	maxbin2	HSM67VEK
HSM67VEK.maxbin2.006	maxbin2	HSM67VEK
HSM67VEK.maxbin2.007	maxbin2	HSM67VEK
HSM67VEK.maxbin2.008	maxbin2	HSM67VEK
HSM67VEK.maxbin2.009	maxbin2	HSM67VEK
HSM67VEK.maxbin2.010	maxbin2	HSM67VEK
HSM67VEK.maxbin2.011	maxbin2	HSM67VEK
HSM67VEK.maxbin2.012	maxbin2	HSM67VEK
HSM67VEK.maxbin2.013	maxbin2	HSM67VEK
HSM67VEK.maxbin2.014	maxbin2	HSM67VEK
HSM67VEK.maxbin2.015	maxbin2	HSM67VEK
HSM67VEK.maxbin2.016	maxbin2	HSM67VEK
HSM67VEK.maxbin2.017	maxbin2	HSM67VEK
HSM67VEK.metabat2.1	metabat2	HSM67VEK
HSM67VEK.metabat2.10	metabat2	HSM67VEK
HSM67VEK.metabat2.11	metabat2	HSM67VEK
HSM67VEK.metabat2.12	metabat2	HSM67VEK
HSM67VEK.metabat2.13	metabat2	HSM67VEK
HSM67VEK.metabat2.14	metabat2	HSM67VEK
HSM67VEK.metabat2.16	metabat2	HSM67VEK
HSM67VEK.metabat2.17	metabat2	HSM67VEK
HSM67VEK.metabat2.2	metabat2	HSM67VEK
HSM67VEK.metabat2.3	metabat2	HSM67VEK
HSM67VEK.metabat2.4	metabat2	HSM67VEK
HSM67VEK.metabat2.5	metabat2	HSM67VEK
HSM67VEK.metabat2.6	metabat2	HSM67VEK
HSM67VEK.metabat2.7	metabat2	HSM67VEK
HSM67VEK.metabat2.8	metabat2	HSM67VEK
HSM67VEK.metabat2.9	metabat2	HSM67VEK
HSM67VFJ_concoct_bin_12	concoct	HSM67VFJ
HSM67VFJ_concoct_bin_15	concoct	HSM67VFJ
HSM67VFJ_concoct_bin_16	concoct	HSM67VFJ
HSM67VFJ_concoct_bin_17	concoct	HSM67VFJ
HSM67VFJ_concoct_bin_35	concoct	HSM67VFJ
HSM67VFJ_concoct_bin_38	concoct	HSM67VFJ
HSM67VFJ_concoct_bin_4	concoct	HSM67VFJ
HSM67VFJ_concoct_bin_40	concoct	HSM67VFJ
HSM67VFJ_concoct_bin_43	concoct	HSM67VFJ
HSM67VFJ_concoct_bin_9	concoct	HSM67VFJ
HSM67VFJ_contig_14067	vamb	HSM67VFJ
HSM67VFJ_contig_1606	vamb	HSM67VFJ
HSM67VFJ_contig_209	vamb	HSM67VFJ
HSM67VFJ_contig_310	vamb	HSM67VFJ
HSM67VFJ_contig_3459	vamb	HSM67VFJ
HSM67VFJ_contig_3552	vamb	HSM67VFJ
HSM67VFJ_contig_4052	vamb	HSM67VFJ
HSM67VFJ_contig_4064	vamb	HSM67VFJ
HSM67VFJ_contig_4134	vamb	HSM67VFJ
HSM67VFJ_contig_5008	vamb	HSM67VFJ
HSM67VFJ_contig_5126	vamb	HSM67VFJ
HSM67VFJ_contig_5558	vamb	HSM67VFJ
HSM67VFJ_contig_5590	vamb	HSM67VFJ
HSM67VFJ_contig_57008	vamb	HSM67VFJ
HSM67VFJ_contig_6836	vamb	HSM67VFJ
HSM67VFJ_contig_7393	vamb	HSM67VFJ
HSM67VFJ_contig_7790	vamb	HSM67VFJ
HSM67VFJ_contig_82	vamb	HSM67VFJ
HSM67VFJ_contig_9676	vamb	HSM67VFJ
HSM67VFJ_contig_9726	vamb	HSM67VFJ
HSM67VFJ.MAGScoT_nomerge_cleanbin_000001	MAGScoT_nomerge	HSM67VFJ
HSM67VFJ.MAGScoT_nomerge_cleanbin_000002	MAGScoT_nomerge	HSM67VFJ
HSM67VFJ.MAGScoT_nomerge_cleanbin_000003	MAGScoT_nomerge	HSM67VFJ
HSM67VFJ.MAGScoT_nomerge_cleanbin_000004	MAGScoT_nomerge	HSM67VFJ
HSM67VFJ.MAGScoT_nomerge_cleanbin_000005	MAGScoT_nomerge	HSM67VFJ
HSM67VFJ.MAGScoT_nomerge_cleanbin_000006	MAGScoT_nomerge	HSM67VFJ
HSM67VFJ.MAGScoT_nomerge_cleanbin_000007	MAGScoT_nomerge	HSM67VFJ
HSM67VFJ.MAGScoT_nomerge_cleanbin_000008	MAGScoT_nomerge	HSM67VFJ
HSM67VFJ.MAGScoT_nomerge_cleanbin_000009	MAGScoT_nomerge	HSM67VFJ
HSM67VFJ.MAGScoT_sm50_cleanbin_000001	MAGScoT_ms50	HSM67VFJ
HSM67VFJ.MAGScoT_sm50_cleanbin_000002	MAGScoT_ms50	HSM67VFJ
HSM67VFJ.MAGScoT_sm50_cleanbin_000003	MAGScoT_ms50	HSM67VFJ
HSM67VFJ.MAGScoT_sm50_cleanbin_000004	MAGScoT_ms50	HSM67VFJ
HSM67VFJ.MAGScoT_sm50_cleanbin_000005	MAGScoT_ms50	HSM67VFJ
HSM67VFJ.MAGScoT_sm50_cleanbin_000006	MAGScoT_ms50	HSM67VFJ
HSM67VFJ.MAGScoT_sm50_cleanbin_000007	MAGScoT_ms50	HSM67VFJ
HSM67VFJ.MAGScoT_sm50_cleanbin_000008	MAGScoT_ms50	HSM67VFJ
HSM67VFJ.MAGScoT_sm50_cleanbin_000009	MAGScoT_ms50	HSM67VFJ
HSM67VFJ.MAGScoT_sm80_cleanbin_000001	MAGScoT_ms80	HSM67VFJ
HSM67VFJ.MAGScoT_sm80_cleanbin_000002	MAGScoT_ms80	HSM67VFJ
HSM67VFJ.MAGScoT_sm80_cleanbin_000003	MAGScoT_ms80	HSM67VFJ
HSM67VFJ.MAGScoT_sm80_cleanbin_000004	MAGScoT_ms80	HSM67VFJ
HSM67VFJ.MAGScoT_sm80_cleanbin_000005	MAGScoT_ms80	HSM67VFJ
HSM67VFJ.MAGScoT_sm80_cleanbin_000006	MAGScoT_ms80	HSM67VFJ
HSM67VFJ.MAGScoT_sm80_cleanbin_000007	MAGScoT_ms80	HSM67VFJ
HSM67VFJ.MAGScoT_sm80_cleanbin_000008	MAGScoT_ms80	HSM67VFJ
HSM67VFJ.MAGScoT_sm80_cleanbin_000009	MAGScoT_ms80	HSM67VFJ
HSM67VFJ.dastoolbin_1	DASTool	HSM67VFJ
HSM67VFJ.dastoolbin_2	DASTool	HSM67VFJ
HSM67VFJ.dastoolbin_3	DASTool	HSM67VFJ
HSM67VFJ.dastoolbin_4	DASTool	HSM67VFJ
HSM67VFJ.dastoolbin_5	DASTool	HSM67VFJ
HSM67VFJ.dastoolbin_6	DASTool	HSM67VFJ
HSM67VFJ.dastoolbin_7	DASTool	HSM67VFJ
[truncated: 2,983 more rows]

## Sheet: S3
step	time_in_s	step_this	pipe	sample
preproc_prodigal	403	1	MAGScoT_ms50	sample_0
hmm	128	2	MAGScoT_ms50	sample_0
MAGScoT	221	3	MAGScoT_ms50	sample_0
preproc_prodigal	403	1	MAGScoT_ms80	sample_0
hmm	128	2	MAGScoT_ms80	sample_0
MAGScoT_ms80	149	3	MAGScoT_ms80	sample_0
preproc_prodigal	403	1	MAGScoT_nomerge	sample_0
hmm	128	2	MAGScoT_nomerge	sample_0
MAGScoT_nomerge	13	3	MAGScoT_nomerge	sample_0
preproc_prodigal	403	1	dastool	sample_0
dastool	3902	2	dastool	sample_0
metawrap_AB	8745	1	metawrap	sample_0
metawrap_CD	17097	2	metawrap	sample_0
preproc_prodigal	589	1	MAGScoT_ms50	sample_1
hmm	196	2	MAGScoT_ms50	sample_1
MAGScoT	286	3	MAGScoT_ms50	sample_1
preproc_prodigal	589	1	MAGScoT_ms80	sample_1
hmm	196	2	MAGScoT_ms80	sample_1
MAGScoT_ms80	163	3	MAGScoT_ms80	sample_1
preproc_prodigal	589	1	MAGScoT_nomerge	sample_1
hmm	196	2	MAGScoT_nomerge	sample_1
MAGScoT_nomerge	16	3	MAGScoT_nomerge	sample_1
preproc_prodigal	589	1	dastool	sample_1
dastool	4911	2	dastool	sample_1
metawrap_AB	8273	1	metawrap	sample_1
metawrap_CD	17612	2	metawrap	sample_1
preproc_prodigal	465	1	MAGScoT_ms50	sample_2
hmm	150	2	MAGScoT_ms50	sample_2
MAGScoT	267	3	MAGScoT_ms50	sample_2
preproc_prodigal	465	1	MAGScoT_ms80	sample_2
hmm	150	2	MAGScoT_ms80	sample_2
MAGScoT_ms80	170	3	MAGScoT_ms80	sample_2
preproc_prodigal	465	1	MAGScoT_nomerge	sample_2
hmm	150	2	MAGScoT_nomerge	sample_2
MAGScoT_nomerge	16	3	MAGScoT_nomerge	sample_2
preproc_prodigal	465	1	dastool	sample_2
dastool	5991	2	dastool	sample_2
metawrap_AB	7707	1	metawrap	sample_2
metawrap_CD	16394	2	metawrap	sample_2
preproc_prodigal	504	1	MAGScoT_ms50	sample_3
hmm	143	2	MAGScoT_ms50	sample_3
MAGScoT	240	3	MAGScoT_ms50	sample_3
preproc_prodigal	504	1	MAGScoT_ms80	sample_3
hmm	143	2	MAGScoT_ms80	sample_3
MAGScoT_ms80	157	3	MAGScoT_ms80	sample_3
preproc_prodigal	504	1	MAGScoT_nomerge	sample_3
hmm	143	2	MAGScoT_nomerge	sample_3
MAGScoT_nomerge	16	3	MAGScoT_nomerge	sample_3
preproc_prodigal	504	1	dastool	sample_3
dastool	7307	2	dastool	sample_3
metawrap_AB	7621	1	metawrap	sample_3
metawrap_CD	16296	2	metawrap	sample_3
preproc_prodigal	439	1	MAGScoT_ms50	sample_4
hmm	144	2	MAGScoT_ms50	sample_4
MAGScoT	183	3	MAGScoT_ms50	sample_4
preproc_prodigal	439	1	MAGScoT_ms80	sample_4
hmm	144	2	MAGScoT_ms80	sample_4
MAGScoT_ms80	136	3	MAGScoT_ms80	sample_4
preproc_prodigal	439	1	MAGScoT_nomerge	sample_4
hmm	144	2	MAGScoT_nomerge	sample_4
MAGScoT_nomerge	15	3	MAGScoT_nomerge	sample_4
preproc_prodigal	439	1	dastool	sample_4
dastool	2739	2	dastool	sample_4
metawrap_AB	7954	1	metawrap	sample_4
metawrap_CD	16465	2	metawrap	sample_4
preproc_prodigal	417	1	MAGScoT_ms50	sample_5
hmm	134	2	MAGScoT_ms50	sample_5
MAGScoT	167	3	MAGScoT_ms50	sample_5
preproc_prodigal	417	1	MAGScoT_ms80	sample_5
hmm	134	2	MAGScoT_ms80	sample_5
MAGScoT_ms80	143	3	MAGScoT_ms80	sample_5
preproc_prodigal	417	1	MAGScoT_nomerge	sample_5
hmm	134	2	MAGScoT_nomerge	sample_5
MAGScoT_nomerge	14	3	MAGScoT_nomerge	sample_5
preproc_prodigal	417	1	dastool	sample_5
dastool	4228	2	dastool	sample_5
metawrap_AB	7507	1	metawrap	sample_5
metawrap_CD	16097	2	metawrap	sample_5
preproc_prodigal	554	1	MAGScoT_ms50	sample_6
hmm	140	2	MAGScoT_ms50	sample_6
MAGScoT	241	3	MAGScoT_ms50	sample_6
preproc_prodigal	554	1	MAGScoT_ms80	sample_6
hmm	140	2	MAGScoT_ms80	sample_6
MAGScoT_ms80	172	3	MAGScoT_ms80	sample_6
preproc_prodigal	554	1	MAGScoT_nomerge	sample_6
hmm	140	2	MAGScoT_nomerge	sample_6
MAGScoT_nomerge	14	3	MAGScoT_nomerge	sample_6
preproc_prodigal	554	1	dastool	sample_6
dastool	5296	2	dastool	sample_6
metawrap_AB	8289	1	metawrap	sample_6
metawrap_CD	17578	2	metawrap	sample_6
preproc_prodigal	462	1	MAGScoT_ms50	sample_7
hmm	152	2	MAGScoT_ms50	sample_7
MAGScoT	220	3	MAGScoT_ms50	sample_7
preproc_prodigal	462	1	MAGScoT_ms80	sample_7
hmm	152	2	MAGScoT_ms80	sample_7
MAGScoT_ms80	150	3	MAGScoT_ms80	sample_7
preproc_prodigal	462	1	MAGScoT_nomerge	sample_7
hmm	152	2	MAGScoT_nomerge	sample_7
MAGScoT_nomerge	14	3	MAGScoT_nomerge	sample_7
preproc_prodigal	462	1	dastool	sample_7
dastool	3375	2	dastool	sample_7
metawrap_AB	7977	1	metawrap	sample_7
metawrap_CD	17375	2	metawrap	sample_7
preproc_prodigal	450	1	MAGScoT_ms50	sample_8
hmm	146	2	MAGScoT_ms50	sample_8
MAGScoT	230	3	MAGScoT_ms50	sample_8
preproc_prodigal	450	1	MAGScoT_ms80	sample_8
hmm	146	2	MAGScoT_ms80	sample_8
MAGScoT_ms80	137	3	MAGScoT_ms80	sample_8
preproc_prodigal	450	1	MAGScoT_nomerge	sample_8
hmm	146	2	MAGScoT_nomerge	sample_8
MAGScoT_nomerge	14	3	MAGScoT_nomerge	sample_8
preproc_prodigal	450	1	dastool	sample_8
dastool	5794	2	dastool	sample_8
metawrap_AB	7191	1	metawrap	sample_8
metawrap_CD	14882	2	metawrap	sample_8
preproc_prodigal	463	1	MAGScoT_ms50	sample_9
hmm	138	2	MAGScoT_ms50	sample_9
MAGScoT	241	3	MAGScoT_ms50	sample_9
preproc_prodigal	463	1	MAGScoT_ms80	sample_9
hmm	138	2	MAGScoT_ms80	sample_9
MAGScoT_ms80	154	3	MAGScoT_ms80	sample_9
preproc_prodigal	463	1	MAGScoT_nomerge	sample_9
hmm	138	2	MAGScoT_nomerge	sample_9
MAGScoT_nomerge	15	3	MAGScoT_nomerge	sample_9
preproc_prodigal	463	1	dastool	sample_9
dastool	3910	2	dastool	sample_9
metawrap_AB	8961	1	metawrap	sample_9
metawrap_CD	18621	2	metawrap	sample_9

## Sheet: S4
step	time_in_s	step_this	pipe	sample
preproc_prodigal	72	1	MAGScoT_ms50	CSM67UBH
hmm	22	2	MAGScoT_ms50	CSM67UBH
MAGScoT	32	3	MAGScoT_ms50	CSM67UBH
preproc_prodigal	72	1	MAGScoT_ms80	CSM67UBH
hmm	22	2	MAGScoT_ms80	CSM67UBH
MAGScoT_ms80	29	3	MAGScoT_ms80	CSM67UBH
preproc_prodigal	72	1	MAGScoT_nomerge	CSM67UBH
hmm	22	2	MAGScoT_nomerge	CSM67UBH
MAGScoT_nomerge	6	3	MAGScoT_nomerge	CSM67UBH
preproc_prodigal	72	1	dastool	CSM67UBH
dastool	76	2	dastool	CSM67UBH
metawrap_AB	2479	1	metawrap	CSM67UBH
metawrap_ABCD	5097	2	metawrap	CSM67UBH
preproc_prodigal	64	1	MAGScoT_ms50	CSM67UBX
hmm	21	2	MAGScoT_ms50	CSM67UBX
MAGScoT	32	3	MAGScoT_ms50	CSM67UBX
preproc_prodigal	64	1	MAGScoT_ms80	CSM67UBX
hmm	21	2	MAGScoT_ms80	CSM67UBX
MAGScoT_ms80	28	3	MAGScoT_ms80	CSM67UBX
preproc_prodigal	64	1	MAGScoT_nomerge	CSM67UBX
hmm	21	2	MAGScoT_nomerge	CSM67UBX
MAGScoT_nomerge	7	3	MAGScoT_nomerge	CSM67UBX
preproc_prodigal	64	1	dastool	CSM67UBX
dastool	77	2	dastool	CSM67UBX
metawrap_AB	2391	1	metawrap	CSM67UBX
metawrap_ABCD	4525	2	metawrap	CSM67UBX
preproc_prodigal	55	1	MAGScoT_ms50	CSM79HG5
hmm	17	2	MAGScoT_ms50	CSM79HG5
MAGScoT	24	3	MAGScoT_ms50	CSM79HG5
preproc_prodigal	55	1	MAGScoT_ms80	CSM79HG5
hmm	17	2	MAGScoT_ms80	CSM79HG5
MAGScoT_ms80	20	3	MAGScoT_ms80	CSM79HG5
preproc_prodigal	55	1	MAGScoT_nomerge	CSM79HG5
hmm	17	2	MAGScoT_nomerge	CSM79HG5
MAGScoT_nomerge	4	3	MAGScoT_nomerge	CSM79HG5
preproc_prodigal	55	1	dastool	CSM79HG5
dastool	66	2	dastool	CSM79HG5
metawrap_AB	2510	1	metawrap	CSM79HG5
metawrap_ABCD	4575	2	metawrap	CSM79HG5
preproc_prodigal	87	1	MAGScoT_ms50	CSM79HHO
hmm	28	2	MAGScoT_ms50	CSM79HHO
MAGScoT	60	3	MAGScoT_ms50	CSM79HHO
preproc_prodigal	87	1	MAGScoT_ms80	CSM79HHO
hmm	28	2	MAGScoT_ms80	CSM79HHO
MAGScoT_ms80	53	3	MAGScoT_ms80	CSM79HHO
preproc_prodigal	87	1	MAGScoT_nomerge	CSM79HHO
hmm	28	2	MAGScoT_nomerge	CSM79HHO
MAGScoT_nomerge	9	3	MAGScoT_nomerge	CSM79HHO
preproc_prodigal	87	1	dastool	CSM79HHO
dastool	149	2	dastool	CSM79HHO
metawrap_AB	2856	1	metawrap	CSM79HHO
metawrap_ABCD	5713	2	metawrap	CSM79HHO
preproc_prodigal	111	1	MAGScoT_ms50	CSM79HOZ
hmm	33	2	MAGScoT_ms50	CSM79HOZ
MAGScoT	51	3	MAGScoT_ms50	CSM79HOZ
preproc_prodigal	111	1	MAGScoT_ms80	CSM79HOZ
hmm	33	2	MAGScoT_ms80	CSM79HOZ
MAGScoT_ms80	39	3	MAGScoT_ms80	CSM79HOZ
preproc_prodigal	111	1	MAGScoT_nomerge	CSM79HOZ
hmm	33	2	MAGScoT_nomerge	CSM79HOZ
MAGScoT_nomerge	8	3	MAGScoT_nomerge	CSM79HOZ
preproc_prodigal	111	1	dastool	CSM79HOZ
dastool	134	2	dastool	CSM79HOZ
metawrap_AB	3170	1	metawrap	CSM79HOZ
metawrap_ABCD	5686	2	metawrap	CSM79HOZ
preproc_prodigal	83	1	MAGScoT_ms50	CSM7KOLA
hmm	27	2	MAGScoT_ms50	CSM7KOLA
MAGScoT	42	3	MAGScoT_ms50	CSM7KOLA
preproc_prodigal	83	1	MAGScoT_ms80	CSM7KOLA
hmm	27	2	MAGScoT_ms80	CSM7KOLA
MAGScoT_ms80	30	3	MAGScoT_ms80	CSM7KOLA
preproc_prodigal	83	1	MAGScoT_nomerge	CSM7KOLA
hmm	27	2	MAGScoT_nomerge	CSM7KOLA
MAGScoT_nomerge	8	3	MAGScoT_nomerge	CSM7KOLA
preproc_prodigal	83	1	dastool	CSM7KOLA
dastool	142	2	dastool	CSM7KOLA
metawrap_AB	2836	1	metawrap	CSM7KOLA
metawrap_ABCD	5119	2	metawrap	CSM7KOLA
preproc_prodigal	34	1	MAGScoT_ms50	CSM7KOMH
hmm	14	2	MAGScoT_ms50	CSM7KOMH
MAGScoT	26	3	MAGScoT_ms50	CSM7KOMH
preproc_prodigal	34	1	MAGScoT_ms80	CSM7KOMH
hmm	14	2	MAGScoT_ms80	CSM7KOMH
MAGScoT_ms80	22	3	MAGScoT_ms80	CSM7KOMH
preproc_prodigal	34	1	MAGScoT_nomerge	CSM7KOMH
hmm	14	2	MAGScoT_nomerge	CSM7KOMH
MAGScoT_nomerge	9	3	MAGScoT_nomerge	CSM7KOMH
preproc_prodigal	34	1	dastool	CSM7KOMH
dastool	54	2	dastool	CSM7KOMH
metawrap_AB	2286	1	metawrap	CSM7KOMH
metawrap_ABCD	4199	2	metawrap	CSM7KOMH
preproc_prodigal	59	1	MAGScoT_ms50	CSM7KOTQ
hmm	23	2	MAGScoT_ms50	CSM7KOTQ
MAGScoT	34	3	MAGScoT_ms50	CSM7KOTQ
preproc_prodigal	59	1	MAGScoT_ms80	CSM7KOTQ
hmm	23	2	MAGScoT_ms80	CSM7KOTQ
MAGScoT_ms80	25	3	MAGScoT_ms80	CSM7KOTQ
preproc_prodigal	59	1	MAGScoT_nomerge	CSM7KOTQ
hmm	23	2	MAGScoT_nomerge	CSM7KOTQ
MAGScoT_nomerge	11	3	MAGScoT_nomerge	CSM7KOTQ
preproc_prodigal	59	1	dastool	CSM7KOTQ
dastool	101	2	dastool	CSM7KOTQ
metawrap_AB	2490	1	metawrap	CSM7KOTQ
metawrap_ABCD	4550	2	metawrap	CSM7KOTQ
preproc_prodigal	67	1	MAGScoT_ms50	CSM9X22U
hmm	21	2	MAGScoT_ms50	CSM9X22U
MAGScoT	44	3	MAGScoT_ms50	CSM9X22U
preproc_prodigal	67	1	MAGScoT_ms80	CSM9X22U
hmm	21	2	MAGScoT_ms80	CSM9X22U
MAGScoT_ms80	32	3	MAGScoT_ms80	CSM9X22U
preproc_prodigal	67	1	MAGScoT_nomerge	CSM9X22U
hmm	21	2	MAGScoT_nomerge	CSM9X22U
MAGScoT_nomerge	10	3	MAGScoT_nomerge	CSM9X22U
preproc_prodigal	67	1	dastool	CSM9X22U
dastool	113	2	dastool	CSM9X22U
metawrap_AB	2318	1	metawrap	CSM9X22U
metawrap_ABCD	4401	2	metawrap	CSM9X22U
preproc_prodigal	92	1	MAGScoT_ms50	CSMAAEUA
hmm	28	2	MAGScoT_ms50	CSMAAEUA
MAGScoT	72	3	MAGScoT_ms50	CSMAAEUA
preproc_prodigal	92	1	MAGScoT_ms80	CSMAAEUA
hmm	28	2	MAGScoT_ms80	CSMAAEUA
MAGScoT_ms80	53	3	MAGScoT_ms80	CSMAAEUA
preproc_prodigal	92	1	MAGScoT_nomerge	CSMAAEUA
hmm	28	2	MAGScoT_nomerge	CSMAAEUA
MAGScoT_nomerge	11	3	MAGScoT_nomerge	CSMAAEUA
preproc_prodigal	92	1	dastool	CSMAAEUA
dastool	158	2	dastool	CSMAAEUA
metawrap_AB	2795	1	metawrap	CSMAAEUA
metawrap_ABCD	5398	2	metawrap	CSMAAEUA
preproc_prodigal	60	1	MAGScoT_ms50	ESM5ME9U
hmm	21	2	MAGScoT_ms50	ESM5ME9U
MAGScoT	30	3	MAGScoT_ms50	ESM5ME9U
preproc_prodigal	60	1	MAGScoT_ms80	ESM5ME9U
hmm	21	2	MAGScoT_ms80	ESM5ME9U
MAGScoT_ms80	23	3	MAGScoT_ms80	ESM5ME9U
preproc_prodigal	60	1	MAGScoT_nomerge	ESM5ME9U
hmm	21	2	MAGScoT_nomerge	ESM5ME9U
MAGScoT_nomerge	5	3	MAGScoT_nomerge	ESM5ME9U
preproc_prodigal	60	1	dastool	ESM5ME9U
dastool	105	2	dastool	ESM5ME9U
metawrap_AB	2269	1	metawrap	ESM5ME9U
metawrap_ABCD	4680	2	metawrap	ESM5ME9U
preproc_prodigal	47	1	MAGScoT_ms50	ESM718T7
hmm	18	2	MAGScoT_ms50	ESM718T7
MAGScoT	31	3	MAGScoT_ms50	ESM718T7
preproc_prodigal	47	1	MAGScoT_ms80	ESM718T7
hmm	18	2	MAGScoT_ms80	ESM718T7
MAGScoT_ms80	27	3	MAGScoT_ms80	ESM718T7
preproc_prodigal	47	1	MAGScoT_nomerge	ESM718T7
hmm	18	2	MAGScoT_nomerge	ESM718T7
MAGScoT_nomerge	7	3	MAGScoT_nomerge	ESM718T7
preproc_prodigal	47	1	dastool	ESM718T7
dastool	93	2	dastool	ESM718T7
metawrap_AB	2012	1	metawrap	ESM718T7
metawrap_ABCD	3765	2	metawrap	ESM718T7
preproc_prodigal	64	1	MAGScoT_ms50	ESM7F5CB
hmm	25	2	MAGScoT_ms50	ESM7F5CB
MAGScoT	34	3	MAGScoT_ms50	ESM7F5CB
preproc_prodigal	64	1	MAGScoT_ms80	ESM7F5CB
hmm	25	2	MAGScoT_ms80	ESM7F5CB
MAGScoT_ms80	25	3	MAGScoT_ms80	ESM7F5CB
preproc_prodigal	64	1	MAGScoT_nomerge	ESM7F5CB
hmm	25	2	MAGScoT_nomerge	ESM7F5CB
MAGScoT_nomerge	8	3	MAGScoT_nomerge	ESM7F5CB
preproc_prodigal	64	1	dastool	ESM7F5CB
dastool	103	2	dastool	ESM7F5CB
metawrap_AB	2546	1	metawrap	ESM7F5CB
metawrap_ABCD	4834	2	metawrap	ESM7F5CB
preproc_prodigal	77	1	MAGScoT_ms50	HSM5MD4O
hmm	28	2	MAGScoT_ms50	HSM5MD4O
MAGScoT	28	3	MAGScoT_ms50	HSM5MD4O
preproc_prodigal	77	1	MAGScoT_ms80	HSM5MD4O
hmm	28	2	MAGScoT_ms80	HSM5MD4O
MAGScoT_ms80	22	3	MAGScoT_ms80	HSM5MD4O
preproc_prodigal	77	1	MAGScoT_nomerge	HSM5MD4O
hmm	28	2	MAGScoT_nomerge	HSM5MD4O
MAGScoT_nomerge	6	3	MAGScoT_nomerge	HSM5MD4O
preproc_prodigal	77	1	dastool	HSM5MD4O
dastool	115	2	dastool	HSM5MD4O
metawrap_AB	2366	1	metawrap	HSM5MD4O
metawrap_ABCD	4475	2	metawrap	HSM5MD4O
preproc_prodigal	63	1	MAGScoT_ms50	HSM5MD6K
hmm	21	2	MAGScoT_ms50	HSM5MD6K
MAGScoT	25	3	MAGScoT_ms50	HSM5MD6K
preproc_prodigal	63	1	MAGScoT_ms80	HSM5MD6K
hmm	21	2	MAGScoT_ms80	HSM5MD6K
MAGScoT_ms80	21	3	MAGScoT_ms80	HSM5MD6K
preproc_prodigal	63	1	MAGScoT_nomerge	HSM5MD6K
hmm	21	2	MAGScoT_nomerge	HSM5MD6K
MAGScoT_nomerge	8	3	MAGScoT_nomerge	HSM5MD6K
preproc_prodigal	63	1	dastool	HSM5MD6K
dastool	91	2	dastool	HSM5MD6K
metawrap_AB	2193	1	metawrap	HSM5MD6K
metawrap_ABCD	4129	2	metawrap	HSM5MD6K
preproc_prodigal	67	1	MAGScoT_ms50	HSM67VEK
hmm	25	2	MAGScoT_ms50	HSM67VEK
MAGScoT	42	3	MAGScoT_ms50	HSM67VEK
preproc_prodigal	67	1	MAGScoT_ms80	HSM67VEK
hmm	25	2	MAGScoT_ms80	HSM67VEK
MAGScoT_ms80	31	3	MAGScoT_ms80	HSM67VEK
preproc_prodigal	67	1	MAGScoT_nomerge	HSM67VEK
hmm	25	2	MAGScoT_nomerge	HSM67VEK
MAGScoT_nomerge	6	3	MAGScoT_nomerge	HSM67VEK
preproc_prodigal	67	1	dastool	HSM67VEK
dastool	111	2	dastool	HSM67VEK
metawrap_AB	2617	1	metawrap	HSM67VEK
metawrap_ABCD	5150	2	metawrap	HSM67VEK
preproc_prodigal	74	1	MAGScoT_ms50	HSM67VFJ
hmm	21	2	MAGScoT_ms50	HSM67VFJ
MAGScoT	32	3	MAGScoT_ms50	HSM67VFJ
preproc_prodigal	74	1	MAGScoT_ms80	HSM67VFJ
hmm	21	2	MAGScoT_ms80	HSM67VFJ
MAGScoT_ms80	30	3	MAGScoT_ms80	HSM67VFJ
preproc_prodigal	74	1	MAGScoT_nomerge	HSM67VFJ
hmm	21	2	MAGScoT_nomerge	HSM67VFJ
MAGScoT_nomerge	7	3	MAGScoT_nomerge	HSM67VFJ
preproc_prodigal	74	1	dastool	HSM67VFJ
dastool	59	2	dastool	HSM67VFJ
metawrap_AB	2586	1	metawrap	HSM67VFJ
metawrap_ABCD	5127	2	metawrap	HSM67VFJ
preproc_prodigal	65	1	MAGScoT_ms50	HSM6XRTS
hmm	25	2	MAGScoT_ms50	HSM6XRTS
MAGScoT	29	3	MAGScoT_ms50	HSM6XRTS
preproc_prodigal	65	1	MAGScoT_ms80	HSM6XRTS
hmm	25	2	MAGScoT_ms80	HSM6XRTS
MAGScoT_ms80	24	3	MAGScoT_ms80	HSM6XRTS
preproc_prodigal	65	1	MAGScoT_nomerge	HSM6XRTS
hmm	25	2	MAGScoT_nomerge	HSM6XRTS
MAGScoT_nomerge	8	3	MAGScoT_nomerge	HSM6XRTS
preproc_prodigal	65	1	dastool	HSM6XRTS
dastool	108	2	dastool	HSM6XRTS
metawrap_AB	2335	1	metawrap	HSM6XRTS
metawrap_ABCD	4893	2	metawrap	HSM6XRTS
preproc_prodigal	68	1	MAGScoT_ms50	HSM6XRVW
hmm	21	2	MAGScoT_ms50	HSM6XRVW
MAGScoT	36	3	MAGScoT_ms50	HSM6XRVW
preproc_prodigal	68	1	MAGScoT_ms80	HSM6XRVW
hmm	21	2	MAGScoT_ms80	HSM6XRVW
MAGScoT_ms80	30	3	MAGScoT_ms80	HSM6XRVW
preproc_prodigal	68	1	MAGScoT_nomerge	HSM6XRVW
hmm	21	2	MAGScoT_nomerge	HSM6XRVW
MAGScoT_nomerge	8	3	MAGScoT_nomerge	HSM6XRVW
preproc_prodigal	68	1	dastool	HSM6XRVW
dastool	87	2	dastool	HSM6XRVW
metawrap_AB	2592	1	metawrap	HSM6XRVW
metawrap_ABCD	5130	2	metawrap	HSM6XRVW
preproc_prodigal	45	1	MAGScoT_ms50	HSM7CYYF
hmm	16	2	MAGScoT_ms50	HSM7CYYF
MAGScoT	18	3	MAGScoT_ms50	HSM7CYYF
preproc_prodigal	45	1	MAGScoT_ms80	HSM7CYYF
hmm	16	2	MAGScoT_ms80	HSM7CYYF
MAGScoT_ms80	17	3	MAGScoT_ms80	HSM7CYYF
preproc_prodigal	45	1	MAGScoT_nomerge	HSM7CYYF
hmm	16	2	MAGScoT_nomerge	HSM7CYYF
MAGScoT_nomerge	5	3	MAGScoT_nomerge	HSM7CYYF
preproc_prodigal	45	1	dastool	HSM7CYYF
dastool	51	2	dastool	HSM7CYYF
metawrap_AB	2200	1	metawrap	HSM7CYYF
metawrap_ABCD	4152	2	metawrap	HSM7CYYF
preproc_prodigal	76	1	MAGScoT_ms50	HSM7CZ1Z
hmm	23	2	MAGScoT_ms50	HSM7CZ1Z
MAGScoT	27	3	MAGScoT_ms50	HSM7CZ1Z
preproc_prodigal	76	1	MAGScoT_ms80	HSM7CZ1Z
hmm	23	2	MAGScoT_ms80	HSM7CZ1Z
MAGScoT_ms80	22	3	MAGScoT_ms80	HSM7CZ1Z
preproc_prodigal	76	1	MAGScoT_nomerge	HSM7CZ1Z
hmm	23	2	MAGScoT_nomerge	HSM7CZ1Z
MAGScoT_nomerge	7	3	MAGScoT_nomerge	HSM7CZ1Z
preproc_prodigal	76	1	dastool	HSM7CZ1Z
dastool	107	2	dastool	HSM7CZ1Z
metawrap_AB	2311	1	metawrap	HSM7CZ1Z
metawrap_ABCD	4817	2	metawrap	HSM7CZ1Z
preproc_prodigal	71	1	MAGScoT_ms50	HSM7CZ2E
hmm	24	2	MAGScoT_ms50	HSM7CZ2E
MAGScoT	45	3	MAGScoT_ms50	HSM7CZ2E
preproc_prodigal	71	1	MAGScoT_ms80	HSM7CZ2E
hmm	24	2	MAGScoT_ms80	HSM7CZ2E
MAGScoT_ms80	34	3	MAGScoT_ms80	HSM7CZ2E
preproc_prodigal	71	1	MAGScoT_nomerge	HSM7CZ2E
hmm	24	2	MAGScoT_nomerge	HSM7CZ2E
MAGScoT_nomerge	9	3	MAGScoT_nomerge	HSM7CZ2E
preproc_prodigal	71	1	dastool	HSM7CZ2E
dastool	125	2	dastool	HSM7CZ2E
metawrap_AB	2294	1	metawrap	HSM7CZ2E
metawrap_ABCD	4358	2	metawrap	HSM7CZ2E
preproc_prodigal	92	1	MAGScoT_ms50	HSM7J4ME
hmm	28	2	MAGScoT_ms50	HSM7J4ME
MAGScoT	42	3	MAGScoT_ms50	HSM7J4ME
preproc_prodigal	92	1	MAGScoT_ms80	HSM7J4ME
hmm	28	2	MAGScoT_ms80	HSM7J4ME
MAGScoT_ms80	35	3	MAGScoT_ms80	HSM7J4ME
preproc_prodigal	92	1	MAGScoT_nomerge	HSM7J4ME
hmm	28	2	MAGScoT_nomerge	HSM7J4ME
MAGScoT_nomerge	7	3	MAGScoT_nomerge	HSM7J4ME
preproc_prodigal	92	1	dastool	HSM7J4ME
dastool	122	2	dastool	HSM7J4ME
metawrap_AB	2354	1	metawrap	HSM7J4ME
metawrap_ABCD	4769	2	metawrap	HSM7J4ME
preproc_prodigal	74	1	MAGScoT_ms50	HSM7J4QF
hmm	23	2	MAGScoT_ms50	HSM7J4QF
MAGScoT	45	3	MAGScoT_ms50	HSM7J4QF
preproc_prodigal	74	1	MAGScoT_ms80	HSM7J4QF
hmm	23	2	MAGScoT_ms80	HSM7J4QF
MAGScoT_ms80	44	3	MAGScoT_ms80	HSM7J4QF
preproc_prodigal	74	1	MAGScoT_nomerge	HSM7J4QF
hmm	23	2	MAGScoT_nomerge	HSM7J4QF
MAGScoT_nomerge	9	3	MAGScoT_nomerge	HSM7J4QF
preproc_prodigal	74	1	dastool	HSM7J4QF
dastool	68	2	dastool	HSM7J4QF
metawrap_AB	2752	1	metawrap	HSM7J4QF
metawrap_ABCD	5621	2	metawrap	HSM7J4QF
preproc_prodigal	49	1	MAGScoT_ms50	HSMA33J3
hmm	20	2	MAGScoT_ms50	HSMA33J3
MAGScoT	23	3	MAGScoT_ms50	HSMA33J3
preproc_prodigal	49	1	MAGScoT_ms80	HSMA33J3
hmm	20	2	MAGScoT_ms80	HSMA33J3
MAGScoT_ms80	20	3	MAGScoT_ms80	HSMA33J3
preproc_prodigal	49	1	MAGScoT_nomerge	HSMA33J3
hmm	20	2	MAGScoT_nomerge	HSMA33J3
MAGScoT_nomerge	5	3	MAGScoT_nomerge	HSMA33J3
preproc_prodigal	49	1	dastool	HSMA33J3
dastool	86	2	dastool	HSMA33J3
metawrap_AB	2357	1	metawrap	HSMA33J3
metawrap_ABCD	4936	2	metawrap	HSMA33J3
preproc_prodigal	56	1	MAGScoT_ms50	MSM5LLF6
hmm	27	2	MAGScoT_ms50	MSM5LLF6
MAGScoT	46	3	MAGScoT_ms50	MSM5LLF6
preproc_prodigal	56	1	MAGScoT_ms80	MSM5LLF6
hmm	27	2	MAGScoT_ms80	MSM5LLF6
MAGScoT_ms80	48	3	MAGScoT_ms80	MSM5LLF6
preproc_prodigal	56	1	MAGScoT_nomerge	MSM5LLF6
hmm	27	2	MAGScoT_nomerge	MSM5LLF6
MAGScoT_nomerge	7	3	MAGScoT_nomerge	MSM5LLF6
preproc_prodigal	56	1	dastool	MSM5LLF6
dastool	80	2	dastool	MSM5LLF6
metawrap_AB	2481	1	metawrap	MSM5LLF6
metawrap_ABCD	4769	2	metawrap	MSM5LLF6
preproc_prodigal	95	1	MAGScoT_ms50	MSM6J2PS
hmm	33	2	MAGScoT_ms50	MSM6J2PS
MAGScoT	62	3	MAGScoT_ms50	MSM6J2PS
preproc_prodigal	95	1	MAGScoT_ms80	MSM6J2PS
hmm	33	2	MAGScoT_ms80	MSM6J2PS
MAGScoT_ms80	57	3	MAGScoT_ms80	MSM6J2PS
preproc_prodigal	95	1	MAGScoT_nomerge	MSM6J2PS
hmm	33	2	MAGScoT_nomerge	MSM6J2PS
MAGScoT_nomerge	8	3	MAGScoT_nomerge	MSM6J2PS
preproc_prodigal	95	1	dastool	MSM6J2PS
dastool	183	2	dastool	MSM6J2PS
metawrap_AB	2926	1	metawrap	MSM6J2PS
metawrap_ABCD	5917	2	metawrap	MSM6J2PS
preproc_prodigal	66	1	MAGScoT_ms50	MSM6J2QL
hmm	21	2	MAGScoT_ms50	MSM6J2QL
MAGScoT	25	3	MAGScoT_ms50	MSM6J2QL
preproc_prodigal	66	1	MAGScoT_ms80	MSM6J2QL
hmm	21	2	MAGScoT_ms80	MSM6J2QL
MAGScoT_ms80	20	3	MAGScoT_ms80	MSM6J2QL
preproc_prodigal	66	1	MAGScoT_nomerge	MSM6J2QL
hmm	21	2	MAGScoT_nomerge	MSM6J2QL
MAGScoT_nomerge	6	3	MAGScoT_nomerge	MSM6J2QL
preproc_prodigal	66	1	dastool	MSM6J2QL
dastool	96	2	dastool	MSM6J2QL
metawrap_AB	2399	1	metawrap	MSM6J2QL
metawrap_ABCD	4222	2	metawrap	MSM6J2QL
preproc_prodigal	19	1	MAGScoT_ms50	MSM6J2RS
hmm	11	2	MAGScoT_ms50	MSM6J2RS
MAGScoT	17	3	MAGScoT_ms50	MSM6J2RS
preproc_prodigal	19	1	MAGScoT_ms80	MSM6J2RS
hmm	11	2	MAGScoT_ms80	MSM6J2RS
MAGScoT_ms80	17	3	MAGScoT_ms80	MSM6J2RS
preproc_prodigal	19	1	MAGScoT_nomerge	MSM6J2RS
hmm	11	2	MAGScoT_nomerge	MSM6J2RS
MAGScoT_nomerge	8	3	MAGScoT_nomerge	MSM6J2RS
preproc_prodigal	19	1	dastool	MSM6J2RS
dastool	54	2	dastool	MSM6J2RS
metawrap_AB	1909	1	metawrap	MSM6J2RS
metawrap_ABCD	4172	2	metawrap	MSM6J2RS
preproc_prodigal	67	1	MAGScoT_ms50	MSM79H5A
hmm	17	2	MAGScoT_ms50	MSM79H5A
MAGScoT	33	3	MAGScoT_ms50	MSM79H5A
preproc_prodigal	67	1	MAGScoT_ms80	MSM79H5A
hmm	17	2	MAGScoT_ms80	MSM79H5A
MAGScoT_ms80	32	3	MAGScoT_ms80	MSM79H5A
preproc_prodigal	67	1	MAGScoT_nomerge	MSM79H5A
hmm	17	2	MAGScoT_nomerge	MSM79H5A
MAGScoT_nomerge	7	3	MAGScoT_nomerge	MSM79H5A
preproc_prodigal	67	1	dastool	MSM79H5A
dastool	78	2	dastool	MSM79H5A
metawrap_AB	2287	1	metawrap	MSM79H5A
metawrap_ABCD	4743	2	metawrap	MSM79H5A
preproc_prodigal	75	1	MAGScoT_ms50	MSM79H5Q
hmm	23	2	MAGScoT_ms50	MSM79H5Q
MAGScoT	26	3	MAGScoT_ms50	MSM79H5Q
preproc_prodigal	75	1	MAGScoT_ms80	MSM79H5Q
hmm	23	2	MAGScoT_ms80	MSM79H5Q
MAGScoT_ms80	21	3	MAGScoT_ms80	MSM79H5Q
preproc_prodigal	75	1	MAGScoT_nomerge	MSM79H5Q
hmm	23	2	MAGScoT_nomerge	MSM79H5Q
MAGScoT_nomerge	6	3	MAGScoT_nomerge	MSM79H5Q
preproc_prodigal	75	1	dastool	MSM79H5Q
dastool	86	2	dastool	MSM79H5Q
metawrap_AB	2418	1	metawrap	MSM79H5Q
metawrap_ABCD	4476	2	metawrap	MSM79H5Q
preproc_prodigal	107	1	MAGScoT_ms50	MSM79H7G
hmm	28	2	MAGScoT_ms50	MSM79H7G
MAGScoT	35	3	MAGScoT_ms50	MSM79H7G
preproc_prodigal	107	1	MAGScoT_ms80	MSM79H7G
hmm	28	2	MAGScoT_ms80	MSM79H7G
MAGScoT_ms80	41	3	MAGScoT_ms80	MSM79H7G
preproc_prodigal	107	1	MAGScoT_nomerge	MSM79H7G
hmm	28	2	MAGScoT_nomerge	MSM79H7G
MAGScoT_nomerge	7	3	MAGScoT_nomerge	MSM79H7G
preproc_prodigal	107	1	dastool	MSM79H7G
dastool	132	2	dastool	MSM79H7G
metawrap_AB	3074	1	metawrap	MSM79H7G
metawrap_ABCD	5722	2	metawrap	MSM79H7G
preproc_prodigal	91	1	MAGScoT_ms50	MSM79H7Y
hmm	36	2	MAGScoT_ms50	MSM79H7Y
MAGScoT	45	3	MAGScoT_ms50	MSM79H7Y
preproc_prodigal	91	1	MAGScoT_ms80	MSM79H7Y
hmm	36	2	MAGScoT_ms80	MSM79H7Y
MAGScoT_ms80	41	3	MAGScoT_ms80	MSM79H7Y
preproc_prodigal	91	1	MAGScoT_nomerge	MSM79H7Y
hmm	36	2	MAGScoT_nomerge	MSM79H7Y
MAGScoT_nomerge	8	3	MAGScoT_nomerge	MSM79H7Y
preproc_prodigal	91	1	dastool	MSM79H7Y
dastool	204	2	dastool	MSM79H7Y
metawrap_AB	2714	1	metawrap	MSM79H7Y
metawrap_ABCD	5655	2	metawrap	MSM79H7Y
preproc_prodigal	54	1	MAGScoT_ms50	MSM79H87
hmm	17	2	MAGScoT_ms50	MSM79H87
MAGScoT	35	3	MAGScoT_ms50	MSM79H87
preproc_prodigal	54	1	MAGScoT_ms80	MSM79H87
hmm	17	2	MAGScoT_ms80	MSM79H87
MAGScoT_ms80	36	3	MAGScoT_ms80	MSM79H87
preproc_prodigal	54	1	MAGScoT_nomerge	MSM79H87
hmm	17	2	MAGScoT_nomerge	MSM79H87
MAGScoT_nomerge	7	3	MAGScoT_nomerge	MSM79H87
preproc_prodigal	54	1	dastool	MSM79H87
dastool	60	2	dastool	MSM79H87
metawrap_AB	2716	1	metawrap	MSM79H87
metawrap_ABCD	5479	2	metawrap	MSM79H87
preproc_prodigal	51	1	MAGScoT_ms50	MSM79HA3
hmm	23	2	MAGScoT_ms50	MSM79HA3
MAGScoT	36	3	MAGScoT_ms50	MSM79HA3
preproc_prodigal	51	1	MAGScoT_ms80	MSM79HA3
hmm	23	2	MAGScoT_ms80	MSM79HA3
MAGScoT_ms80	28	3	MAGScoT_ms80	MSM79HA3
preproc_prodigal	51	1	MAGScoT_nomerge	MSM79HA3
hmm	23	2	MAGScoT_nomerge	MSM79HA3
MAGScoT_nomerge	6	3	MAGScoT_nomerge	MSM79HA3
preproc_prodigal	51	1	dastool	MSM79HA3
dastool	108	2	dastool	MSM79HA3
metawrap_AB	2108	1	metawrap	MSM79HA3
metawrap_ABCD	4314	2	metawrap	MSM79HA3
preproc_prodigal	82	1	MAGScoT_ms50	MSM79HFW
hmm	28	2	MAGScoT_ms50	MSM79HFW
MAGScoT	47	3	MAGScoT_ms50	MSM79HFW
preproc_prodigal	82	1	MAGScoT_ms80	MSM79HFW
hmm	28	2	MAGScoT_ms80	MSM79HFW
MAGScoT_ms80	34	3	MAGScoT_ms80	MSM79HFW
preproc_prodigal	82	1	MAGScoT_nomerge	MSM79HFW
hmm	28	2	MAGScoT_nomerge	MSM79HFW
MAGScoT_nomerge	7	3	MAGScoT_nomerge	MSM79HFW
preproc_prodigal	82	1	dastool	MSM79HFW
dastool	109	2	dastool	MSM79HFW
metawrap_AB	2759	1	metawrap	MSM79HFW
metawrap_ABCD	4969	2	metawrap	MSM79HFW
preproc_prodigal	79	1	MAGScoT_ms50	MSM7J16R
hmm	23	2	MAGScoT_ms50	MSM7J16R
MAGScoT	40	3	MAGScoT_ms50	MSM7J16R
preproc_prodigal	79	1	MAGScoT_ms80	MSM7J16R
hmm	23	2	MAGScoT_ms80	MSM7J16R
MAGScoT_ms80	37	3	MAGScoT_ms80	MSM7J16R
preproc_prodigal	79	1	MAGScoT_nomerge	MSM7J16R
hmm	23	2	MAGScoT_nomerge	MSM7J16R
MAGScoT_nomerge	8	3	MAGScoT_nomerge	MSM7J16R
preproc_prodigal	79	1	dastool	MSM7J16R
dastool	99	2	dastool	MSM7J16R
metawrap_AB	2478	1	metawrap	MSM7J16R
metawrap_ABCD	4966	2	metawrap	MSM7J16R
preproc_prodigal	58	1	MAGScoT_ms50	MSM9VZF3
hmm	21	2	MAGScoT_ms50	MSM9VZF3
MAGScoT	38	3	MAGScoT_ms50	MSM9VZF3
preproc_prodigal	58	1	MAGScoT_ms80	MSM9VZF3
hmm	21	2	MAGScoT_ms80	MSM9VZF3
MAGScoT_ms80	34	3	MAGScoT_ms80	MSM9VZF3
preproc_prodigal	58	1	MAGScoT_nomerge	MSM9VZF3
hmm	21	2	MAGScoT_nomerge	MSM9VZF3
MAGScoT_nomerge	7	3	MAGScoT_nomerge	MSM9VZF3
preproc_prodigal	58	1	dastool	MSM9VZF3
dastool	70	2	dastool	MSM9VZF3
metawrap_AB	2406	1	metawrap	MSM9VZF3
metawrap_ABCD	4776	2	metawrap	MSM9VZF3
preproc_prodigal	53	1	MAGScoT_ms50	MSM9VZHR
hmm	18	2	MAGScoT_ms50	MSM9VZHR
MAGScoT	33	3	MAGScoT_ms50	MSM9VZHR
preproc_prodigal	53	1	MAGScoT_ms80	MSM9VZHR
hmm	18	2	MAGScoT_ms80	MSM9VZHR
MAGScoT_ms80	25	3	MAGScoT_ms80	MSM9VZHR
preproc_prodigal	53	1	MAGScoT_nomerge	MSM9VZHR
hmm	18	2	MAGScoT_nomerge	MSM9VZHR
MAGScoT_nomerge	10	3	MAGScoT_nomerge	MSM9VZHR
preproc_prodigal	53	1	dastool	MSM9VZHR
dastool	82	2	dastool	MSM9VZHR
metawrap_AB	2414	1	metawrap	MSM9VZHR
metawrap_ABCD	4682	2	metawrap	MSM9VZHR
preproc_prodigal	68	1	MAGScoT_ms50	MSM9VZMS
hmm	27	2	MAGScoT_ms50	MSM9VZMS
MAGScoT	34	3	MAGScoT_ms50	MSM9VZMS
preproc_prodigal	68	1	MAGScoT_ms80	MSM9VZMS
hmm	27	2	MAGScoT_ms80	MSM9VZMS
MAGScoT_ms80	25	3	MAGScoT_ms80	MSM9VZMS
preproc_prodigal	68	1	MAGScoT_nomerge	MSM9VZMS
hmm	27	2	MAGScoT_nomerge	MSM9VZMS
MAGScoT_nomerge	6	3	MAGScoT_nomerge	MSM9VZMS
preproc_prodigal	68	1	dastool	MSM9VZMS
dastool	126	2	dastool	MSM9VZMS
metawrap_AB	2365	1	metawrap	MSM9VZMS
metawrap_ABCD	4470	2	metawrap	MSM9VZMS
preproc_prodigal	78	1	MAGScoT_ms50	MSM9VZNX
hmm	25	2	MAGScoT_ms50	MSM9VZNX
MAGScoT	46	3	MAGScoT_ms50	MSM9VZNX
preproc_prodigal	78	1	MAGScoT_ms80	MSM9VZNX
hmm	25	2	MAGScoT_ms80	MSM9VZNX
MAGScoT_ms80	37	3	MAGScoT_ms80	MSM9VZNX
preproc_prodigal	78	1	MAGScoT_nomerge	MSM9VZNX
hmm	25	2	MAGScoT_nomerge	MSM9VZNX
MAGScoT_nomerge	8	3	MAGScoT_nomerge	MSM9VZNX
preproc_prodigal	78	1	dastool	MSM9VZNX
dastool	70	2	dastool	MSM9VZNX
metawrap_AB	2655	1	metawrap	MSM9VZNX
metawrap_ABCD	5341	2	metawrap	MSM9VZNX
preproc_prodigal	88	1	MAGScoT_ms50	MSMA26DK
hmm	25	2	MAGScoT_ms50	MSMA26DK
MAGScoT	30	3	MAGScoT_ms50	MSMA26DK
preproc_prodigal	88	1	MAGScoT_ms80	MSMA26DK
hmm	25	2	MAGScoT_ms80	MSMA26DK
MAGScoT_ms80	24	3	MAGScoT_ms80	MSMA26DK
preproc_prodigal	88	1	MAGScoT_nomerge	MSMA26DK
hmm	25	2	MAGScoT_nomerge	MSMA26DK
MAGScoT_nomerge	8	3	MAGScoT_nomerge	MSMA26DK
preproc_prodigal	88	1	dastool	MSMA26DK
dastool	119	2	dastool	MSMA26DK
metawrap_AB	2227	1	metawrap	MSMA26DK
metawrap_ABCD	4488	2	metawrap	MSMA26DK
preproc_prodigal	82	1	MAGScoT_ms50	MSMA26DM
hmm	27	2	MAGScoT_ms50	MSMA26DM
MAGScoT	42	3	MAGScoT_ms50	MSMA26DM
preproc_prodigal	82	1	MAGScoT_ms80	MSMA26DM
hmm	27	2	MAGScoT_ms80	MSMA26DM
MAGScoT_ms80	38	3	MAGScoT_ms80	MSMA26DM
preproc_prodigal	82	1	MAGScoT_nomerge	MSMA26DM
hmm	27	2	MAGScoT_nomerge	MSMA26DM
MAGScoT_nomerge	10	3	MAGScoT_nomerge	MSMA26DM
preproc_prodigal	82	1	dastool	MSMA26DM
dastool	130	2	dastool	MSMA26DM
metawrap_AB	2472	1	metawrap	MSMA26DM
metawrap_ABCD	4785	2	metawrap	MSMA26DM
preproc_prodigal	69	1	MAGScoT_ms50	MSMAPC5L
hmm	20	2	MAGScoT_ms50	MSMAPC5L
MAGScoT	30	3	MAGScoT_ms50	MSMAPC5L
preproc_prodigal	69	1	MAGScoT_ms80	MSMAPC5L
hmm	20	2	MAGScoT_ms80	MSMAPC5L
MAGScoT_ms80	26	3	MAGScoT_ms80	MSMAPC5L
preproc_prodigal	69	1	MAGScoT_nomerge	MSMAPC5L
hmm	20	2	MAGScoT_nomerge	MSMAPC5L
MAGScoT_nomerge	8	3	MAGScoT_nomerge	MSMAPC5L
preproc_prodigal	69	1	dastool	MSMAPC5L
dastool	108	2	dastool	MSMAPC5L
metawrap_AB	2282	1	metawrap	MSMAPC5L
metawrap_ABCD	4219	2	metawrap	MSMAPC5L
preproc_prodigal	73	1	MAGScoT_ms50	PSM6XBR1
hmm	29	2	MAGScoT_ms50	PSM6XBR1
MAGScoT	26	3	MAGScoT_ms50	PSM6XBR1
preproc_prodigal	73	1	MAGScoT_ms80	PSM6XBR1
hmm	29	2	MAGScoT_ms80	PSM6XBR1
MAGScoT_ms80	21	3	MAGScoT_ms80	PSM6XBR1
preproc_prodigal	73	1	MAGScoT_nomerge	PSM6XBR1
hmm	29	2	MAGScoT_nomerge	PSM6XBR1
MAGScoT_nomerge	7	3	MAGScoT_nomerge	PSM6XBR1
preproc_prodigal	73	1	dastool	PSM6XBR1
dastool	147	2	dastool	PSM6XBR1
metawrap_AB	2501	1	metawrap	PSM6XBR1
metawrap_ABCD	4259	2	metawrap	PSM6XBR1
preproc_prodigal	61	1	MAGScoT_ms50	PSM7J169
hmm	22	2	MAGScoT_ms50	PSM7J169
MAGScoT	26	3	MAGScoT_ms50	PSM7J169
preproc_prodigal	61	1	MAGScoT_ms80	PSM7J169
hmm	22	2	MAGScoT_ms80	PSM7J169
MAGScoT_ms80	21	3	MAGScoT_ms80	PSM7J169
preproc_prodigal	61	1	MAGScoT_nomerge	PSM7J169
hmm	22	2	MAGScoT_nomerge	PSM7J169
MAGScoT_nomerge	7	3	MAGScoT_nomerge	PSM7J169
preproc_prodigal	61	1	dastool	PSM7J169
dastool	73	2	dastool	PSM7J169
metawrap_AB	2571	1	metawrap	PSM7J169
metawrap_ABCD	5058	2	metawrap	PSM7J169
preproc_prodigal	72	1	MAGScoT_ms50	PSM7J18E
hmm	25	2	MAGScoT_ms50	PSM7J18E
MAGScoT	48	3	MAGScoT_ms50	PSM7J18E
preproc_prodigal	72	1	MAGScoT_ms80	PSM7J18E
hmm	25	2	MAGScoT_ms80	PSM7J18E
MAGScoT_ms80	34	3	MAGScoT_ms80	PSM7J18E
preproc_prodigal	72	1	MAGScoT_nomerge	PSM7J18E
hmm	25	2	MAGScoT_nomerge	PSM7J18E
MAGScoT_nomerge	10	3	MAGScoT_nomerge	PSM7J18E
preproc_prodigal	72	1	dastool	PSM7J18E
dastool	106	2	dastool	PSM7J18E
metawrap_AB	2754	1	metawrap	PSM7J18E
metawrap_ABCD	5228	2	metawrap	PSM7J18E
preproc_prodigal	62	1	MAGScoT_ms50	PSM7J18I
hmm	23	2	MAGScoT_ms50	PSM7J18I
MAGScoT	54	3	MAGScoT_ms50	PSM7J18I
preproc_prodigal	62	1	MAGScoT_ms80	PSM7J18I
hmm	23	2	MAGScoT_ms80	PSM7J18I
MAGScoT_ms80	37	3	MAGScoT_ms80	PSM7J18I
preproc_prodigal	62	1	MAGScoT_nomerge	PSM7J18I
hmm	23	2	MAGScoT_nomerge	PSM7J18I
MAGScoT_nomerge	10	3	MAGScoT_nomerge	PSM7J18I
preproc_prodigal	62	1	dastool	PSM7J18I
dastool	103	2	dastool	PSM7J18I
metawrap_AB	2386	1	metawrap	PSM7J18I
metawrap_ABCD	4570	2	metawrap	PSM7J18I
preproc_prodigal	76	1	MAGScoT_ms50	PSM7J1BB
hmm	23	2	MAGScoT_ms50	PSM7J1BB
MAGScoT	36	3	MAGScoT_ms50	PSM7J1BB
preproc_prodigal	76	1	MAGScoT_ms80	PSM7J1BB
hmm	23	2	MAGScoT_ms80	PSM7J1BB
MAGScoT_ms80	29	3	MAGScoT_ms80	PSM7J1BB
preproc_prodigal	76	1	MAGScoT_nomerge	PSM7J1BB
hmm	23	2	MAGScoT_nomerge	PSM7J1BB
MAGScoT_nomerge	6	3	MAGScoT_nomerge	PSM7J1BB
preproc_prodigal	76	1	dastool	PSM7J1BB
dastool	104	2	dastool	PSM7J1BB
metawrap_AB	2444	1	metawrap	PSM7J1BB
metawrap_ABCD	4715	2	metawrap	PSM7J1BB
preproc_prodigal	64	1	MAGScoT_ms50	PSMA2668
hmm	21	2	MAGScoT_ms50	PSMA2668
MAGScoT	45	3	MAGScoT_ms50	PSMA2668
preproc_prodigal	64	1	MAGScoT_ms80	PSMA2668
hmm	21	2	MAGScoT_ms80	PSMA2668
MAGScoT_ms80	34	3	MAGScoT_ms80	PSMA2668
preproc_prodigal	64	1	MAGScoT_nomerge	PSMA2668
hmm	21	2	MAGScoT_nomerge	PSMA2668
MAGScoT_nomerge	9	3	MAGScoT_nomerge	PSMA2668
preproc_prodigal	64	1	dastool	PSMA2668
dastool	51	2	dastool	PSMA2668
metawrap_AB	2506	1	metawrap	PSMA2668
metawrap_ABCD	4435	2	metawrap	PSMA2668

## Sheet: S5
Bin.Id	Marker.lineage	X..genomes	X..markers	X..marker.sets	X0	X1	X2	X3	X4	X5.	Completeness	Contamination	Strain.heterogeneity	completeness	contamination	score	set
Otu104_gsa2k	f__Vibrionaceae (UID4865)	80	922	367	10	881	31	0	0	0	98.98	3.46	3.23	0.9898	0.0346	0.9725	gsa2k
Otu107_gsa2k	f__Vibrionaceae (UID4865)	80	919	366	5	911	3	0	0	0	99.7	0.48	0	0.997	0.0048	0.9946	gsa2k
Otu1093_gsa2k	o__Actinomycetales (UID1663)	488	309	185	52	254	3	0	0	0	82.17	0.19	0	0.8217	0.0019	0.82075	gsa2k
Otu10_gsa2k	g__Vibrio (UID4874)	71	1066	378	0	1061	5	0	0	0	100	0.77	0	1	0.0077	0.99615	gsa2k
Otu116_0_gsa2k	c__Gammaproteobacteria (UID4444)	263	506	232	14	486	6	0	0	0	96.16	1.23	0	0.9616	0.0123	0.95545	gsa2k
Otu1180_0_gsa2k	c__Gammaproteobacteria (UID4761)	52	693	297	11	679	3	0	0	0	98.48	0.67	0	0.9848	0.0067	0.98145	gsa2k
Otu11_gsa2k	c__Thermoprotei (UID148)	41	245	158	3	239	3	0	0	0	98.73	1.42	0	0.9873	0.0142	0.9802	gsa2k
Otu1278_0_gsa2k	f__Flavobacteriaceae (UID2845)	53	548	298	178	367	3	0	0	0	67.08	0.57	0	0.6708	0.0057	0.66795	gsa2k
Otu1337_gsa2k	o__Clostridiales (UID1375)	50	332	124	0	332	0	0	0	0	100	0	0	1	0	1	gsa2k
Otu136_gsa2k	f__Vibrionaceae (UID4865)	80	919	366	20	881	18	0	0	0	96.98	1.56	0	0.9698	0.0156	0.962	gsa2k
Otu137_0_gsa2k	c__Gammaproteobacteria (UID4761)	52	693	297	119	566	8	0	0	0	82.9	1.27	0	0.829	0.0127	0.82265	gsa2k
Otu13_0_gsa2k	c__Gammaproteobacteria (UID4274)	112	568	283	23	534	11	0	0	0	95.72	1.58	0	0.9572	0.0158	0.9493	gsa2k
Otu1445_gsa2k	p__Firmicutes (UID239)	1324	170	100	115	55	0	0	0	0	36.79	0	0	0.3679	0	0.3679	gsa2k
Otu1458_0_gsa2k	o__Burkholderiales (UID4000)	193	427	214	131	296	0	0	0	0	67.53	0	0	0.6753	0	0.6753	gsa2k
Otu1475_gsa2k	p__Euryarchaeota (UID54)	90	234	153	8	213	13	0	0	0	94.77	1.86	84.62	0.9477	0.0186	0.9384	gsa2k
Otu150_0_gsa2k	s__algicola (UID2846)	47	571	303	4	562	5	0	0	0	98.9	0.77	0	0.989	0.0077	0.98515	gsa2k
Otu1529_gsa2k	c__Gammaproteobacteria (UID4754)	541	304	171	37	265	2	0	0	0	89.07	1.17	50	0.8907	0.0117	0.88485	gsa2k
Otu160_gsa2k	p__Euryarchaeota (UID4)	45	299	202	1	297	1	0	0	0	99.5	0.5	0	0.995	0.005	0.9925	gsa2k
Otu179_gsa2k	o__Alteromonadales (UID4837)	30	868	324	280	579	9	0	0	0	69.31	1.8	0	0.6931	0.018	0.6841	gsa2k
Otu185_0_gsa2k	c__Gammaproteobacteria (UID4761)	52	693	297	102	576	14	1	0	0	85.49	2.14	0	0.8549	0.0214	0.8442	gsa2k
Otu186_0_gsa2k	c__Gammaproteobacteria (UID4761)	52	693	297	2	669	22	0	0	0	99.84	4.47	0	0.9984	0.0447	0.97605	gsa2k
Otu189_gsa2k	p__Euryarchaeota (UID49)	95	228	153	1	226	1	0	0	0	99.84	0.65	0	0.9984	0.0065	0.99515	gsa2k
Otu196_gsa2k	p__Euryarchaeota (UID49)	95	228	153	3	223	2	0	0	0	98.04	0.98	0	0.9804	0.0098	0.9755	gsa2k
Otu20_gsa2k	g__Shewanella (UID4838)	26	989	339	39	939	11	0	0	0	95.62	1.41	0	0.9562	0.0141	0.94915	gsa2k
Otu222_0_gsa2k	o__Actinomycetales (UID1696)	455	315	190	58	254	3	0	0	0	78.48	1.58	0	0.7848	0.0158	0.7769	gsa2k
Otu222_1_gsa2k	g__Salinispora (UID1760)	45	1031	284	8	1018	5	0	0	0	99.49	0.77	0	0.9949	0.0077	0.99105	gsa2k
Otu226_gsa2k	f__Vibrionaceae (UID4865)	80	919	366	2	915	2	0	0	0	99.91	0.1	0	0.9991	0.001	0.9986	gsa2k
Otu234_0_gsa2k	o__Actinomycetales (UID1815)	120	574	266	136	430	8	0	0	0	77.08	1.57	0	0.7708	0.0157	0.76295	gsa2k
Otu235_0_gsa2k	c__Gammaproteobacteria (UID4444)	263	506	232	252	252	2	0	0	0	51.77	0.16	0	0.5177	0.0016	0.5169	gsa2k
Otu23_gsa2k	g__Vibrio (UID4874)	71	1067	378	5	1049	13	0	0	0	99.26	1.16	0	0.9926	0.0116	0.9868	gsa2k
Otu249_0_gsa2k	o__Cytophagales (UID2936)	47	454	336	60	389	5	0	0	0	84.65	1.21	0	0.8465	0.0121	0.84045	gsa2k
Otu24_0_gsa2k	k__Bacteria (UID1453)	901	171	117	1	168	2	0	0	0	99.15	1.71	0	0.9915	0.0171	0.98295	gsa2k
Otu250_gsa2k	g__Vibrio (UID4878)	67	1130	369	42	1071	17	0	0	0	95.84	1.15	0	0.9584	0.0115	0.95265	gsa2k
Otu254_gsa2k	o__Alteromonadales (UID4837)	30	868	324	4	854	10	0	0	0	99.22	1.81	20	0.9922	0.0181	0.98315	gsa2k
Otu256_gsa2k	k__Bacteria (UID2570)	433	273	183	1	269	3	0	0	0	99.45	1.64	0	0.9945	0.0164	0.9863	gsa2k
Otu26_0_gsa2k	o__Oceanospirillales (UID4446)	43	529	233	0	529	0	0	0	0	100	0	0	1	0	1	gsa2k
Otu274_0_gsa2k	k__Bacteria (UID2142)	169	315	235	2	313	0	0	0	0	99.15	0	0	0.9915	0	0.9915	gsa2k
Otu298_gsa2k	f__Streptomycetaceae (UID2048)	60	460	233	23	437	0	0	0	0	94.62	0	0	0.9462	0	0.9462	gsa2k
Otu2_0_gsa2k	c__Gammaproteobacteria (UID4267)	119	540	283	2	531	7	0	0	0	99.47	1.18	0	0.9947	0.0118	0.9888	gsa2k
Otu302_0_gsa2k	k__Bacteria (UID2329)	174	149	89	52	96	1	0	0	0	68.51	0.05	0	0.6851	0.0005	0.68485	gsa2k
Otu30_0_gsa2k	c__Gammaproteobacteria (UID4274)	112	568	283	5	560	3	0	0	0	99	0.21	0	0.99	0.0021	0.98895	gsa2k
Otu351_gsa2k	p__Cyanobacteria (UID2143)	129	472	368	118	351	3	0	0	0	78.41	0.5	0	0.7841	0.005	0.7816	gsa2k
Otu352_1_gsa2k	c__Gammaproteobacteria (UID4444)	263	505	231	60	436	9	0	0	0	89.74	2.25	0	0.8974	0.0225	0.88615	gsa2k
Otu35_0_gsa2k	c__Gammaproteobacteria (UID4274)	112	579	290	16	548	15	0	0	0	97.28	2.34	0	0.9728	0.0234	0.9611	gsa2k
Otu368_gsa2k	f__Vibrionaceae (UID4865)	80	922	367	228	674	19	1	0	0	76.62	3.28	0	0.7662	0.0328	0.7498	gsa2k
Otu36_0_gsa2k	c__Gammaproteobacteria (UID4274)	112	581	290	6	574	1	0	0	0	98.67	0.02	0	0.9867	0.0002	0.9866	gsa2k
Otu376_gsa2k	k__Archaea (UID2)	207	149	107	48	100	1	0	0	0	61.93	0.31	0	0.6193	0.0031	0.61775	gsa2k
Otu37_0_gsa2k	o__Cytophagales (UID2936)	47	454	336	158	287	9	0	0	0	63.95	1.52	0	0.6395	0.0152	0.6319	gsa2k
Otu382_0_gsa2k	c__Deltaproteobacteria (UID3216)	83	247	155	4	240	3	0	0	0	97.74	1.94	0	0.9774	0.0194	0.9677	gsa2k
Otu40_0_gsa2k	c__Alphaproteobacteria (UID3305)	564	349	230	60	289	0	0	0	0	80.94	0	0	0.8094	0	0.8094	gsa2k
Otu40_1_gsa2k	o__Rhodospirillales (UID3754)	63	336	201	0	333	3	0	0	0	100	1.24	0	1	0.0124	0.9938	gsa2k
Otu438_gsa2k	f__Vibrionaceae (UID4865)	80	922	367	127	764	28	3	0	0	86.63	4.7	2.7	0.8663	0.047	0.8428	gsa2k
Otu453_gsa2k	k__Bacteria (UID1453)	901	171	117	52	119	0	0	0	0	75.52	0	0	0.7552	0	0.7552	gsa2k
Otu465_gsa2k	p__Cyanobacteria (UID2192)	79	584	458	300	282	2	0	0	0	47.04	0.33	0	0.4704	0.0033	0.46875	gsa2k
Otu479_gsa2k	f__Vibrionaceae (UID4868)	77	946	363	62	874	10	0	0	0	91.81	1.1	0	0.9181	0.011	0.9126	gsa2k
Otu47_0_gsa2k	c__Alphaproteobacteria (UID3305)	564	349	230	60	289	0	0	0	0	80.94	0	0	0.8094	0	0.8094	gsa2k
Otu48_0_gsa2k	c__Gammaproteobacteria (UID4267)	119	544	284	17	527	0	0	0	0	96.31	0	0	0.9631	0	0.9631	gsa2k
Otu4_0_gsa2k	c__Gammaproteobacteria (UID4267)	119	544	284	18	524	2	0	0	0	95.46	0.35	0	0.9546	0.0035	0.95285	gsa2k
Otu503_gsa2k	p__Cyanobacteria (UID2143)	129	472	368	4	466	2	0	0	0	98.91	0.54	0	0.9891	0.0054	0.9864	gsa2k
Otu506_0_gsa2k	f__Xanthomonadaceae (UID4214)	55	659	290	83	566	10	0	0	0	90.46	2.13	0	0.9046	0.0213	0.89395	gsa2k
Otu50_0_gsa2k	c__Gammaproteobacteria (UID4761)	52	693	297	24	659	9	1	0	0	95.89	1.86	58.33	0.9589	0.0186	0.9496	gsa2k
Otu54_gsa2k	f__Vibrionaceae (UID4868)	77	946	363	3	942	1	0	0	0	99.45	0.28	0	0.9945	0.0028	0.9931	gsa2k
Otu613_gsa2k	f__Halobacteriaceae (UID85)	51	395	250	197	198	0	0	0	0	52.17	0	0	0.5217	0	0.5217	gsa2k
Otu67_0_gsa2k	c__Gammaproteobacteria (UID4267)	119	540	283	12	528	0	0	0	0	97.35	0	0	0.9735	0	0.9735	gsa2k
Otu683_0_gsa2k	f__Rhodobacteraceae (UID3361)	46	654	332	142	500	11	1	0	0	78.27	2.18	0	0.7827	0.0218	0.7718	gsa2k
Otu68_gsa2k	f__Vibrionaceae (UID4865)	80	919	366	21	887	10	1	0	0	97.81	1.41	0	0.9781	0.0141	0.97105	gsa2k
Otu69_0_gsa2k	p__Proteobacteria (UID3214)	2231	190	119	8	181	0	1	0	0	95.65	0.84	0	0.9565	0.0084	0.9523	gsa2k
Otu6_gsa2k	g__Staphylococcus (UID294)	60	773	178	4	768	1	0	0	0	99.51	0.06	0	0.9951	0.0006	0.9948	gsa2k
Otu72_0_gsa2k	o__Rhizobiales (UID3447)	356	411	246	6	404	1	0	0	0	98.17	0.03	0	0.9817	0.0003	0.98155	gsa2k
Otu79_0_gsa2k	c__Gammaproteobacteria (UID4761)	52	693	297	118	561	14	0	0	0	81.48	2.11	14.29	0.8148	0.0211	0.80425	gsa2k
Otu80_0_gsa2k	o__Oceanospirillales (UID4446)	43	529	233	27	495	6	1	0	0	94.02	1.67	0	0.9402	0.0167	0.93185	gsa2k
Otu833_gsa2k	k__Archaea (UID2)	207	145	103	28	117	0	0	0	0	80.1	0	0	0.801	0	0.801	gsa2k
Otu86_0_gsa2k	c__Gammaproteobacteria (UID4444)	263	505	231	5	491	9	0	0	0	99.3	2.2	0	0.993	0.022	0.982	gsa2k
Otu870_gsa2k	k__Bacteria (UID2570)	433	272	182	1	270	1	0	0	0	99.45	0.27	0	0.9945	0.0027	0.99315	gsa2k
Otu87_0_gsa2k	k__Bacteria (UID203)	5449	104	58	72	32	0	0	0	0	39.58	0	0	0.3958	0	0.3958	gsa2k
Otu88_0_gsa2k	o__Pseudomonadales (UID4679)	87	674	364	1	671	2	0	0	0	99.95	0.55	0	0.9995	0.0055	0.99675	gsa2k
Otu93_gsa2k	o__Sphingomonadales (UID3310)	26	569	293	3	561	5	0	0	0	99.25	0.94	40	0.9925	0.0094	0.9878	gsa2k
Otu980_gsa2k	g__Bacillus (UID864)	93	711	241	384	325	2	0	0	0	51.72	0.24	0	0.5172	0.0024	0.516	gsa2k
Otu9_gsa2k	k__Bacteria (UID3060)	138	335	244	1	332	2	0	0	0	99.59	0.61	0	0.9959	0.0061	0.99285	gsa2k
S0C1008	root (UID1)	5656	56	24	56	0	0	0	0	0	0	0	0	0	0	0	vamb
S0C10091	k__Bacteria (UID203)	5449	104	58	94	10	0	0	0	0	9.4	0	0	0.094	0	0.094	vamb
S0C1014	k__Bacteria (UID1453)	901	171	117	54	117	0	0	0	0	73.81	0	0	0.7381	0	0.7381	vamb
S0C1029	c__Gammaproteobacteria (UID4761)	52	693	297	123	556	13	1	0	0	83.43	2.11	0	0.8343	0.0211	0.82375	vamb
S0C11250	c__Gammaproteobacteria (UID4267)	119	544	284	18	524	2	0	0	0	95.46	0.35	0	0.9546	0.0035	0.95285	vamb
S0C1136	k__Archaea (UID2)	207	149	107	123	26	0	0	0	0	21.96	0	0	0.2196	0	0.2196	vamb
S0C1139	o__Sphingomonadales (UID3310)	26	569	293	3	561	5	0	0	0	99.25	0.94	40	0.9925	0.0094	0.9878	vamb
S0C13117	k__Bacteria (UID3060)	138	335	244	1	332	2	0	0	0	99.59	0.61	0	0.9959	0.0061	0.99285	vamb
S0C1347	p__Cyanobacteria (UID2143)	129	472	368	3	466	3	0	0	0	99.18	0.82	0	0.9918	0.0082	0.9877	vamb
S0C1449	k__Archaea (UID2)	207	149	107	131	18	0	0	0	0	14.56	0	0	0.1456	0	0.1456	vamb
S0C1596	k__Bacteria (UID2570)	433	273	183	1	269	3	0	0	0	99.45	1.64	0	0.9945	0.0164	0.9863	vamb
S0C1884	root (UID1)	5656	56	24	56	0	0	0	0	0	0	0	0	0	0	0	vamb
S0C1889	o__Actinomycetales (UID1815)	120	574	266	146	421	7	0	0	0	75.2	1.38	0	0.752	0.0138	0.7451	vamb
S0C1969	o__Cytophagales (UID2936)	47	454	336	198	250	6	0	0	0	59.79	0.92	0	0.5979	0.0092	0.5933	vamb
S0C2158	k__Bacteria (UID203)	5449	104	58	99	5	0	0	0	0	8.62	0	0	0.0862	0	0.0862	vamb
S0C2176	k__Bacteria (UID203)	5449	104	58	0	23	80	1	0	0	100	91.14	0	1	0.9114	0.5443	vamb
S0C23733	c__Gammaproteobacteria (UID4267)	119	544	284	17	527	0	0	0	0	96.31	0	0	0.9631	0	0.9631	vamb
S0C2396	k__Archaea (UID2)	207	145	103	35	110	0	0	0	0	80.47	0	0	0.8047	0	0.8047	vamb
S0C2503	p__Cyanobacteria (UID2143)	129	472	368	124	345	3	0	0	0	76.78	0.5	0	0.7678	0.005	0.7653	vamb
S0C253	g__Staphylococcus (UID294)	60	773	178	5	768	0	0	0	0	98.95	0	0	0.9895	0	0.9895	vamb
S0C2544	k__Bacteria (UID203)	5449	104	58	99	5	0	0	0	0	8.62	0	0	0.0862	0	0.0862	vamb
S0C2553	c__Alphaproteobacteria (UID3305)	564	349	230	60	289	0	0	0	0	80.94	0	0	0.8094	0	0.8094	vamb
S0C268	k__Bacteria (UID203)	5449	104	58	98	6	0	0	0	0	5.9	0	0	0.059	0	0.059	vamb
S0C2783	k__Bacteria (UID203)	5449	104	58	74	30	0	0	0	0	32.58	0	0	0.3258	0	0.3258	vamb
S0C280	o__Pseudomonadales (UID4679)	87	674	364	2	670	2	0	0	0	99.67	0.55	0	0.9967	0.0055	0.99395	vamb
S0C2913	c__Alphaproteobacteria (UID3305)	564	349	230	60	289	0	0	0	0	80.94	0	0	0.8094	0	0.8094	vamb
S0C294	p__Euryarchaeota (UID54)	90	234	153	8	213	13	0	0	0	94.77	1.86	84.62	0.9477	0.0186	0.9384	vamb
S0C2960	k__Bacteria (UID203)	5449	104	58	67	37	0	0	0	0	55.33	0	0	0.5533	0	0.5533	vamb
S0C2961	f__Vibrionaceae (UID4865)	80	919	366	482	437	0	0	0	0	41.8	0	0	0.418	0	0.418	vamb
S0C2967	p__Euryarchaeota (UID49)	95	228	153	33	195	0	0	0	0	81.05	0	0	0.8105	0	0.8105	vamb
S0C2968	f__Vibrionaceae (UID4868)	77	946	363	51	894	1	0	0	0	91.63	0.28	0	0.9163	0.0028	0.9149	vamb
S0C2984	k__Bacteria (UID203)	5449	103	58	73	30	0	0	0	0	38.79	0	0	0.3879	0	0.3879	vamb
S0C2987	k__Bacteria (UID203)	5449	104	58	51	53	0	0	0	0	79.31	0	0	0.7931	0	0.7931	vamb
S0C2995	o__Rhodospirillales (UID3754)	63	336	201	7	328	1	0	0	0	97.01	0.25	0	0.9701	0.0025	0.96885	vamb
S0C2999	k__Bacteria (UID203)	5449	104	58	56	47	1	0	0	0	71.55	0.86	0	0.7155	0.0086	0.7112	vamb
S0C3039	c__Gammaproteobacteria (UID4761)	52	693	297	27	665	1	0	0	0	95.45	0.17	0	0.9545	0.0017	0.95365	vamb
S0C3041	k__Bacteria (UID203)	5449	103	58	88	15	0	0	0	0	20.69	0	0	0.2069	0	0.2069	vamb
S0C3058	f__Vibrionaceae (UID4865)	80	919	366	7	910	2	0	0	0	99.36	0.1	0	0.9936	0.001	0.9931	vamb
S0C3061	c__Gammaproteobacteria (UID4444)	263	505	231	87	412	6	0	0	0	84.33	1.41	0	0.8433	0.0141	0.83625	vamb
S0C3067	k__Bacteria (UID203)	5449	104	58	74	29	1	0	0	0	44.83	1.72	0	0.4483	0.0172	0.4397	vamb
S0C3116	c__Gammaproteobacteria (UID4274)	112	581	290	6	575	0	0	0	0	98.67	0	0	0.9867	0	0.9867	vamb
S0C3132	f__Vibrionaceae (UID4865)	80	919	366	442	474	3	0	0	0	44.5	0.43	0	0.445	0.0043	0.44285	vamb
S0C3168	k__Bacteria (UID203)	5449	104	58	50	54	0	0	0	0	81.03	0	0	0.8103	0	0.8103	vamb
S0C3181	k__Bacteria (UID203)	5449	104	58	68	36	0	0	0	0	50	0	0	0.5	0	0.5	vamb
S0C3196	p__Euryarchaeota (UID49)	95	228	153	1	226	1	0	0	0	99.84	0.65	0	0.9984	0.0065	0.99515	vamb
S0C3215	root (UID1)	5656	56	24	56	0	0	0	0	0	0	0	0	0	0	0	vamb
S0C3222	k__Bacteria (UID203)	5449	104	58	99	5	0	0	0	0	8.62	0	0	0.0862	0	0.0862	vamb
S0C3232	root (UID1)	5656	56	24	56	0	0	0	0	0	0	0	0	0	0	0	vamb
S0C3288	root (UID1)	5656	56	24	56	0	0	0	0	0	0	0	0	0	0	0	vamb
S0C3297	p__Euryarchaeota (UID4)	45	299	202	209	90	0	0	0	0	29.78	0	0	0.2978	0	0.2978	vamb
S0C3360	o__Rhizobiales (UID3447)	356	411	246	20	391	0	0	0	0	97	0	0	0.97	0	0.97	vamb
S0C343	p__Euryarchaeota (UID4)	45	299	202	1	297	1	0	0	0	99.5	0.5	0	0.995	0.005	0.9925	vamb
S0C3432	s__algicola (UID2846)	47	571	303	140	431	0	0	0	0	80.59	0	0	0.8059	0	0.8059	vamb
S0C3438	k__Bacteria (UID203)	5449	104	58	82	22	0	0	0	0	34.48	0	0	0.3448	0	0.3448	vamb
S0C3458	root (UID1)	5656	56	24	56	0	0	0	0	0	0	0	0	0	0	0	vamb
S0C3474	root (UID1)	5656	56	24	55	1	0	0	0	0	4.17	0	0	0.0417	0	0.0417	vamb
S0C3488	k__Bacteria (UID2570)	433	272	182	1	270	1	0	0	0	99.45	0.27	0	0.9945	0.0027	0.99315	vamb
S0C3500	c__Deltaproteobacteria (UID3216)	83	247	155	23	222	2	0	0	0	88.06	1.29	0	0.8806	0.0129	0.87415	vamb
S0C3527	k__Bacteria (UID203)	5449	104	58	86	18	0	0	0	0	27.59	0	0	0.2759	0	0.2759	vamb
S0C3545	k__Bacteria (UID203)	5449	104	58	71	33	0	0	0	0	48.28	0	0	0.4828	0	0.4828	vamb
S0C3574	k__Bacteria (UID203)	5449	103	57	94	9	0	0	0	0	14.04	0	0	0.1404	0	0.1404	vamb
S0C3670	k__Bacteria (UID203)	5449	104	58	96	8	0	0	0	0	12.07	0	0	0.1207	0	0.1207	vamb
S0C3726	c__Gammaproteobacteria (UID4444)	263	506	232	417	89	0	0	0	0	16.72	0	0	0.1672	0	0.1672	vamb
S0C3731	o__Oceanospirillales (UID4446)	43	529	233	0	529	0	0	0	0	100	0	0	1	0	1	vamb
S0C3938	k__Archaea (UID2)	207	149	107	53	95	1	0	0	0	58.35	0.31	0	0.5835	0.0031	0.58195	vamb
S0C3939	k__Bacteria (UID203)	5449	104	58	91	13	0	0	0	0	13.1	0	0	0.131	0	0.131	vamb
S0C4163	f__Vibrionaceae (UID4865)	80	919	366	258	660	1	0	0	0	73.21	0.07	0	0.7321	0.0007	0.73175	vamb
S0C428	k__Bacteria (UID2329)	174	149	89	70	79	0	0	0	0	66.04	0	0	0.6604	0	0.6604	vamb
S0C4329	c__Thermoprotei (UID148)	41	245	158	187	58	0	0	0	0	23.46	0	0	0.2346	0	0.2346	vamb
S0C481	k__Bacteria (UID203)	5449	103	57	0	13	90	0	0	0	100	85.33	75.56	1	0.8533	0.57335	vamb
S0C4821	g__Vibrio (UID4874)	71	1067	378	76	985	6	0	0	0	95.13	0.59	0	0.9513	0.0059	0.94835	vamb
S0C4921	k__Bacteria (UID203)	5449	104	58	68	36	0	0	0	0	54.31	0	0	0.5431	0	0.5431	vamb
S0C4933	c__Gammaproteobacteria (UID4274)	112	568	283	44	522	2	0	0	0	93.28	0.04	0	0.9328	0.0004	0.9326	vamb
S0C586	c__Gammaproteobacteria (UID4444)	263	507	232	346	161	0	0	0	0	30.06	0	0	0.3006	0	0.3006	vamb
S0C6115	c__Gammaproteobacteria (UID4761)	52	693	297	9	678	6	0	0	0	99.38	0.62	66.67	0.9938	0.0062	0.9907	vamb
S0C613	f__Xanthomonadaceae (UID4214)	55	659	290	92	557	10	0	0	0	89.98	2.13	0	0.8998	0.0213	0.88915	vamb
S0C616	o__Burkholderiales (UID4000)	193	427	214	130	293	4	0	0	0	67.55	0.12	0	0.6755	0.0012	0.6749	vamb
S0C6469	k__Bacteria (UID203)	5449	103	57	86	17	0	0	0	0	19.22	0	0	0.1922	0	0.1922	vamb
S0C671	root (UID1)	5656	56	24	56	0	0	0	0	0	0	0	0	0	0	0	vamb
S0C6786	p__Cyanobacteria (UID2192)	79	584	458	322	261	1	0	0	0	43.65	0.22	0	0.4365	0.0022	0.4354	vamb
S0C692	k__Bacteria (UID203)	5449	103	57	92	11	0	0	0	0	15.95	0	0	0.1595	0	0.1595	vamb
S0C7008	root (UID1)	5656	56	24	56	0	0	0	0	0	0	0	0	0	0	0	vamb
S0C736	g__Vibrio (UID4874)	71	1066	378	12	1050	4	0	0	0	98.54	0.5	0	0.9854	0.005	0.9829	vamb
S0C739	f__Halobacteriaceae (UID85)	51	395	250	197	198	0	0	0	0	52.17	0	0	0.5217	0	0.5217	vamb
S0C7398	root (UID1)	5656	56	24	56	0	0	0	0	0	0	0	0	0	0	0	vamb
S0C7634	k__Bacteria (UID203)	5449	103	58	99	4	0	0	0	0	2.04	0	0	0.0204	0	0.0204	vamb
S0C7874	root (UID1)	5656	56	24	56	0	0	0	0	0	0	0	0	0	0	0	vamb
S0C791	c__Gammaproteobacteria (UID4267)	119	540	283	12	528	0	0	0	0	97.35	0	0	0.9735	0	0.9735	vamb
S0C803	k__Bacteria (UID2142)	169	315	235	2	313	0	0	0	0	99.15	0	0	0.9915	0	0.9915	vamb
S0C806	c__Thermoprotei (UID148)	41	245	158	3	233	9	0	0	0	98.73	3.96	0	0.9873	0.0396	0.9675	vamb
S0C811	o__Actinomycetales (UID1663)	488	309	185	58	250	1	0	0	0	81.14	0.08	0	0.8114	0.0008	0.811	vamb
S0C816	k__Bacteria (UID203)	5449	104	58	48	55	1	0	0	0	83.62	1.72	0	0.8362	0.0172	0.8276	vamb
S0C886	k__Bacteria (UID203)	5449	104	58	101	3	0	0	0	0	5.17	0	0	0.0517	0	0.0517	vamb
S0C910	p__Firmicutes (UID239)	1324	170	100	112	58	0	0	0	0	38.79	0	0	0.3879	0	0.3879	vamb
S0C993	f__Rhodobacteraceae (UID3361)	46	654	332	177	467	9	1	0	0	74.98	1.86	0	0.7498	0.0186	0.7405	vamb
bin.1	c__Thermoprotei (UID148)	41	245	158	3	239	3	0	0	0	98.73	1.42	0	0.9873	0.0142	0.9802	metawrap
bin.10	p__Euryarchaeota (UID49)	95	228	153	4	222	2	0	0	0	97.39	0.98	0	0.9739	0.0098	0.969	metawrap
bin.11	c__Gammaproteobacteria (UID4267)	119	544	284	18	524	2	0	0	0	95.46	0.35	0	0.9546	0.0035	0.95285	metawrap
bin.12	o__Sphingomonadales (UID3310)	26	569	293	3	561	5	0	0	0	99.25	0.94	40	0.9925	0.0094	0.9878	metawrap
bin.13	c__Deltaproteobacteria (UID3216)	83	247	155	4	240	3	0	0	0	97.74	1.94	0	0.9774	0.0194	0.9677	metawrap
bin.14	o__Actinomycetales (UID1663)	488	309	185	63	245	1	0	0	0	79.74	0.08	0	0.7974	0.0008	0.797	metawrap
bin.15	o__Rhizobiales (UID3447)	356	411	246	6	404	1	0	0	0	98.17	0.03	0	0.9817	0.0003	0.98155	metawrap
bin.16	k__Bacteria (UID203)	5449	104	58	67	37	0	0	0	0	55.33	0	0	0.5533	0	0.5533	metawrap
bin.17	o__Alteromonadales (UID4837)	30	868	324	63	795	10	0	0	0	97.52	1.81	20	0.9752	0.0181	0.96615	metawrap
bin.18	p__Cyanobacteria (UID2143)	129	472	368	124	345	3	0	0	0	76.78	0.5	0	0.7678	0.005	0.7653	metawrap
bin.19	k__Bacteria (UID1453)	901	171	117	52	119	0	0	0	0	75.52	0	0	0.7552	0	0.7552	metawrap
bin.2	o__Clostridiales (UID1375)	50	332	124	0	332	0	0	0	0	100	0	0	1	0	1	metawrap
bin.20	c__Gammaproteobacteria (UID4761)	52	693	297	9	678	6	0	0	0	99.38	0.62	66.67	0.9938	0.0062	0.9907	metawrap
bin.21	s__algicola (UID2846)	47	571	303	17	550	4	0	0	0	98.37	0.75	0	0.9837	0.0075	0.97995	metawrap
bin.22	o__Cytophagales (UID2936)	47	454	336	106	343	5	0	0	0	78.97	1.19	0	0.7897	0.0119	0.78375	metawrap
bin.23	f__Streptomycetaceae (UID2048)	60	460	233	48	408	4	0	0	0	90.87	0.67	0	0.9087	0.0067	0.90535	metawrap
bin.24	g__Staphylococcus (UID294)	60	773	178	5	768	0	0	0	0	98.95	0	0	0.9895	0	0.9895	metawrap
bin.25	p__Euryarchaeota (UID4)	45	299	202	1	297	1	0	0	0	99.5	0.5	0	0.995	0.005	0.9925	metawrap
bin.26	c__Gammaproteobacteria (UID4444)	263	505	231	87	412	6	0	0	0	84.33	1.41	0	0.8433	0.0141	0.83625	metawrap
bin.27	k__Bacteria (UID2142)	169	315	235	2	313	0	0	0	0	99.15	0	0	0.9915	0	0.9915	metawrap
bin.28	k__Bacteria (UID203)	5449	104	58	56	47	1	0	0	0	71.55	0.86	0	0.7155	0.0086	0.7112	metawrap
bin.29	o__Oceanospirillales (UID4446)	43	529	233	0	529	0	0	0	0	100	0	0	1	0	1	metawrap
bin.3	p__Euryarchaeota (UID54)	90	234	153	8	213	13	0	0	0	94.77	1.86	84.62	0.9477	0.0186	0.9384	metawrap
bin.30	c__Gammaproteobacteria (UID4267)	119	544	284	17	527	0	0	0	0	96.31	0	0	0.9631	0	0.9631	metawrap
bin.31	p__Proteobacteria (UID3214)	2231	190	119	27	162	0	1	0	0	93.65	0.84	0	0.9365	0.0084	0.9323	metawrap
bin.32	c__Gammaproteobacteria (UID4444)	263	506	232	38	461	7	0	0	0	94.39	1.25	0	0.9439	0.0125	0.93765	metawrap
bin.33	k__Bacteria (UID3060)	138	335	244	1	332	2	0	0	0	99.59	0.61	0	0.9959	0.0061	0.99285	metawrap
bin.34	f__Xanthomonadaceae (UID4214)	55	659	290	92	557	10	0	0	0	89.98	2.13	0	0.8998	0.0213	0.88915	metawrap
bin.35	c__Alphaproteobacteria (UID3305)	564	349	230	60	289	0	0	0	0	80.94	0	0	0.8094	0	0.8094	metawrap
bin.36	o__Actinomycetales (UID1696)	455	315	190	67	236	11	1	0	0	75.85	2.89	7.14	0.7585	0.0289	0.74405	metawrap
bin.37	k__Bacteria (UID2329)	174	149	89	70	79	0	0	0	0	66.04	0	0	0.6604	0	0.6604	metawrap
bin.38	o__Burkholderiales (UID4000)	193	427	214	130	297	0	0	0	0	67.64	0	0	0.6764	0	0.6764	metawrap
bin.39	o__Cytophagales (UID2936)	47	454	336	198	252	4	0	0	0	59.79	0.63	0	0.5979	0.0063	0.59475	metawrap
bin.4	f__Rhodobacteraceae (UID3361)	46	654	332	181	464	8	1	0	0	74.88	1.83	0	0.7488	0.0183	0.73965	metawrap
bin.40	c__Gammaproteobacteria (UID4761)	52	693	297	123	556	13	1	0	0	83.43	2.11	0	0.8343	0.0211	0.82375	metawrap
bin.41	g__Salinispora (UID1760)	45	1031	284	8	1018	5	0	0	0	99.49	0.77	0	0.9949	0.0077	0.99105	metawrap
bin.42	f__Vibrionaceae (UID4865)	80	919	366	7	910	2	0	0	0	99.36	0.1	0	0.9936	0.001	0.9931	metawrap
bin.43	c__Gammaproteobacteria (UID4274)	112	568	283	44	522	2	0	0	0	93.28	0.04	0	0.9328	0.0004	0.9326	metawrap
bin.44	c__Gammaproteobacteria (UID4267)	119	540	283	2	531	7	0	0	0	99.47	1.18	0	0.9947	0.0118	0.9888	metawrap
bin.45	k__Bacteria (UID203)	5449	104	58	48	55	1	0	0	0	83.62	1.72	0	0.8362	0.0172	0.8276	metawrap
bin.46	c__Gammaproteobacteria (UID4761)	52	693	297	27	665	1	0	0	0	95.45	0.17	0	0.9545	0.0017	0.95365	metawrap
bin.47	p__Cyanobacteria (UID2143)	129	472	368	3	467	2	0	0	0	99.18	0.54	0	0.9918	0.0054	0.9891	metawrap
bin.48	c__Gammaproteobacteria (UID4267)	119	540	283	12	528	0	0	0	0	97.35	0	0	0.9735	0	0.9735	metawrap
bin.49	f__Vibrionaceae (UID4865)	80	919	366	258	660	1	0	0	0	73.21	0.07	0	0.7321	0.0007	0.73175	metawrap
bin.5	g__Bacillus (UID864)	93	711	241	389	311	11	0	0	0	52.1	1.98	0	0.521	0.0198	0.5111	metawrap
bin.50	k__Bacteria (UID203)	5449	104	58	68	36	0	0	0	0	54.31	0	0	0.5431	0	0.5431	metawrap
bin.51	g__Vibrio (UID4874)	71	1067	378	76	985	6	0	0	0	95.13	0.59	0	0.9513	0.0059	0.94835	metawrap
bin.52	o__Rhodospirillales (UID3754)	63	336	201	7	328	1	0	0	0	97.01	0.25	0	0.9701	0.0025	0.96885	metawrap
bin.53	k__Bacteria (UID2570)	433	272	182	1	270	1	0	0	0	99.45	0.27	0	0.9945	0.0027	0.99315	metawrap
bin.54	c__Gammaproteobacteria (UID4274)	112	581	290	6	575	0	0	0	0	98.67	0	0	0.9867	0	0.9867	metawrap
bin.55	g__Vibrio (UID4874)	71	1066	378	0	1062	4	0	0	0	100	0.5	0	1	0.005	0.9975	metawrap
bin.56	f__Halobacteriaceae (UID85)	51	395	250	197	198	0	0	0	0	52.17	0	0	0.5217	0	0.5217	metawrap
bin.57	k__Archaea (UID2)	207	149	107	51	97	1	0	0	0	60.22	0.31	0	0.6022	0.0031	0.60065	metawrap
bin.58	c__Gammaproteobacteria (UID4274)	112	579	290	34	532	13	0	0	0	97.04	1.65	0	0.9704	0.0165	0.96215	metawrap
bin.59	k__Archaea (UID2)	207	145	103	35	110	0	0	0	0	80.47	0	0	0.8047	0	0.8047	metawrap
bin.6	f__Vibrionaceae (UID4868)	77	946	363	4	941	1	0	0	0	99.17	0.28	0	0.9917	0.0028	0.9903	metawrap
bin.60	o__Actinomycetales (UID1815)	120	574	266	138	428	8	0	0	0	76.52	1.57	0	0.7652	0.0157	0.75735	metawrap
bin.61	o__Pseudomonadales (UID4679)	87	674	364	1	671	2	0	0	0	99.95	0.55	0	0.9995	0.0055	0.99675	metawrap
bin.62	c__Alphaproteobacteria (UID3305)	564	349	230	60	289	0	0	0	0	80.94	0	0	0.8094	0	0.8094	metawrap
bin.7	p__Euryarchaeota (UID49)	95	228	153	1	226	1	0	0	0	99.84	0.65	0	0.9984	0.0065	0.99515	metawrap
bin.8	k__Bacteria (UID2570)	433	273	183	1	269	3	0	0	0	99.45	1.64	0	0.9945	0.0164	0.9863	metawrap
bin.9	k__Bacteria (UID1453)	901	171	117	1	168	2	0	0	0	99.15	1.71	0	0.9915	0.0171	0.98295	metawrap
sample_0.MAGScoT_cleanbin_000001	o__Oceanospirillales (UID4446)	43	529	233	0	529	0	0	0	0	100	0	0	1	0	1	MAGScoT_ms50
sample_0.MAGScoT_cleanbin_000002	c__Gammaproteobacteria (UID4267)	119	540	283	12	528	0	0	0	0	97.35	0	0	0.9735	0	0.9735	MAGScoT_ms50
sample_0.MAGScoT_cleanbin_000003	o__Pseudomonadales (UID4679)	87	674	364	1	671	2	0	0	0	99.95	0.55	0	0.9995	0.0055	0.99675	MAGScoT_ms50
sample_0.MAGScoT_cleanbin_000004	c__Gammaproteobacteria (UID4267)	119	540	283	2	531	7	0	0	0	99.47	1.18	0	0.9947	0.0118	0.9888	MAGScoT_ms50
sample_0.MAGScoT_cleanbin_000005	c__Gammaproteobacteria (UID4274)	112	581	290	6	574	1	0	0	0	98.67	0.02	0	0.9867	0.0002	0.9866	MAGScoT_ms50
sample_0.MAGScoT_cleanbin_000006	c__Gammaproteobacteria (UID4267)	119	544	284	18	526	0	0	0	0	96.13	0	0	0.9613	0	0.9613	MAGScoT_ms50
sample_0.MAGScoT_cleanbin_000007	f__Vibrionaceae (UID4868)	77	946	363	7	934	5	0	0	0	98.35	0.63	60	0.9835	0.0063	0.98035	MAGScoT_ms50
sample_0.MAGScoT_cleanbin_000008	o__Sphingomonadales (UID3310)	26	569	293	3	561	5	0	0	0	99.25	0.94	40	0.9925	0.0094	0.9878	MAGScoT_ms50
sample_0.MAGScoT_cleanbin_000009	k__Bacteria (UID1453)	901	171	117	1	168	2	0	0	0	99.15	1.71	0	0.9915	0.0171	0.98295	MAGScoT_ms50
sample_0.MAGScoT_cleanbin_000010	g__Staphylococcus (UID294)	60	773	178	4	766	3	0	0	0	99.51	0.68	0	0.9951	0.0068	0.9917	MAGScoT_ms50
sample_0.MAGScoT_cleanbin_000011	c__Gammaproteobacteria (UID4267)	119	544	284	18	524	2	0	0	0	95.46	0.35	0	0.9546	0.0035	0.95285	MAGScoT_ms50
sample_0.MAGScoT_cleanbin_000012	f__Vibrionaceae (UID4865)	80	919	366	7	910	2	0	0	0	99.36	0.1	0	0.9936	0.001	0.9931	MAGScoT_ms50
sample_0.MAGScoT_cleanbin_000013	k__Bacteria (UID2570)	433	272	182	1	270	1	0	0	0	99.45	0.27	0	0.9945	0.0027	0.99315	MAGScoT_ms50
sample_0.MAGScoT_cleanbin_000014	o__Alteromonadales (UID4837)	30	868	324	5	845	18	0	0	0	98.91	2.79	11.11	0.9891	0.0279	0.97515	MAGScoT_ms50
sample_0.MAGScoT_cleanbin_000015	o__Clostridiales (UID1375)	50	332	124	0	332	0	0	0	0	100	0	0	1	0	1	MAGScoT_ms50
sample_0.MAGScoT_cleanbin_000016	g__Vibrio (UID4874)	71	1066	378	0	1057	9	0	0	0	100	1.37	0	1	0.0137	0.99315	MAGScoT_ms50
sample_0.MAGScoT_cleanbin_000017	p__Euryarchaeota (UID4)	45	299	202	1	297	1	0	0	0	99.5	0.5	0	0.995	0.005	0.9925	MAGScoT_ms50
sample_0.MAGScoT_cleanbin_000018	o__Rhodospirillales (UID3754)	63	336	201	0	333	3	0	0	0	100	1.24	0	1	0.0124	0.9938	MAGScoT_ms50
sample_0.MAGScoT_cleanbin_000019	o__Rhizobiales (UID3447)	356	411	246	6	404	1	0	0	0	98.17	0.03	0	0.9817	0.0003	0.98155	MAGScoT_ms50
sample_0.MAGScoT_cleanbin_000020	p__Euryarchaeota (UID49)	95	228	153	1	226	1	0	0	0	99.84	0.65	0	0.9984	0.0065	0.99515	MAGScoT_ms50
sample_0.MAGScoT_cleanbin_000021	k__Bacteria (UID3060)	138	335	244	1	332	2	0	0	0	99.59	0.61	0	0.9959	0.0061	0.99285	MAGScoT_ms50
sample_0.MAGScoT_cleanbin_000022	k__Bacteria (UID2142)	169	315	235	2	313	0	0	0	0	99.15	0	0	0.9915	0	0.9915	MAGScoT_ms50
sample_0.MAGScoT_cleanbin_000023	k__Bacteria (UID2570)	433	273	183	1	269	3	0	0	0	99.45	1.64	0	0.9945	0.0164	0.9863	MAGScoT_ms50
sample_0.MAGScoT_cleanbin_000024	g__Salinispora (UID1760)	45	1031	284	8	1018	5	0	0	0	99.49	0.77	0	0.9949	0.0077	0.99105	MAGScoT_ms50
sample_0.MAGScoT_cleanbin_000025	p__Cyanobacteria (UID2143)	129	472	368	3	466	3	0	0	0	99.18	0.82	0	0.9918	0.0082	0.9877	MAGScoT_ms50
sample_0.MAGScoT_cleanbin_000026	c__Gammaproteobacteria (UID4761)	52	693	297	27	665	1	0	0	0	95.45	0.17	0	0.9545	0.0017	0.95365	MAGScoT_ms50
sample_0.MAGScoT_cleanbin_000027	c__Thermoprotei (UID148)	41	245	158	3	233	9	0	0	0	98.73	3.96	0	0.9873	0.0396	0.9675	MAGScoT_ms50
sample_0.MAGScoT_cleanbin_000028	c__Gammaproteobacteria (UID4761)	52	693	297	9	678	6	0	0	0	99.38	0.62	66.67	0.9938	0.0062	0.9907	MAGScoT_ms50
sample_0.MAGScoT_cleanbin_000029	k__Bacteria (UID203)	5449	104	58	3	81	18	2	0	0	96.55	8.41	33.33	0.9655	0.0841	0.92345	MAGScoT_ms50
sample_0.MAGScoT_cleanbin_000030	c__Gammaproteobacteria (UID4444)	263	506	232	16	427	60	3	0	0	95.3	12.38	4.35	0.953	0.1238	0.8911	MAGScoT_ms50
sample_0.MAGScoT_cleanbin_000031	p__Euryarchaeota (UID54)	90	234	153	8	213	13	0	0	0	94.77	1.86	84.62	0.9477	0.0186	0.9384	MAGScoT_ms50
sample_0.MAGScoT_cleanbin_000032	p__Euryarchaeota (UID49)	95	228	153	3	223	2	0	0	0	98.04	0.98	0	0.9804	0.0098	0.9755	MAGScoT_ms50
sample_0.MAGScoT_cleanbin_000033	g__Vibrio (UID4874)	71	1067	378	76	985	6	0	0	0	95.13	0.59	0	0.9513	0.0059	0.94835	MAGScoT_ms50
sample_0.MAGScoT_cleanbin_000034	c__Deltaproteobacteria (UID3216)	83	247	155	4	240	3	0	0	0	97.74	1.94	0	0.9774	0.0194	0.9677	MAGScoT_ms50
sample_0.MAGScoT_cleanbin_000035	c__Alphaproteobacteria (UID3305)	564	349	230	60	289	0	0	0	0	80.94	0	0	0.8094	0	0.8094	MAGScoT_ms50
sample_0.MAGScoT_cleanbin_000036	c__Alphaproteobacteria (UID3305)	564	349	230	60	289	0	0	0	0	80.94	0	0	0.8094	0	0.8094	MAGScoT_ms50
sample_0.MAGScoT_cleanbin_000037	p__Proteobacteria (UID3214)	2231	190	119	27	162	0	1	0	0	93.65	0.84	0	0.9365	0.0084	0.9323	MAGScoT_ms50
sample_0.MAGScoT_cleanbin_000038	f__Streptomycetaceae (UID2048)	60	460	233	48	408	4	0	0	0	90.87	0.67	0	0.9087	0.0067	0.90535	MAGScoT_ms50
sample_0.MAGScoT_cleanbin_000039	c__Gammaproteobacteria (UID4274)	112	579	290	34	532	13	0	0	0	97.04	1.65	0	0.9704	0.0165	0.96215	MAGScoT_ms50
sample_0.MAGScoT_cleanbin_000040	c__Gammaproteobacteria (UID4274)	112	568	283	44	522	2	0	0	0	93.28	0.04	0	0.9328	0.0004	0.9326	MAGScoT_ms50
sample_0.MAGScoT_cleanbin_000041	f__Xanthomonadaceae (UID4214)	55	659	290	84	565	10	0	0	0	90.12	2.13	0	0.9012	0.0213	0.89055	MAGScoT_ms50
sample_0.MAGScoT_cleanbin_000042	o__Actinomycetales (UID1815)	120	574	266	137	429	8	0	0	0	76.89	1.57	0	0.7689	0.0157	0.76105	MAGScoT_ms50
sample_0.MAGScoT_cleanbin_000043	o__Actinomycetales (UID1696)	455	315	190	58	254	3	0	0	0	78.48	1.58	0	0.7848	0.0158	0.7769	MAGScoT_ms50
sample_0.MAGScoT_cleanbin_000044	o__Actinomycetales (UID1663)	488	309	185	62	246	1	0	0	0	80.28	0.08	0	0.8028	0.0008	0.8024	MAGScoT_ms50
sample_0.MAGScoT_cleanbin_000045	k__Archaea (UID2)	207	145	103	35	110	0	0	0	0	80.47	0	0	0.8047	0	0.8047	MAGScoT_ms50
sample_0.MAGScoT_cleanbin_000046	f__Rhodobacteraceae (UID3361)	46	654	332	121	415	106	12	0	0	83	20.06	0.7	0.83	0.2006	0.7297	MAGScoT_ms50
sample_0.MAGScoT_cleanbin_000047	c__Gammaproteobacteria (UID4761)	52	693	297	123	556	13	1	0	0	83.43	2.11	0	0.8343	0.0211	0.82375	MAGScoT_ms50
sample_0.MAGScoT_cleanbin_000048	c__Gammaproteobacteria (UID4754)	541	304	171	43	208	51	2	0	0	89.59	21.02	80.7	0.8959	0.2102	0.7908	MAGScoT_ms50
sample_0.MAGScoT_cleanbin_000049	k__Bacteria (UID203)	5449	104	58	48	55	1	0	0	0	83.62	1.72	0	0.8362	0.0172	0.8276	MAGScoT_ms50
sample_0.MAGScoT_cleanbin_000050	c__Gammaproteobacteria (UID4444)	263	505	231	7	172	307	17	2	0	98.47	79.52	87.03	0.9847	0.7952	0.5871	MAGScoT_ms50
sample_0.MAGScoT_cleanbin_000051	c__Gammaproteobacteria (UID4274)	112	581	290	87	449	44	1	0	0	90.86	8.24	68.09	0.9086	0.0824	0.8674	MAGScoT_ms50
sample_0.MAGScoT_cleanbin_000052	o__Cytophagales (UID2936)	47	454	336	102	340	12	0	0	0	79.69	2.43	0	0.7969	0.0243	0.78475	MAGScoT_ms50
sample_0.MAGScoT_cleanbin_000053	k__Bacteria (UID1453)	901	171	117	52	119	0	0	0	0	75.52	0	0	0.7552	0	0.7552	MAGScoT_ms50
sample_0.MAGScoT_cleanbin_000054	k__Archaea (UID2)	207	149	107	51	97	1	0	0	0	60.22	0.31	0	0.6022	0.0031	0.60065	MAGScoT_ms50
sample_0.MAGScoT_cleanbin_000055	o__Burkholderiales (UID4000)	193	427	214	131	296	0	0	0	0	67.53	0	0	0.6753	0	0.6753	MAGScoT_ms50
sample_0.MAGScoT_cleanbin_000056	f__Vibrionaceae (UID4865)	80	919	366	258	660	1	0	0	0	73.21	0.07	0	0.7321	0.0007	0.73175	MAGScoT_ms50
sample_0.MAGScoT_cleanbin_000057	p__Cyanobacteria (UID2143)	129	472	368	124	345	3	0	0	0	76.78	0.5	0	0.7678	0.005	0.7653	MAGScoT_ms50
sample_0.MAGScoT_cleanbin_000058	k__Bacteria (UID203)	5449	104	58	56	47	1	0	0	0	71.55	0.86	0	0.7155	0.0086	0.7112	MAGScoT_ms50
sample_0.MAGScoT_cleanbin_000059	f__Vibrionaceae (UID4865)	80	919	366	442	474	3	0	0	0	44.5	0.43	0	0.445	0.0043	0.44285	MAGScoT_ms50
sample_0.MAGScoT_cleanbin_000060	f__Vibrionaceae (UID4865)	80	919	366	482	437	0	0	0	0	41.8	0	0	0.418	0	0.418	MAGScoT_ms50
sample_0.MAGScoT_cleanbin_000061	k__Bacteria (UID203)	5449	103	58	9	42	44	7	1	0	85.34	47.01	11.27	0.8534	0.4701	0.61835	MAGScoT_ms50
sample_0.MAGScoT_cleanbin_000062	f__Flavobacteriaceae (UID2845)	53	548	298	128	282	138	0	0	0	79.4	26.18	89.13	0.794	0.2618	0.6631	MAGScoT_ms50
sample_0.MAGScoT_cleanbin_000063	k__Bacteria (UID2329)	174	149	89	63	86	0	0	0	0	66.38	0	0	0.6638	0	0.6638	MAGScoT_ms50
sample_0.MAGScoT_cleanbin_000064	k__Bacteria (UID203)	5449	104	58	31	55	18	0	0	0	63.71	7.74	22.22	0.6371	0.0774	0.5984	MAGScoT_ms50
sample_0.MAGScoT_cleanbin_000065	k__Bacteria (UID203)	5449	104	58	67	37	0	0	0	0	55.33	0	0	0.5533	0	0.5533	MAGScoT_ms50
sample_0.MAGScoT_cleanbin_000066	k__Bacteria (UID203)	5449	104	58	63	33	8	0	0	0	62.23	12.07	25	0.6223	0.1207	0.56195	MAGScoT_ms50
sample_0.MAGScoT_cleanbin_000067	f__Halobacteriaceae (UID85)	51	395	250	197	198	0	0	0	0	52.17	0	0	0.5217	0	0.5217	MAGScoT_ms50
sample_0.MAGScoT_ms80_cleanbin_000001	o__Oceanospirillales (UID4446)	43	529	233	0	529	0	0	0	0	100	0	0	1	0	1	MAGScoT_ms80
sample_0.MAGScoT_ms80_cleanbin_000002	c__Gammaproteobacteria (UID4267)	119	540	283	12	528	0	0	0	0	97.35	0	0	0.9735	0	0.9735	MAGScoT_ms80
sample_0.MAGScoT_ms80_cleanbin_000003	o__Pseudomonadales (UID4679)	87	674	364	1	671	2	0	0	0	99.95	0.55	0	0.9995	0.0055	0.99675	MAGScoT_ms80
sample_0.MAGScoT_ms80_cleanbin_000004	c__Gammaproteobacteria (UID4267)	119	540	283	2	531	7	0	0	0	99.47	1.18	0	0.9947	0.0118	0.9888	MAGScoT_ms80
sample_0.MAGScoT_ms80_cleanbin_000005	c__Gammaproteobacteria (UID4274)	112	581	290	6	574	1	0	0	0	98.67	0.02	0	0.9867	0.0002	0.9866	MAGScoT_ms80
sample_0.MAGScoT_ms80_cleanbin_000006	c__Gammaproteobacteria (UID4267)	119	544	284	18	526	0	0	0	0	96.13	0	0	0.9613	0	0.9613	MAGScoT_ms80
sample_0.MAGScoT_ms80_cleanbin_000007	f__Vibrionaceae (UID4868)	77	946	363	7	934	5	0	0	0	98.35	0.63	60	0.9835	0.0063	0.98035	MAGScoT_ms80
sample_0.MAGScoT_ms80_cleanbin_000008	o__Sphingomonadales (UID3310)	26	569	293	3	561	5	0	0	0	99.25	0.94	40	0.9925	0.0094	0.9878	MAGScoT_ms80
sample_0.MAGScoT_ms80_cleanbin_000009	k__Bacteria (UID1453)	901	171	117	1	168	2	0	0	0	99.15	1.71	0	0.9915	0.0171	0.98295	MAGScoT_ms80
sample_0.MAGScoT_ms80_cleanbin_000010	g__Staphylococcus (UID294)	60	773	178	4	766	3	0	0	0	99.51	0.68	0	0.9951	0.0068	0.9917	MAGScoT_ms80
sample_0.MAGScoT_ms80_cleanbin_000011	c__Gammaproteobacteria (UID4267)	119	544	284	18	524	2	0	0	0	95.46	0.35	0	0.9546	0.0035	0.95285	MAGScoT_ms80
sample_0.MAGScoT_ms80_cleanbin_000012	f__Vibrionaceae (UID4865)	80	919	366	7	910	2	0	0	0	99.36	0.1	0	0.9936	0.001	0.9931	MAGScoT_ms80
sample_0.MAGScoT_ms80_cleanbin_000013	k__Bacteria (UID2570)	433	272	182	1	270	1	0	0	0	99.45	0.27	0	0.9945	0.0027	0.99315	MAGScoT_ms80
sample_0.MAGScoT_ms80_cleanbin_000014	o__Alteromonadales (UID4837)	30	868	324	5	845	18	0	0	0	98.91	2.79	11.11	0.9891	0.0279	0.97515	MAGScoT_ms80
sample_0.MAGScoT_ms80_cleanbin_000015	o__Clostridiales (UID1375)	50	332	124	0	332	0	0	0	0	100	0	0	1	0	1	MAGScoT_ms80
sample_0.MAGScoT_ms80_cleanbin_000016	g__Vibrio (UID4874)	71	1066	378	0	1057	9	0	0	0	100	1.37	0	1	0.0137	0.99315	MAGScoT_ms80
sample_0.MAGScoT_ms80_cleanbin_000017	p__Euryarchaeota (UID4)	45	299	202	1	297	1	0	0	0	99.5	0.5	0	0.995	0.005	0.9925	MAGScoT_ms80
sample_0.MAGScoT_ms80_cleanbin_000018	o__Rhodospirillales (UID3754)	63	336	201	0	333	3	0	0	0	100	1.24	0	1	0.0124	0.9938	MAGScoT_ms80
sample_0.MAGScoT_ms80_cleanbin_000019	o__Rhizobiales (UID3447)	356	411	246	6	404	1	0	0	0	98.17	0.03	0	0.9817	0.0003	0.98155	MAGScoT_ms80
sample_0.MAGScoT_ms80_cleanbin_000020	p__Euryarchaeota (UID49)	95	228	153	1	226	1	0	0	0	99.84	0.65	0	0.9984	0.0065	0.99515	MAGScoT_ms80
sample_0.MAGScoT_ms80_cleanbin_000021	k__Bacteria (UID3060)	138	335	244	1	332	2	0	0	0	99.59	0.61	0	0.9959	0.0061	0.99285	MAGScoT_ms80
sample_0.MAGScoT_ms80_cleanbin_000022	k__Bacteria (UID2142)	169	315	235	2	313	0	0	0	0	99.15	0	0	0.9915	0	0.9915	MAGScoT_ms80
sample_0.MAGScoT_ms80_cleanbin_000023	k__Bacteria (UID2570)	433	273	183	1	269	3	0	0	0	99.45	1.64	0	0.9945	0.0164	0.9863	MAGScoT_ms80
sample_0.MAGScoT_ms80_cleanbin_000024	g__Salinispora (UID1760)	45	1031	284	8	1018	5	0	0	0	99.49	0.77	0	0.9949	0.0077	0.99105	MAGScoT_ms80
sample_0.MAGScoT_ms80_cleanbin_000025	p__Cyanobacteria (UID2143)	129	472	368	3	466	3	0	0	0	99.18	0.82	0	0.9918	0.0082	0.9877	MAGScoT_ms80
sample_0.MAGScoT_ms80_cleanbin_000026	c__Gammaproteobacteria (UID4761)	52	693	297	27	665	1	0	0	0	95.45	0.17	0	0.9545	0.0017	0.95365	MAGScoT_ms80
sample_0.MAGScoT_ms80_cleanbin_000027	c__Thermoprotei (UID148)	41	245	158	3	233	9	0	0	0	98.73	3.96	0	0.9873	0.0396	0.9675	MAGScoT_ms80
sample_0.MAGScoT_ms80_cleanbin_000028	c__Gammaproteobacteria (UID4761)	52	693	297	9	678	6	0	0	0	99.38	0.62	66.67	0.9938	0.0062	0.9907	MAGScoT_ms80
sample_0.MAGScoT_ms80_cleanbin_000029	k__Bacteria (UID203)	5449	104	58	3	81	18	2	0	0	96.55	8.41	33.33	0.9655	0.0841	0.92345	MAGScoT_ms80
sample_0.MAGScoT_ms80_cleanbin_000030	c__Gammaproteobacteria (UID4444)	263	506	232	16	427	60	3	0	0	95.3	12.38	4.35	0.953	0.1238	0.8911	MAGScoT_ms80
sample_0.MAGScoT_ms80_cleanbin_000031	p__Euryarchaeota (UID54)	90	234	153	8	213	13	0	0	0	94.77	1.86	84.62	0.9477	0.0186	0.9384	MAGScoT_ms80
sample_0.MAGScoT_ms80_cleanbin_000032	p__Euryarchaeota (UID49)	95	228	153	3	223	2	0	0	0	98.04	0.98	0	0.9804	0.0098	0.9755	MAGScoT_ms80
sample_0.MAGScoT_ms80_cleanbin_000033	g__Vibrio (UID4874)	71	1067	378	76	985	6	0	0	0	95.13	0.59	0	0.9513	0.0059	0.94835	MAGScoT_ms80
sample_0.MAGScoT_ms80_cleanbin_000034	c__Deltaproteobacteria (UID3216)	83	247	155	4	240	3	0	0	0	97.74	1.94	0	0.9774	0.0194	0.9677	MAGScoT_ms80
sample_0.MAGScoT_ms80_cleanbin_000035	c__Alphaproteobacteria (UID3305)	564	349	230	60	289	0	0	0	0	80.94	0	0	0.8094	0	0.8094	MAGScoT_ms80
sample_0.MAGScoT_ms80_cleanbin_000036	c__Alphaproteobacteria (UID3305)	564	349	230	60	289	0	0	0	0	80.94	0	0	0.8094	0	0.8094	MAGScoT_ms80
sample_0.MAGScoT_ms80_cleanbin_000037	p__Proteobacteria (UID3214)	2231	190	119	27	162	0	1	0	0	93.65	0.84	0	0.9365	0.0084	0.9323	MAGScoT_ms80
sample_0.MAGScoT_ms80_cleanbin_000038	f__Streptomycetaceae (UID2048)	60	460	233	48	408	4	0	0	0	90.87	0.67	0	0.9087	0.0067	0.90535	MAGScoT_ms80
sample_0.MAGScoT_ms80_cleanbin_000039	c__Gammaproteobacteria (UID4274)	112	579	290	33	533	13	0	0	0	97.09	1.65	0	0.9709	0.0165	0.96265	MAGScoT_ms80
sample_0.MAGScoT_ms80_cleanbin_000040	c__Gammaproteobacteria (UID4274)	112	568	283	44	522	2	0	0	0	93.28	0.04	0	0.9328	0.0004	0.9326	MAGScoT_ms80
sample_0.MAGScoT_ms80_cleanbin_000041	f__Xanthomonadaceae (UID4214)	55	659	290	84	565	10	0	0	0	90.12	2.13	0	0.9012	0.0213	0.89055	MAGScoT_ms80
sample_0.MAGScoT_ms80_cleanbin_000042	o__Actinomycetales (UID1815)	120	574	266	137	429	8	0	0	0	76.89	1.57	0	0.7689	0.0157	0.76105	MAGScoT_ms80
sample_0.MAGScoT_ms80_cleanbin_000043	o__Actinomycetales (UID1696)	455	315	190	58	254	3	0	0	0	78.48	1.58	0	0.7848	0.0158	0.7769	MAGScoT_ms80
sample_0.MAGScoT_ms80_cleanbin_000044	o__Actinomycetales (UID1663)	488	309	185	62	246	1	0	0	0	80.28	0.08	0	0.8028	0.0008	0.8024	MAGScoT_ms80
sample_0.MAGScoT_ms80_cleanbin_000045	k__Archaea (UID2)	207	145	103	35	110	0	0	0	0	80.47	0	0	0.8047	0	0.8047	MAGScoT_ms80
sample_0.MAGScoT_ms80_cleanbin_000046	f__Rhodobacteraceae (UID3361)	46	654	332	121	415	106	12	0	0	83	20.06	0.7	0.83	0.2006	0.7297	MAGScoT_ms80
sample_0.MAGScoT_ms80_cleanbin_000047	c__Gammaproteobacteria (UID4761)	52	693	297	123	556	13	1	0	0	83.43	2.11	0	0.8343	0.0211	0.82375	MAGScoT_ms80
sample_0.MAGScoT_ms80_cleanbin_000048	c__Gammaproteobacteria (UID4754)	541	304	171	43	208	51	2	0	0	89.59	21.02	80.7	0.8959	0.2102	0.7908	MAGScoT_ms80
sample_0.MAGScoT_ms80_cleanbin_000049	k__Bacteria (UID203)	5449	104	58	48	55	1	0	0	0	83.62	1.72	0	0.8362	0.0172	0.8276	MAGScoT_ms80
sample_0.MAGScoT_ms80_cleanbin_000050	c__Gammaproteobacteria (UID4444)	263	505	231	7	172	307	17	2	0	98.47	79.52	87.03	0.9847	0.7952	0.5871	MAGScoT_ms80
sample_0.MAGScoT_ms80_cleanbin_000051	c__Gammaproteobacteria (UID4274)	112	581	290	87	449	44	1	0	0	90.86	8.24	68.09	0.9086	0.0824	0.8674	MAGScoT_ms80
sample_0.MAGScoT_ms80_cleanbin_000052	o__Cytophagales (UID2936)	47	454	336	102	340	12	0	0	0	79.69	2.43	0	0.7969	0.0243	0.78475	MAGScoT_ms80
sample_0.MAGScoT_ms80_cleanbin_000053	k__Bacteria (UID1453)	901	171	117	52	119	0	0	0	0	75.52	0	0	0.7552	0	0.7552	MAGScoT_ms80
sample_0.MAGScoT_ms80_cleanbin_000054	k__Archaea (UID2)	207	149	107	51	97	1	0	0	0	60.22	0.31	0	0.6022	0.0031	0.60065	MAGScoT_ms80
sample_0.MAGScoT_ms80_cleanbin_000055	o__Burkholderiales (UID4000)	193	427	214	131	296	0	0	0	0	67.53	0	0	0.6753	0	0.6753	MAGScoT_ms80
sample_0.MAGScoT_ms80_cleanbin_000056	f__Vibrionaceae (UID4865)	80	919	366	258	660	1	0	0	0	73.21	0.07	0	0.7321	0.0007	0.73175	MAGScoT_ms80
sample_0.MAGScoT_ms80_cleanbin_000057	p__Cyanobacteria (UID2143)	129	472	368	124	345	3	0	0	0	76.78	0.5	0	0.7678	0.005	0.7653	MAGScoT_ms80
sample_0.MAGScoT_ms80_cleanbin_000058	k__Bacteria (UID203)	5449	104	58	56	47	1	0	0	0	71.55	0.86	0	0.7155	0.0086	0.7112	MAGScoT_ms80
sample_0.MAGScoT_ms80_cleanbin_000059	f__Vibrionaceae (UID4865)	80	919	366	442	474	3	0	0	0	44.5	0.43	0	0.445	0.0043	0.44285	MAGScoT_ms80
sample_0.MAGScoT_ms80_cleanbin_000060	f__Vibrionaceae (UID4865)	80	919	366	482	437	0	0	0	0	41.8	0	0	0.418	0	0.418	MAGScoT_ms80
sample_0.MAGScoT_ms80_cleanbin_000061	k__Bacteria (UID203)	5449	103	58	9	42	44	7	1	0	85.34	47.01	11.27	0.8534	0.4701	0.61835	MAGScoT_ms80
sample_0.MAGScoT_ms80_cleanbin_000062	f__Flavobacteriaceae (UID2845)	53	548	298	128	282	138	0	0	0	79.4	26.18	89.13	0.794	0.2618	0.6631	MAGScoT_ms80
sample_0.MAGScoT_ms80_cleanbin_000063	k__Bacteria (UID2329)	174	149	89	63	86	0	0	0	0	66.38	0	0	0.6638	0	0.6638	MAGScoT_ms80
sample_0.MAGScoT_ms80_cleanbin_000064	k__Bacteria (UID203)	5449	104	58	31	55	18	0	0	0	63.71	7.74	22.22	0.6371	0.0774	0.5984	MAGScoT_ms80
sample_0.MAGScoT_ms80_cleanbin_000065	k__Bacteria (UID203)	5449	104	58	67	37	0	0	0	0	55.33	0	0	0.5533	0	0.5533	MAGScoT_ms80
sample_0.MAGScoT_ms80_cleanbin_000066	k__Bacteria (UID203)	5449	104	58	63	33	8	0	0	0	62.23	12.07	25	0.6223	0.1207	0.56195	MAGScoT_ms80
sample_0.MAGScoT_ms80_cleanbin_000067	f__Halobacteriaceae (UID85)	51	395	250	197	198	0	0	0	0	52.17	0	0	0.5217	0	0.5217	MAGScoT_ms80
sample_0.MAGScoT_nomerge_cleanbin_000001	c__Gammaproteobacteria (UID4267)	119	544	284	17	527	0	0	0	0	96.31	0	0	0.9631	0	0.9631	MAGScoT_nomerge
sample_0.MAGScoT_nomerge_cleanbin_000002	o__Pseudomonadales (UID4679)	87	674	364	2	670	2	0	0	0	99.67	0.55	0	0.9967	0.0055	0.99395	MAGScoT_nomerge
sample_0.MAGScoT_nomerge_cleanbin_000003	c__Gammaproteobacteria (UID4274)	112	581	290	6	575	0	0	0	0	98.67	0	0	0.9867	0	0.9867	MAGScoT_nomerge
sample_0.MAGScoT_nomerge_cleanbin_000004	o__Oceanospirillales (UID4446)	43	529	233	0	529	0	0	0	0	100	0	0	1	0	1	MAGScoT_nomerge
sample_0.MAGScoT_nomerge_cleanbin_000005	c__Gammaproteobacteria (UID4267)	119	540	283	12	528	0	0	0	0	97.35	0	0	0.9735	0	0.9735	MAGScoT_nomerge
sample_0.MAGScoT_nomerge_cleanbin_000006	c__Gammaproteobacteria (UID4267)	119	540	283	2	531	7	0	0	0	99.47	1.18	0	0.9947	0.0118	0.9888	MAGScoT_nomerge
sample_0.MAGScoT_nomerge_cleanbin_000007	f__Vibrionaceae (UID4868)	77	946	363	7	934	5	0	0	0	98.35	0.63	60	0.9835	0.0063	0.98035	MAGScoT_nomerge
sample_0.MAGScoT_nomerge_cleanbin_000008	c__Gammaproteobacteria (UID4267)	119	544	284	18	524	2	0	0	0	95.46	0.35	0	0.9546	0.0035	0.95285	MAGScoT_nomerge
sample_0.MAGScoT_nomerge_cleanbin_000009	o__Sphingomonadales (UID3310)	26	569	293	3	561	5	0	0	0	99.25	0.94	40	0.9925	0.0094	0.9878	MAGScoT_nomerge
sample_0.MAGScoT_nomerge_cleanbin_000010	g__Staphylococcus (UID294)	60	773	178	5	768	0	0	0	0	98.95	0	0	0.9895	0	0.9895	MAGScoT_nomerge
sample_0.MAGScoT_nomerge_cleanbin_000011	f__Vibrionaceae (UID4865)	80	919	366	7	910	2	0	0	0	99.36	0.1	0	0.9936	0.001	0.9931	MAGScoT_nomerge
sample_0.MAGScoT_nomerge_cleanbin_000012	k__Bacteria (UID1453)	901	171	117	1	168	2	0	0	0	99.15	1.71	0	0.9915	0.0171	0.98295	MAGScoT_nomerge
sample_0.MAGScoT_nomerge_cleanbin_000013	k__Bacteria (UID2570)	433	272	182	1	270	1	0	0	0	99.45	0.27	0	0.9945	0.0027	0.99315	MAGScoT_nomerge
sample_0.MAGScoT_nomerge_cleanbin_000014	o__Clostridiales (UID1375)	50	332	124	0	332	0	0	0	0	100	0	0	1	0	1	MAGScoT_nomerge
sample_0.MAGScoT_nomerge_cleanbin_000015	g__Vibrio (UID4874)	71	1066	378	12	1050	4	0	0	0	98.54	0.5	0	0.9854	0.005	0.9829	MAGScoT_nomerge
sample_0.MAGScoT_nomerge_cleanbin_000016	p__Euryarchaeota (UID4)	45	299	202	1	297	1	0	0	0	99.5	0.5	0	0.995	0.005	0.9925	MAGScoT_nomerge
sample_0.MAGScoT_nomerge_cleanbin_000017	o__Rhodospirillales (UID3754)	63	336	201	0	333	3	0	0	0	100	1.24	0	1	0.0124	0.9938	MAGScoT_nomerge
sample_0.MAGScoT_nomerge_cleanbin_000018	o__Rhizobiales (UID3447)	356	411	246	6	404	1	0	0	0	98.17	0.03	0	0.9817	0.0003	0.98155	MAGScoT_nomerge
sample_0.MAGScoT_nomerge_cleanbin_000019	p__Euryarchaeota (UID49)	95	228	153	1	226	1	0	0	0	99.84	0.65	0	0.9984	0.0065	0.99515	MAGScoT_nomerge
sample_0.MAGScoT_nomerge_cleanbin_000020	k__Bacteria (UID3060)	138	335	244	1	332	2	0	0	0	99.59	0.61	0	0.9959	0.0061	0.99285	MAGScoT_nomerge
sample_0.MAGScoT_nomerge_cleanbin_000021	k__Bacteria (UID2142)	169	315	235	2	313	0	0	0	0	99.15	0	0	0.9915	0	0.9915	MAGScoT_nomerge
sample_0.MAGScoT_nomerge_cleanbin_000022	k__Bacteria (UID2570)	433	273	183	1	269	3	0	0	0	99.45	1.64	0	0.9945	0.0164	0.9863	MAGScoT_nomerge
sample_0.MAGScoT_nomerge_cleanbin_000023	g__Salinispora (UID1760)	45	1031	284	8	1018	5	0	0	0	99.49	0.77	0	0.9949	0.0077	0.99105	MAGScoT_nomerge
sample_0.MAGScoT_nomerge_cleanbin_000024	p__Cyanobacteria (UID2143)	129	472	368	3	466	3	0	0	0	99.18	0.82	0	0.9918	0.0082	0.9877	MAGScoT_nomerge
sample_0.MAGScoT_nomerge_cleanbin_000025	c__Gammaproteobacteria (UID4761)	52	693	297	27	665	1	0	0	0	95.45	0.17	0	0.9545	0.0017	0.95365	MAGScoT_nomerge
sample_0.MAGScoT_nomerge_cleanbin_000026	c__Thermoprotei (UID148)	41	245	158	3	233	9	0	0	0	98.73	3.96	0	0.9873	0.0396	0.9675	MAGScoT_nomerge
sample_0.MAGScoT_nomerge_cleanbin_000027	o__Alteromonadales (UID4837)	30	868	324	27	826	15	0	0	0	96.41	2.33	13.33	0.9641	0.0233	0.95245	MAGScoT_nomerge
sample_0.MAGScoT_nomerge_cleanbin_000028	c__Gammaproteobacteria (UID4761)	52	693	297	9	678	6	0	0	0	99.38	0.62	66.67	0.9938	0.0062	0.9907	MAGScoT_nomerge
sample_0.MAGScoT_nomerge_cleanbin_000029	p__Euryarchaeota (UID54)	90	234	153	8	213	13	0	0	0	94.77	1.86	84.62	0.9477	0.0186	0.9384	MAGScoT_nomerge
sample_0.MAGScoT_nomerge_cleanbin_000030	p__Euryarchaeota (UID49)	95	228	153	6	220	2	0	0	0	96.73	0.98	0	0.9673	0.0098	0.9624	MAGScoT_nomerge
sample_0.MAGScoT_nomerge_cleanbin_000031	g__Vibrio (UID4874)	71	1067	378	76	985	6	0	0	0	95.13	0.59	0	0.9513	0.0059	0.94835	MAGScoT_nomerge
sample_0.MAGScoT_nomerge_cleanbin_000032	c__Deltaproteobacteria (UID3216)	83	247	155	4	240	3	0	0	0	97.74	1.94	0	0.9774	0.0194	0.9677	MAGScoT_nomerge
sample_0.MAGScoT_nomerge_cleanbin_000033	s__algicola (UID2846)	47	571	303	17	550	4	0	0	0	98.37	0.75	0	0.9837	0.0075	0.97995	MAGScoT_nomerge
sample_0.MAGScoT_nomerge_cleanbin_000034	c__Gammaproteobacteria (UID4444)	263	506	232	38	461	7	0	0	0	94.39	1.25	0	0.9439	0.0125	0.93765	MAGScoT_nomerge
sample_0.MAGScoT_nomerge_cleanbin_000035	c__Alphaproteobacteria (UID3305)	564	349	230	60	289	0	0	0	0	80.94	0	0	0.8094	0	0.8094	MAGScoT_nomerge
sample_0.MAGScoT_nomerge_cleanbin_000036	c__Alphaproteobacteria (UID3305)	564	349	230	60	289	0	0	0	0	80.94	0	0	0.8094	0	0.8094	MAGScoT_nomerge
sample_0.MAGScoT_nomerge_cleanbin_000037	p__Proteobacteria (UID3214)	2231	190	119	27	162	0	1	0	0	93.65	0.84	0	0.9365	0.0084	0.9323	MAGScoT_nomerge
sample_0.MAGScoT_nomerge_cleanbin_000038	f__Streptomycetaceae (UID2048)	60	460	233	48	408	4	0	0	0	90.87	0.67	0	0.9087	0.0067	0.90535	MAGScoT_nomerge
sample_0.MAGScoT_nomerge_cleanbin_000039	c__Gammaproteobacteria (UID4274)	112	579	290	34	532	13	0	0	0	97.04	1.65	0	0.9704	0.0165	0.96215	MAGScoT_nomerge
sample_0.MAGScoT_nomerge_cleanbin_000040	c__Gammaproteobacteria (UID4274)	112	568	283	44	522	2	0	0	0	93.28	0.04	0	0.9328	0.0004	0.9326	MAGScoT_nomerge
sample_0.MAGScoT_nomerge_cleanbin_000041	f__Xanthomonadaceae (UID4214)	55	659	290	88	561	10	0	0	0	89.84	2.13	0	0.8984	0.0213	0.88775	MAGScoT_nomerge
sample_0.MAGScoT_nomerge_cleanbin_000042	o__Actinomycetales (UID1815)	120	574	266	138	428	8	0	0	0	76.52	1.57	0	0.7652	0.0157	0.75735	MAGScoT_nomerge
sample_0.MAGScoT_nomerge_cleanbin_000043	o__Actinomycetales (UID1696)	455	315	190	59	253	3	0	0	0	78.21	1.58	0	0.7821	0.0158	0.7742	MAGScoT_nomerge
sample_0.MAGScoT_nomerge_cleanbin_000044	o__Actinomycetales (UID1663)	488	309	185	63	245	1	0	0	0	79.74	0.08	0	0.7974	0.0008	0.797	MAGScoT_nomerge
sample_0.MAGScoT_nomerge_cleanbin_000045	k__Archaea (UID2)	207	145	103	35	110	0	0	0	0	80.47	0	0	0.8047	0	0.8047	MAGScoT_nomerge
sample_0.MAGScoT_nomerge_cleanbin_000046	f__Rhodobacteraceae (UID3361)	46	654	332	121	415	106	12	0	0	83	20.06	0.7	0.83	0.2006	0.7297	MAGScoT_nomerge
sample_0.MAGScoT_nomerge_cleanbin_000047	c__Gammaproteobacteria (UID4761)	52	693	297	123	556	13	1	0	0	83.43	2.11	0	0.8343	0.0211	0.82375	MAGScoT_nomerge
sample_0.MAGScoT_nomerge_cleanbin_000048	k__Bacteria (UID203)	5449	104	58	48	55	1	0	0	0	83.62	1.72	0	0.8362	0.0172	0.8276	MAGScoT_nomerge
sample_0.MAGScoT_nomerge_cleanbin_000049	c__Gammaproteobacteria (UID4444)	263	505	231	7	172	307	17	2	0	98.47	79.52	87.03	0.9847	0.7952	0.5871	MAGScoT_nomerge
sample_0.MAGScoT_nomerge_cleanbin_000050	p__Proteobacteria (UID3214)	2231	190	119	42	128	20	0	0	0	87.2	15.13	100	0.872	0.1513	0.79635	MAGScoT_nomerge
sample_0.MAGScoT_nomerge_cleanbin_000051	o__Cytophagales (UID2936)	47	454	336	102	340	12	0	0	0	79.69	2.43	0	0.7969	0.0243	0.78475	MAGScoT_nomerge
sample_0.MAGScoT_nomerge_cleanbin_000052	c__Gammaproteobacteria (UID4274)	112	581	290	89	448	43	1	0	0	90.17	8.07	67.39	0.9017	0.0807	0.86135	MAGScoT_nomerge
sample_0.MAGScoT_nomerge_cleanbin_000053	k__Bacteria (UID1453)	901	171	117	52	119	0	0	0	0	75.52	0	0	0.7552	0	0.7552	MAGScoT_nomerge
sample_0.MAGScoT_nomerge_cleanbin_000054	k__Archaea (UID2)	207	149	107	51	97	1	0	0	0	60.22	0.31	0	0.6022	0.0031	0.60065	MAGScoT_nomerge
sample_0.MAGScoT_nomerge_cleanbin_000055	o__Burkholderiales (UID4000)	193	427	214	131	296	0	0	0	0	67.53	0	0	0.6753	0	0.6753	MAGScoT_nomerge
sample_0.MAGScoT_nomerge_cleanbin_000056	p__Cyanobacteria (UID2143)	129	472	368	124	345	3	0	0	0	76.78	0.5	0	0.7678	0.005	0.7653	MAGScoT_nomerge
sample_0.MAGScoT_nomerge_cleanbin_000057	f__Vibrionaceae (UID4865)	80	919	366	258	660	1	0	0	0	73.21	0.07	0	0.7321	0.0007	0.73175	MAGScoT_nomerge
sample_0.MAGScoT_nomerge_cleanbin_000058	k__Bacteria (UID203)	5449	104	58	56	47	1	0	0	0	71.55	0.86	0	0.7155	0.0086	0.7112	MAGScoT_nomerge
sample_0.MAGScoT_nomerge_cleanbin_000059	f__Vibrionaceae (UID4865)	80	919	366	442	474	3	0	0	0	44.5	0.43	0	0.445	0.0043	0.44285	MAGScoT_nomerge
sample_0.MAGScoT_nomerge_cleanbin_000060	k__Bacteria (UID203)	5449	104	58	0	58	38	8	0	0	100	68.34	100	1	0.6834	0.6583	MAGScoT_nomerge
sample_0.MAGScoT_nomerge_cleanbin_000061	k__Bacteria (UID203)	5449	104	58	15	63	23	3	0	0	88.24	26.54	59.38	0.8824	0.2654	0.7497	MAGScoT_nomerge
sample_0.MAGScoT_nomerge_cleanbin_000062	k__Bacteria (UID203)	5449	103	58	9	42	44	7	1	0	85.34	47.01	11.27	0.8534	0.4701	0.61835	MAGScoT_nomerge
sample_0.MAGScoT_nomerge_cleanbin_000063	k__Bacteria (UID2329)	174	149	89	64	85	0	0	0	0	65.26	0	0	0.6526	0	0.6526	MAGScoT_nomerge
sample_0.MAGScoT_nomerge_cleanbin_000064	k__Bacteria (UID203)	5449	104	58	31	55	18	0	0	0	63.71	7.74	22.22	0.6371	0.0774	0.5984	MAGScoT_nomerge
sample_0.MAGScoT_nomerge_cleanbin_000065	k__Bacteria (UID203)	5449	104	58	67	37	0	0	0	0	55.33	0	0	0.5533	0	0.5533	MAGScoT_nomerge
sample_0.MAGScoT_nomerge_cleanbin_000066	f__Halobacteriaceae (UID85)	51	395	250	197	198	0	0	0	0	52.17	0	0	0.5217	0	0.5217	MAGScoT_nomerge
sample_0.MAGScoT_nomerge_cleanbin_000067	k__Bacteria (UID203)	5449	104	58	63	33	8	0	0	0	62.23	12.07	25	0.6223	0.1207	0.56195	MAGScoT_nomerge
sample_0.dastoolbin_1	k__Bacteria (UID1453)	901	171	117	1	163	7	0	0	0	99.15	5.56	0	0.9915	0.0556	0.9637	DASTool
sample_0.dastoolbin_10	c__Gammaproteobacteria (UID4761)	52	693	297	9	678	6	0	0	0	99.38	0.62	66.67	0.9938	0.0062	0.9907	DASTool
sample_0.dastoolbin_11	o__Clostridiales (UID1375)	50	332	124	0	332	0	0	0	0	100	0	0	1	0	1	DASTool
sample_0.dastoolbin_12	f__Vibrionaceae (UID4865)	80	919	366	7	910	2	0	0	0	99.36	0.1	0	0.9936	0.001	0.9931	DASTool
sample_0.dastoolbin_13	p__Euryarchaeota (UID49)	95	228	153	1	226	1	0	0	0	99.84	0.65	0	0.9984	0.0065	0.99515	DASTool
sample_0.dastoolbin_14	o__Rhodospirillales (UID3754)	63	336	201	7	328	1	0	0	0	97.01	0.25	0	0.9701	0.0025	0.96885	DASTool
sample_0.dastoolbin_15	g__Vibrio (UID4874)	71	1066	378	0	1062	4	0	0	0	100	0.5	0	1	0.005	0.9975	DASTool
sample_0.dastoolbin_16	c__Gammaproteobacteria (UID4761)	52	693	297	27	665	1	0	0	0	95.45	0.17	0	0.9545	0.0017	0.95365	DASTool
sample_0.dastoolbin_17	g__Staphylococcus (UID294)	60	773	178	11	760	2	0	0	0	98.38	0.62	0	0.9838	0.0062	0.9807	DASTool
sample_0.dastoolbin_18	k__Bacteria (UID2570)	433	272	182	1	270	1	0	0	0	99.45	0.27	0	0.9945	0.0027	0.99315	DASTool
sample_0.dastoolbin_19	f__Vibrionaceae (UID4868)	77	946	363	7	934	5	0	0	0	98.35	0.63	60	0.9835	0.0063	0.98035	DASTool
sample_0.dastoolbin_2	c__Gammaproteobacteria (UID4267)	119	540	283	2	531	7	0	0	0	99.47	1.18	0	0.9947	0.0118	0.9888	DASTool
sample_0.dastoolbin_20	p__Euryarchaeota (UID49)	95	228	153	4	222	2	0	0	0	97.39	0.98	0	0.9739	0.0098	0.969	DASTool
sample_0.dastoolbin_21	p__Euryarchaeota (UID54)	90	234	153	8	213	13	0	0	0	94.77	1.86	84.62	0.9477	0.0186	0.9384	DASTool
sample_0.dastoolbin_22	k__Bacteria (UID2570)	433	273	183	1	266	6	0	0	0	99.45	2.73	0	0.9945	0.0273	0.98085	DASTool
sample_0.dastoolbin_23	o__Pseudomonadales (UID4679)	87	674	364	2	670	2	0	0	0	99.67	0.55	0	0.9967	0.0055	0.99395	DASTool
sample_0.dastoolbin_24	p__Cyanobacteria (UID2143)	129	472	368	4	465	3	0	0	0	98.91	0.82	0	0.9891	0.0082	0.985	DASTool
sample_0.dastoolbin_25	o__Alteromonadales (UID4837)	30	868	324	27	826	15	0	0	0	96.41	2.33	13.33	0.9641	0.0233	0.95245	DASTool
sample_0.dastoolbin_26	o__Rhizobiales (UID3447)	356	411	246	6	404	1	0	0	0	98.17	0.03	0	0.9817	0.0003	0.98155	DASTool
sample_0.dastoolbin_27	c__Gammaproteobacteria (UID4274)	112	568	283	44	522	2	0	0	0	93.28	0.04	0	0.9328	0.0004	0.9326	DASTool
sample_0.dastoolbin_28	k__Bacteria (UID2142)	169	315	235	2	313	0	0	0	0	99.15	0	0	0.9915	0	0.9915	DASTool
sample_0.dastoolbin_29	c__Deltaproteobacteria (UID3216)	83	247	155	4	240	3	0	0	0	97.74	1.94	0	0.9774	0.0194	0.9677	DASTool
sample_0.dastoolbin_3	c__Gammaproteobacteria (UID4274)	112	581	290	6	574	1	0	0	0	98.67	0.02	0	0.9867	0.0002	0.9866	DASTool
sample_0.dastoolbin_30	c__Gammaproteobacteria (UID4267)	119	544	284	18	524	2	0	0	0	95.46	0.35	0	0.9546	0.0035	0.95285	DASTool
sample_0.dastoolbin_31	c__Alphaproteobacteria (UID3305)	564	349	230	60	289	0	0	0	0	80.94	0	0	0.8094	0	0.8094	DASTool
sample_0.dastoolbin_32	c__Alphaproteobacteria (UID3305)	564	349	230	60	289	0	0	0	0	80.94	0	0	0.8094	0	0.8094	DASTool
sample_0.dastoolbin_33	o__Actinomycetales (UID1663)	488	309	185	58	250	1	0	0	0	81.14	0.08	0	0.8114	0.0008	0.811	DASTool
sample_0.dastoolbin_34	k__Bacteria (UID3060)	138	335	244	1	332	2	0	0	0	99.59	0.61	0	0.9959	0.0061	0.99285	DASTool
sample_0.dastoolbin_35	g__Vibrio (UID4874)	71	1067	378	76	985	6	0	0	0	95.13	0.59	0	0.9513	0.0059	0.94835	DASTool
sample_0.dastoolbin_36	g__Salinispora (UID1760)	45	1031	284	15	1000	16	0	0	0	98.95	2.03	25	0.9895	0.0203	0.97935	DASTool
sample_0.dastoolbin_37	s__algicola (UID2846)	47	571	303	17	550	4	0	0	0	98.37	0.75	0	0.9837	0.0075	0.97995	DASTool
sample_0.dastoolbin_38	k__Archaea (UID2)	207	145	103	35	110	0	0	0	0	80.47	0	0	0.8047	0	0.8047	DASTool
sample_0.dastoolbin_39	c__Gammaproteobacteria (UID4444)	263	506	232	40	408	55	3	0	0	89.14	11.67	4.69	0.8914	0.1167	0.83305	DASTool
sample_0.dastoolbin_4	o__Oceanospirillales (UID4446)	43	529	233	0	529	0	0	0	0	100	0	0	1	0	1	DASTool
sample_0.dastoolbin_40	c__Gammaproteobacteria (UID4444)	263	505	231	87	412	6	0	0	0	84.33	1.41	0	0.8433	0.0141	0.83625	DASTool
sample_0.dastoolbin_41	f__Vibrionaceae (UID4865)	80	919	366	258	660	1	0	0	0	73.21	0.07	0	0.7321	0.0007	0.73175	DASTool
sample_0.dastoolbin_42	o__Actinomycetales (UID1815)	120	574	266	138	428	8	0	0	0	76.52	1.57	0	0.7652	0.0157	0.75735	DASTool
sample_0.dastoolbin_43	o__Actinomycetales (UID1696)	455	315	190	60	252	3	0	0	0	77.69	1.58	0	0.7769	0.0158	0.769	DASTool
sample_0.dastoolbin_44	c__Gammaproteobacteria (UID4761)	52	693	297	123	556	13	1	0	0	83.43	2.11	0	0.8343	0.0211	0.82375	DASTool
sample_0.dastoolbin_45	f__Xanthomonadaceae (UID4214)	55	659	290	88	561	10	0	0	0	89.84	2.13	0	0.8984	0.0213	0.88775	DASTool
sample_0.dastoolbin_46	p__Cyanobacteria (UID2192)	79	584	458	322	261	1	0	0	0	43.65	0.22	0	0.4365	0.0022	0.4354	DASTool
sample_0.dastoolbin_47	f__Streptomycetaceae (UID2048)	60	460	233	49	411	0	0	0	0	90.44	0	0	0.9044	0	0.9044	DASTool
sample_0.dastoolbin_48	f__Vibrionaceae (UID4865)	80	919	366	482	437	0	0	0	0	41.8	0	0	0.418	0	0.418	DASTool
sample_0.dastoolbin_49	c__Gammaproteobacteria (UID4274)	112	579	290	41	527	11	0	0	0	95.97	1.59	0	0.9597	0.0159	0.95175	DASTool
sample_0.dastoolbin_5	c__Gammaproteobacteria (UID4267)	119	540	283	12	528	0	0	0	0	97.35	0	0	0.9735	0	0.9735	DASTool
sample_0.dastoolbin_50	k__Archaea (UID2)	207	149	107	51	97	1	0	0	0	60.22	0.31	0	0.6022	0.0031	0.60065	DASTool
sample_0.dastoolbin_51	k__Bacteria (UID203)	5449	104	58	13	57	26	8	0	0	87.15	47.43	0	0.8715	0.4743	0.63435	DASTool
sample_0.dastoolbin_52	f__Vibrionaceae (UID4865)	80	919	366	442	474	3	0	0	0	44.5	0.43	0	0.445	0.0043	0.44285	DASTool
sample_0.dastoolbin_53	k__Bacteria (UID1453)	901	171	117	53	118	0	0	0	0	74.66	0	0	0.7466	0	0.7466	DASTool
sample_0.dastoolbin_54	p__Proteobacteria (UID3214)	2231	190	119	42	128	20	0	0	0	87.2	15.13	100	0.872	0.1513	0.79635	DASTool
sample_0.dastoolbin_55	f__Flavobacteriaceae (UID2845)	53	548	298	114	292	142	0	0	0	79.72	26.11	90.85	0.7972	0.2611	0.66665	DASTool
sample_0.dastoolbin_56	p__Proteobacteria (UID3214)	2231	190	119	28	161	0	1	0	0	92.81	0.84	0	0.9281	0.0084	0.9239	DASTool
sample_0.dastoolbin_57	o__Burkholderiales (UID4000)	193	427	214	131	296	0	0	0	0	67.53	0	0	0.6753	0	0.6753	DASTool
sample_0.dastoolbin_58	f__Rhodobacteraceae (UID3361)	46	654	332	121	415	106	12	0	0	83	20.06	0.7	0.83	0.2006	0.7297	DASTool
sample_0.dastoolbin_59	p__Cyanobacteria (UID2143)	129	472	368	219	195	49	8	1	0	51.7	12.92	20.25	0.517	0.1292	0.4524	DASTool
sample_0.dastoolbin_6	o__Sphingomonadales (UID3310)	26	569	293	3	561	5	0	0	0	99.25	0.94	40	0.9925	0.0094	0.9878	DASTool
sample_0.dastoolbin_7	p__Euryarchaeota (UID4)	45	299	202	1	297	1	0	0	0	99.5	0.5	0	0.995	0.005	0.9925	DASTool
sample_0.dastoolbin_8	c__Gammaproteobacteria (UID4267)	119	544	284	17	527	0	0	0	0	96.31	0	0	0.9631	0	0.9631	DASTool
sample_0.dastoolbin_9	c__Thermoprotei (UID148)	41	245	158	3	239	3	0	0	0	98.73	1.42	0	0.9873	0.0142	0.9802	DASTool
sample_0.maxbin2.001	c__Gammaproteobacteria (UID4267)	119	544	284	18	524	2	0	0	0	95.46	0.35	0	0.9546	0.0035	0.95285	maxbin2
sample_0.maxbin2.002	root (UID1)	5656	56	24	0	3	53	0	0	0	100	87.5	0	1	0.875	0.5625	maxbin2
sample_0.maxbin2.003	c__Gammaproteobacteria (UID4267)	119	540	283	12	528	0	0	0	0	97.35	0	0	0.9735	0	0.9735	maxbin2
sample_0.maxbin2.004	root (UID1)	5656	56	24	0	1	55	0	0	0	100	95.83	0	1	0.9583	0.52085	maxbin2
sample_0.maxbin2.005	c__Gammaproteobacteria (UID4267)	119	544	284	17	527	0	0	0	0	96.31	0	0	0.9631	0	0.9631	maxbin2
sample_0.maxbin2.006	g__Vibrio (UID4874)	71	1066	378	0	1062	4	0	0	0	100	0.5	0	1	0.005	0.9975	maxbin2
sample_0.maxbin2.007	f__Vibrionaceae (UID4868)	77	946	363	4	941	1	0	0	0	99.17	0.28	0	0.9917	0.0028	0.9903	maxbin2
sample_0.maxbin2.008	root (UID1)	5656	56	24	56	0	0	0	0	0	0	0	0	0	0	0	maxbin2
sample_0.maxbin2.009	c__Alphaproteobacteria (UID3305)	564	349	230	60	289	0	0	0	0	80.94	0	0	0.8094	0	0.8094	maxbin2
sample_0.maxbin2.010	k__Bacteria (UID1453)	901	171	117	1	163	7	0	0	0	99.15	5.56	0	0.9915	0.0556	0.9637	maxbin2
sample_0.maxbin2.011	o__Sphingomonadales (UID3310)	26	569	293	3	538	28	0	0	0	99.25	6.43	14.29	0.9925	0.0643	0.96035	maxbin2
sample_0.maxbin2.012	o__Pseudomonadales (UID4679)	87	674	364	2	582	90	0	0	0	99.67	15.16	94.44	0.9967	0.1516	0.9209	maxbin2
sample_0.maxbin2.013	c__Gammaproteobacteria (UID4274)	112	581	290	5	535	33	4	3	1	98.74	5.16	4.11	0.9874	0.0516	0.9616	maxbin2
sample_0.maxbin2.014	k__Bacteria (UID2142)	169	315	235	2	313	0	0	0	0	99.15	0	0	0.9915	0	0.9915	maxbin2
sample_0.maxbin2.015	k__Bacteria (UID2570)	433	273	183	1	266	6	0	0	0	99.45	2.73	0	0.9945	0.0273	0.98085	maxbin2
sample_0.maxbin2.016	p__Euryarchaeota (UID49)	95	228	153	1	222	5	0	0	0	99.84	2.61	0	0.9984	0.0261	0.98535	maxbin2
sample_0.maxbin2.017	g__Salinispora (UID1760)	45	1031	284	15	1000	16	0	0	0	98.95	2.03	25	0.9895	0.0203	0.97935	maxbin2
sample_0.maxbin2.018	o__Rhodospirillales (UID3754)	63	336	201	0	329	7	0	0	0	100	2.74	0	1	0.0274	0.9863	maxbin2
sample_0.maxbin2.019	o__Clostridiales (UID1375)	50	332	124	0	289	41	2	0	0	100	12.6	2.13	1	0.126	0.937	maxbin2
sample_0.maxbin2.020	g__Staphylococcus (UID294)	60	773	178	2	722	42	5	1	1	99.73	6.83	0.55	0.9973	0.0683	0.96315	maxbin2
sample_0.maxbin2.021	k__Bacteria (UID203)	5449	104	58	74	28	2	0	0	0	40.28	3.45	0	0.4028	0.0345	0.38555	maxbin2
sample_0.maxbin2.022	o__Rhizobiales (UID3447)	356	411	246	10	367	33	1	0	0	96.82	8.13	2.78	0.9682	0.0813	0.92755	maxbin2
sample_0.maxbin2.023	c__Gammaproteobacteria (UID4444)	263	506	232	40	408	55	3	0	0	89.14	11.67	4.69	0.8914	0.1167	0.83305	maxbin2
sample_0.maxbin2.024	k__Archaea (UID2)	207	149	107	1	60	61	23	3	1	99.07	76.89	0	0.9907	0.7689	0.60625	maxbin2
sample_0.maxbin2.025	p__Cyanobacteria (UID2143)	129	472	368	49	217	135	50	18	3	90.53	66.74	9.45	0.9053	0.6674	0.5716	maxbin2
sample_0.maxbin2.026	p__Proteobacteria (UID3214)	2231	190	119	39	150	0	1	0	0	89.22	0.84	0	0.8922	0.0084	0.888	maxbin2
sample_0.maxbin2.027	k__Bacteria (UID203)	5449	102	56	0	69	32	1	0	0	100	44.38	0	1	0.4438	0.7781	maxbin2
sample_0.maxbin2.028	c__Gammaproteobacteria (UID4274)	112	579	290	397	143	37	1	1	0	38.05	9.93	80.43	0.3805	0.0993	0.33085	maxbin2
sample_0.maxbin2.029	k__Bacteria (UID203)	5449	103	57	67	36	0	0	0	0	52.63	0	0	0.5263	0	0.5263	maxbin2
sample_0.maxbin2.030	k__Bacteria (UID203)	5449	104	58	11	60	29	4	0	0	95.14	25.01	17.07	0.9514	0.2501	0.82635	maxbin2
sample_0.maxbin2.031	k__Bacteria (UID203)	5449	104	58	78	19	4	3	0	0	38.09	13.79	30.77	0.3809	0.1379	0.31195	maxbin2
sample_0.maxbin2.032	k__Bacteria (UID203)	5449	104	58	67	33	4	0	0	0	48.28	6.9	0	0.4828	0.069	0.4483	maxbin2
sample_0.maxbin2.033	k__Bacteria (UID203)	5449	104	58	54	48	2	0	0	0	72.41	3.45	0	0.7241	0.0345	0.70685	maxbin2
sample_0.maxbin2.034	k__Bacteria (UID203)	5449	103	57	66	33	2	2	0	0	55.26	10.53	0	0.5526	0.1053	0.49995	maxbin2
sample_0.maxbin2.035	f__Streptomycetaceae (UID2048)	60	460	233	107	324	29	0	0	0	82.47	7.37	34.48	0.8247	0.0737	0.78785	maxbin2
sample_0.maxbin2.036	k__Bacteria (UID203)	5449	104	58	34	42	20	8	0	0	58.7	26.02	13.64	0.587	0.2602	0.4569	maxbin2
sample_0.maxbin2.037	k__Archaea (UID2)	207	145	103	31	103	11	0	0	0	82.64	9.39	54.55	0.8264	0.0939	0.77945	maxbin2
sample_0.maxbin2.038	p__Cyanobacteria (UID2143)	129	472	368	126	223	99	23	1	0	75.7	31.61	22.41	0.757	0.3161	0.59895	maxbin2
sample_0.maxbin2.039	f__Streptomycetaceae (UID2048)	60	460	233	378	80	2	0	0	0	14.44	0.43	0	0.1444	0.0043	0.14225	maxbin2
sample_0.maxbin2.040	c__Deltaproteobacteria (UID3218)	61	284	169	205	63	16	0	0	0	26.23	3.21	0	0.2623	0.0321	0.24625	maxbin2
sample_0.maxbin2.041	k__Bacteria (UID203)	5449	104	58	59	33	10	2	0	0	65.52	18.97	37.5	0.6552	0.1897	0.56035	maxbin2
sample_0.maxbin2.042	k__Bacteria (UID203)	5449	104	58	87	13	4	0	0	0	29.31	6.9	25	0.2931	0.069	0.2586	maxbin2
sample_0.maxbin2.043	k__Archaea (UID2)	207	148	106	2	86	54	6	0	0	98.11	39.85	18.06	0.9811	0.3985	0.78185	maxbin2
sample_0.maxbin2.044	o__Actinomycetales (UID1663)	488	309	185	91	210	8	0	0	0	77.04	3.42	0	0.7704	0.0342	0.7533	maxbin2
sample_0.maxbin2.045	k__Archaea (UID2)	207	149	107	46	90	13	0	0	0	64.89	9.11	0	0.6489	0.0911	0.60335	maxbin2
sample_0.maxbin2.046	f__Xanthomonadaceae (UID4214)	55	659	290	135	494	29	1	0	0	86.78	4.54	0	0.8678	0.0454	0.8451	maxbin2
sample_0.maxbin2.047	o__Cytophagales (UID2936)	47	454	336	99	297	51	6	1	0	81.85	14.05	0	0.8185	0.1405	0.74825	maxbin2
sample_0.maxbin2.048	c__Gammaproteobacteria (UID4444)	263	505	231	378	101	24	2	0	0	16.73	2.84	30	0.1673	0.0284	0.1531	maxbin2
sample_0.maxbin2.049	c__Gammaproteobacteria (UID4754)	541	304	171	265	24	11	4	0	0	6.28	1.37	21.74	0.0628	0.0137	0.05595	maxbin2
sample_0.maxbin2.050	k__Bacteria (UID203)	5449	103	57	48	37	17	1	0	0	35.09	3.03	0	0.3509	0.0303	0.33575	maxbin2
sample_0.maxbin2.051	f__Vibrionaceae (UID4865)	80	922	367	671	173	61	11	1	5	22.88	8.41	29.03	0.2288	0.0841	0.18675	maxbin2
sample_0.maxbin2.052	k__Bacteria (UID203)	5449	104	58	39	31	30	2	2	0	46.47	15.7	10.42	0.4647	0.157	0.3862	maxbin2
sample_0.maxbin2.053	k__Bacteria (UID1453)	901	171	117	53	118	0	0	0	0	73.89	0	0	0.7389	0	0.7389	maxbin2
sample_0.maxbin2.054	k__Bacteria (UID203)	5449	104	58	15	63	25	1	0	0	83.86	22.15	0	0.8386	0.2215	0.72785	maxbin2
sample_0.maxbin2.055	k__Bacteria (UID203)	5449	104	58	33	27	10	8	22	4	52.59	35.45	6.17	0.5259	0.3545	0.34865	maxbin2
sample_0.maxbin2.056	p__Cyanobacteria (UID2192)	79	584	458	230	227	99	23	5	0	59.72	25.48	7.58	0.5972	0.2548	0.4698	maxbin2
sample_0.maxbin2.057	k__Bacteria (UID203)	5449	104	58	61	37	4	2	0	0	62.93	12.93	10	0.6293	0.1293	0.56465	maxbin2
sample_0.maxbin2.058	k__Bacteria (UID2329)	174	149	89	72	64	13	0	0	0	68.4	11.61	0	0.684	0.1161	0.62595	maxbin2
sample_0.maxbin2.059	o__Burkholderiales (UID4000)	193	427	214	131	184	88	20	4	0	73.98	39.41	0.58	0.7398	0.3941	0.54275	maxbin2
sample_0.maxbin2.060	k__Bacteria (UID203)	5449	104	58	39	32	23	9	1	0	55.99	32.99	12.5	0.5599	0.3299	0.39495	maxbin2
sample_0.maxbin2.061	g__Bacillus (UID864)	93	711	241	389	311	11	0	0	0	52.1	1.98	0	0.521	0.0198	0.5111	maxbin2
sample_0.maxbin2.062	c__Thermoprotei (UID148)	41	245	158	138	91	16	0	0	0	41.12	4.04	0	0.4112	0.0404	0.391	maxbin2
sample_0.metabat2.1	c__Thermoprotei (UID148)	41	245	158	3	239	3	0	0	0	98.73	1.42	0	0.9873	0.0142	0.9802	metabat2
sample_0.metabat2.10	p__Euryarchaeota (UID54)	90	234	153	8	213	13	0	0	0	94.77	1.86	84.62	0.9477	0.0186	0.9384	metabat2
sample_0.metabat2.11	k__Bacteria (UID2570)	433	273	183	1	269	3	0	0	0	99.45	1.64	0	0.9945	0.0164	0.9863	metabat2
sample_0.metabat2.12	o__Clostridiales (UID1375)	50	332	124	0	332	0	0	0	0	100	0	0	1	0	1	metabat2
sample_0.metabat2.13	c__Gammaproteobacteria (UID4274)	112	579	290	41	527	11	0	0	0	95.97	1.59	0	0.9597	0.0159	0.95175	metabat2
sample_0.metabat2.14	c__Gammaproteobacteria (UID4267)	119	540	283	12	528	0	0	0	0	97.35	0	0	0.9735	0	0.9735	metabat2
sample_0.metabat2.15	c__Alphaproteobacteria (UID3305)	564	349	230	273	75	1	0	0	0	19.39	0.43	0	0.1939	0.0043	0.19175	metabat2
sample_0.metabat2.16	p__Proteobacteria (UID3214)	2231	190	119	43	146	0	1	0	0	85.85	0.84	0	0.8585	0.0084	0.8543	metabat2
sample_0.metabat2.17	root (UID1)	5656	56	24	0	0	0	0	5	51	100	846.96	26.93	1	8.4696	-3.2348	metabat2
sample_0.metabat2.18	c__Gammaproteobacteria (UID4444)	263	506	232	51	446	9	0	0	0	94.19	1.93	11.11	0.9419	0.0193	0.93225	metabat2
sample_0.metabat2.19	root (UID1)	5656	56	24	56	0	0	0	0	0	0	0	0	0	0	0	metabat2
sample_0.metabat2.2	k__Bacteria (UID3060)	138	335	244	1	332	2	0	0	0	99.59	0.61	0	0.9959	0.0061	0.99285	metabat2
sample_0.metabat2.20	k__Bacteria (UID203)	5449	104	58	3	81	18	2	0	0	96.55	8.41	33.33	0.9655	0.0841	0.92345	metabat2
sample_0.metabat2.21	k__Bacteria (UID203)	5449	104	58	66	38	0	0	0	0	56.9	0	0	0.569	0	0.569	metabat2
sample_0.metabat2.22	o__Pseudomonadales (UID4679)	87	674	364	1	669	4	0	0	0	99.95	0.92	0	0.9995	0.0092	0.9949	metabat2
sample_0.metabat2.23	k__Bacteria (UID1453)	901	171	117	53	118	0	0	0	0	74.66	0	0	0.7466	0	0.7466	metabat2
sample_0.metabat2.24	k__Bacteria (UID2329)	174	149	89	72	77	0	0	0	0	63.14	0	0	0.6314	0	0.6314	metabat2
sample_0.metabat2.25	root (UID1)	5656	56	24	56	0	0	0	0	0	0	0	0	0	0	0	metabat2
sample_0.metabat2.26	k__Bacteria (UID203)	5449	104	58	78	26	0	0	0	0	37.07	0	0	0.3707	0	0.3707	metabat2
sample_0.metabat2.27	c__Gammaproteobacteria (UID4274)	112	568	283	16	160	371	19	2	0	97.93	83.76	87.73	0.9793	0.8376	0.5605	metabat2
sample_0.metabat2.28	k__Bacteria (UID203)	5449	103	57	78	24	1	0	0	0	35.44	1.75	0	0.3544	0.0175	0.34565	metabat2
sample_0.metabat2.29	k__Archaea (UID2)	207	149	107	52	96	1	0	0	0	59.29	0.31	0	0.5929	0.0031	0.59135	metabat2
sample_0.metabat2.3	c__Gammaproteobacteria (UID4267)	119	544	284	17	527	0	0	0	0	96.31	0	0	0.9631	0	0.9631	metabat2
sample_0.metabat2.30	f__Vibrionaceae (UID4868)	77	946	363	5	937	4	0	0	0	98.9	0.35	50	0.989	0.0035	0.98725	metabat2
sample_0.metabat2.31	k__Bacteria (UID203)	5449	104	58	86	17	1	0	0	0	22.24	0.86	0	0.2224	0.0086	0.2181	metabat2
sample_0.metabat2.32	p__Cyanobacteria (UID2143)	129	472	368	124	291	54	3	0	0	78.1	12.86	12.7	0.781	0.1286	0.7167	metabat2
sample_0.metabat2.33	root (UID1)	5656	56	24	56	0	0	0	0	0	0	0	0	0	0	0	metabat2
sample_0.metabat2.34	k__Bacteria (UID203)	5449	104	58	54	50	0	0	0	0	74.14	0	0	0.7414	0	0.7414	metabat2
sample_0.metabat2.35	k__Bacteria (UID203)	5449	104	58	95	9	0	0	0	0	13.79	0	0	0.1379	0	0.1379	metabat2
sample_0.metabat2.36	c__Gammaproteobacteria (UID4444)	263	505	231	21	174	265	38	6	1	96.44	80.49	66.82	0.9644	0.8049	0.56195	metabat2
sample_0.metabat2.37	k__Bacteria (UID203)	5449	103	57	85	18	0	0	0	0	20.97	0	0	0.2097	0	0.2097	metabat2
sample_0.metabat2.38	p__Cyanobacteria (UID2143)	129	472	368	27	441	4	0	0	0	94.16	0.86	25	0.9416	0.0086	0.9373	metabat2
sample_0.metabat2.39	o__Alteromonadales (UID4837)	30	868	324	27	826	15	0	0	0	96.41	2.33	13.33	0.9641	0.0233	0.95245	metabat2
sample_0.metabat2.4	k__Bacteria (UID203)	5449	103	58	9	51	38	5	0	0	88.64	44.36	9.43	0.8864	0.4436	0.6646	metabat2
sample_0.metabat2.40	k__Bacteria (UID203)	5449	104	58	97	7	0	0	0	0	10.34	0	0	0.1034	0	0.1034	metabat2
sample_0.metabat2.41	k__Bacteria (UID203)	5449	103	57	8	39	33	19	4	0	87.72	35.96	7.89	0.8772	0.3596	0.6974	metabat2
sample_0.metabat2.42	k__Bacteria (UID203)	5449	103	57	76	26	1	0	0	0	39.47	1.75	0	0.3947	0.0175	0.38595	metabat2
sample_0.metabat2.43	o__Burkholderiales (UID4000)	193	427	214	138	281	8	0	0	0	67.22	2.85	0	0.6722	0.0285	0.65795	metabat2
sample_0.metabat2.44	root (UID1)	5656	56	24	0	0	2	19	5	30	100	375.8	81.12	1	3.758	-0.879	metabat2
sample_0.metabat2.46	p__Euryarchaeota (UID4)	45	299	202	1	297	1	0	0	0	99.5	0.5	0	0.995	0.005	0.9925	metabat2
sample_0.metabat2.47	k__Bacteria (UID1453)	901	171	117	1	168	2	0	0	0	99.15	1.71	0	0.9915	0.0171	0.98295	metabat2
sample_0.metabat2.48	root (UID1)	5656	56	24	0	0	0	0	0	56	100	595.06	24.92	1	5.9506	-1.9753	metabat2
sample_0.metabat2.49	o__Rhodospirillales (UID3754)	63	336	201	0	333	3	0	0	0	100	1.24	0	1	0.0124	0.9938	metabat2
sample_0.metabat2.5	k__Bacteria (UID203)	5449	104	58	94	7	3	0	0	0	7.84	0.47	100	0.0784	0.0047	0.07605	metabat2
sample_0.metabat2.50	k__Bacteria (UID203)	5449	104	58	84	20	0	0	0	0	18.65	0	0	0.1865	0	0.1865	metabat2
sample_0.metabat2.51	c__Gammaproteobacteria (UID4754)	541	304	171	73	183	48	0	0	0	83.54	17.8	87.5	0.8354	0.178	0.7464	metabat2
sample_0.metabat2.52	c__Deltaproteobacteria (UID3216)	83	247	155	4	240	3	0	0	0	97.74	1.94	0	0.9774	0.0194	0.9677	metabat2
sample_0.metabat2.53	k__Bacteria (UID203)	5449	104	58	81	22	1	0	0	0	28.92	1.72	0	0.2892	0.0172	0.2806	metabat2
sample_0.metabat2.54	k__Bacteria (UID2570)	433	272	182	1	270	1	0	0	0	99.45	0.27	0	0.9945	0.0027	0.99315	metabat2
sample_0.metabat2.55	c__Gammaproteobacteria (UID4761)	52	693	297	110	475	80	22	5	1	83.44	23.07	16.13	0.8344	0.2307	0.71905	metabat2
sample_0.metabat2.56	p__Euryarchaeota (UID49)	95	228	153	4	222	2	0	0	0	97.39	0.98	0	0.9739	0.0098	0.969	metabat2
sample_0.metabat2.57	root (UID1)	5656	56	24	56	0	0	0	0	0	0	0	0	0	0	0	metabat2
sample_0.metabat2.58	p__Euryarchaeota (UID49)	95	228	153	1	226	1	0	0	0	99.84	0.65	0	0.9984	0.0065	0.99515	metabat2
sample_0.metabat2.59	c__Gammaproteobacteria (UID4274)	112	581	290	6	574	1	0	0	0	98.67	0.17	0	0.9867	0.0017	0.98585	metabat2
sample_0.metabat2.6	root (UID1)	5656	56	24	56	0	0	0	0	0	0	0	0	0	0	0	metabat2
sample_0.metabat2.60	f__Streptomycetaceae (UID2048)	60	460	233	63	361	34	2	0	0	90.54	9.93	25	0.9054	0.0993	0.85575	metabat2
sample_0.metabat2.61	root (UID1)	5656	56	24	56	0	0	0	0	0	0	0	0	0	0	0	metabat2
sample_0.metabat2.62	o__Cytophagales (UID2936)	47	454	336	365	84	5	0	0	0	16.86	1.25	20	0.1686	0.0125	0.16235	metabat2
sample_0.metabat2.63	f__Halobacteriaceae (UID85)	51	395	250	197	198	0	0	0	0	52.17	0	0	0.5217	0	0.5217	metabat2
sample_0.metabat2.64	f__Flavobacteriaceae (UID2845)	53	548	298	77	219	186	58	7	1	88.73	65.53	31.55	0.8873	0.6553	0.55965	metabat2
sample_0.metabat2.65	g__Vibrio (UID4874)	71	1066	378	0	1062	4	0	0	0	100	0.5	0	1	0.005	0.9975	metabat2
sample_0.metabat2.66	c__Gammaproteobacteria (UID4267)	119	540	283	2	531	7	0	0	0	99.47	1.18	0	0.9947	0.0118	0.9888	metabat2
sample_0.metabat2.67	k__Bacteria (UID203)	5449	103	58	77	26	0	0	0	0	39.66	0	0	0.3966	0	0.3966	metabat2
sample_0.metabat2.68	g__Salinispora (UID1760)	45	1031	284	8	1018	5	0	0	0	99.49	0.77	0	0.9949	0.0077	0.99105	metabat2
sample_0.metabat2.69	p__Euryarchaeota (UID4)	45	299	202	185	107	7	0	0	0	42.16	3.04	57.14	0.4216	0.0304	0.4064	metabat2
sample_0.metabat2.7	k__Bacteria (UID2142)	169	315	235	2	313	0	0	0	0	99.15	0	0	0.9915	0	0.9915	metabat2
sample_0.metabat2.71	f__Xanthomonadaceae (UID4214)	55	659	290	85	553	21	0	0	0	90.05	3.8	0	0.9005	0.038	0.8815	metabat2
sample_0.metabat2.72	f__Rhodobacteraceae (UID3361)	46	654	332	156	432	62	4	0	0	79.56	13.02	1.35	0.7956	0.1302	0.7305	metabat2
sample_0.metabat2.73	c__Gammaproteobacteria (UID4267)	119	544	284	18	524	2	0	0	0	95.46	0.35	0	0.9546	0.0035	0.95285	metabat2
sample_0.metabat2.74	o__Sphingomonadales (UID3310)	26	569	293	3	561	5	0	0	0	99.25	0.94	40	0.9925	0.0094	0.9878	metabat2
sample_0.metabat2.75	o__Actinomycetales (UID1815)	120	574	266	138	428	8	0	0	0	76.52	1.57	0	0.7652	0.0157	0.75735	metabat2
sample_0.metabat2.76	o__Rhizobiales (UID3447)	356	411	246	6	404	1	0	0	0	98.17	0.03	0	0.9817	0.0003	0.98155	metabat2
sample_0.metabat2.77	k__Bacteria (UID203)	5449	104	58	68	36	0	0	0	0	48.09	0	0	0.4809	0	0.4809	metabat2
sample_0.metabat2.8	k__Archaea (UID2)	207	145	103	30	106	9	0	0	0	78.16	7.44	44.44	0.7816	0.0744	0.7444	metabat2
sample_0.metabat2.9	k__Bacteria (UID203)	5449	104	58	13	57	26	8	0	0	87.15	47.43	0	0.8715	0.4743	0.63435	metabat2
sample_0_concoct_bin_0	o__Sphingomonadales (UID3310)	26	569	293	3	561	5	0	0	0	99.25	0.94	40	0.9925	0.0094	0.9878	concoct
sample_0_concoct_bin_101	p__Cyanobacteria (UID2143)	129	472	368	87	289	90	6	0	0	84.26	21.65	20.37	0.8426	0.2165	0.73435	concoct
sample_0_concoct_bin_103	p__Euryarchaeota (UID4)	45	299	202	1	297	1	0	0	0	99.5	0.5	0	0.995	0.005	0.9925	concoct
sample_0_concoct_bin_104	k__Bacteria (UID3060)	138	335	244	1	332	2	0	0	0	99.59	0.61	0	0.9959	0.0061	0.99285	concoct
sample_0_concoct_bin_106	p__Euryarchaeota (UID54)	90	234	153	8	213	13	0	0	0	94.77	1.86	84.62	0.9477	0.0186	0.9384	concoct
sample_0_concoct_bin_107	p__Euryarchaeota (UID4)	45	299	202	170	112	17	0	0	0	47.77	6.75	47.06	0.4777	0.0675	0.44395	concoct
sample_0_concoct_bin_110	p__Euryarchaeota (UID49)	95	228	153	1	226	1	0	0	0	99.84	0.65	0	0.9984	0.0065	0.99515	concoct
sample_0_concoct_bin_114	o__Pseudomonadales (UID4679)	87	674	364	1	671	2	0	0	0	99.95	0.55	0	0.9995	0.0055	0.99675	concoct
sample_0_concoct_bin_115	f__Streptomycetaceae (UID2048)	60	460	233	48	408	4	0	0	0	90.87	0.67	0	0.9087	0.0067	0.90535	concoct
sample_0_concoct_bin_116	k__Bacteria (UID203)	5449	102	57	99	3	0	0	0	0	5.26	0	0	0.0526	0	0.0526	concoct
sample_0_concoct_bin_118	k__Bacteria (UID203)	5449	104	58	15	37	29	14	5	4	85.42	66.9	4.26	0.8542	0.669	0.5197	concoct
sample_0_concoct_bin_119	c__Gammaproteobacteria (UID4267)	119	540	283	12	528	0	0	0	0	97.35	0	0	0.9735	0	0.9735	concoct
sample_0_concoct_bin_120	k__Bacteria (UID203)	5449	104	58	102	2	0	0	0	0	1.72	0	0	0.0172	0	0.0172	concoct
sample_0_concoct_bin_123	f__Halobacteriaceae (UID85)	51	395	250	197	198	0	0	0	0	52.17	0	0	0.5217	0	0.5217	concoct
sample_0_concoct_bin_125	c__Gammaproteobacteria (UID4267)	119	540	283	2	531	7	0	0	0	99.47	1.18	0	0.9947	0.0118	0.9888	concoct
sample_0_concoct_bin_126	o__Rhizobiales (UID3447)	356	411	246	6	404	1	0	0	0	98.17	0.03	0	0.9817	0.0003	0.98155	concoct
sample_0_concoct_bin_127	c__Gammaproteobacteria (UID4274)	112	581	290	6	574	1	0	0	0	98.67	0.02	0	0.9867	0.0002	0.9866	concoct
sample_0_concoct_bin_129	k__Bacteria (UID203)	5449	104	58	2	26	21	27	24	4	97.41	171.5	17.88	0.9741	1.715	0.1166	concoct
sample_0_concoct_bin_13	k__Bacteria (UID1453)	901	171	117	1	168	2	0	0	0	99.15	1.71	0	0.9915	0.0171	0.98295	concoct
sample_0_concoct_bin_131	k__Bacteria (UID203)	5449	104	58	89	15	0	0	0	0	17.24	0	0	0.1724	0	0.1724	concoct
sample_0_concoct_bin_132	k__Archaea (UID2)	207	149	107	117	31	1	0	0	0	21.4	0.93	0	0.214	0.0093	0.20935	concoct
sample_0_concoct_bin_133	k__Bacteria (UID203)	5449	104	58	58	19	26	1	0	0	69.12	41.54	41.38	0.6912	0.4154	0.4835	concoct
sample_0_concoct_bin_134	k__Bacteria (UID203)	5449	104	58	70	34	0	0	0	0	44.64	0	0	0.4464	0	0.4464	concoct
sample_0_concoct_bin_139	root (UID1)	5656	56	24	0	0	3	36	16	1	100	265.28	98.62	1	2.6528	-0.3264	concoct
sample_0_concoct_bin_140	s__algicola (UID2846)	47	571	303	312	216	40	3	0	0	44.64	6.4	14.29	0.4464	0.064	0.4144	concoct
sample_0_concoct_bin_141	c__Deltaproteobacteria (UID3216)	83	247	155	4	240	3	0	0	0	97.74	1.94	0	0.9774	0.0194	0.9677	concoct
sample_0_concoct_bin_143	o__Alteromonadales (UID4837)	30	868	324	63	795	10	0	0	0	97.52	1.81	20	0.9752	0.0181	0.96615	concoct
sample_0_concoct_bin_146	k__Bacteria (UID203)	5449	104	58	15	63	23	3	0	0	88.24	26.54	59.38	0.8824	0.2654	0.7497	concoct
sample_0_concoct_bin_147	c__Gammaproteobacteria (UID4444)	263	505	231	6	161	318	17	3	0	98.9	81	83.2	0.989	0.81	0.584	concoct
sample_0_concoct_bin_148	g__Salinispora (UID1760)	45	1031	284	8	1018	5	0	0	0	99.49	0.77	0	0.9949	0.0077	0.99105	concoct
sample_0_concoct_bin_149	root (UID1)	5656	56	24	56	0	0	0	0	0	0	0	0	0	0	0	concoct
sample_0_concoct_bin_15	k__Archaea (UID2)	207	145	103	24	110	11	0	0	0	83.98	9.39	54.55	0.8398	0.0939	0.79285	concoct
sample_0_concoct_bin_152	k__Bacteria (UID203)	5449	104	58	102	2	0	0	0	0	3.45	0	0	0.0345	0	0.0345	concoct
sample_0_concoct_bin_153	root (UID1)	5656	56	24	0	0	18	15	15	8	100	296.88	34.39	1	2.9688	-0.4844	concoct
sample_0_concoct_bin_154	c__Gammaproteobacteria (UID4267)	119	544	284	17	527	0	0	0	0	96.31	0	0	0.9631	0	0.9631	concoct
sample_0_concoct_bin_156	k__Bacteria (UID2142)	169	315	235	2	313	0	0	0	0	99.15	0	0	0.9915	0	0.9915	concoct
sample_0_concoct_bin_157	o__Actinomycetales (UID1815)	120	574	266	145	420	9	0	0	0	75.94	1.94	0	0.7594	0.0194	0.7497	concoct
sample_0_concoct_bin_16	root (UID1)	5656	56	24	56	0	0	0	0	0	0	0	0	0	0	0	concoct
sample_0_concoct_bin_160	o__Actinomycetales (UID1663)	488	309	185	82	227	0	0	0	0	77.89	0	0	0.7789	0	0.7789	concoct
sample_0_concoct_bin_165	o__Burkholderiales (UID4000)	193	427	214	128	289	10	0	0	0	68.69	2.25	30	0.6869	0.0225	0.67565	concoct
sample_0_concoct_bin_17	o__Clostridiales (UID1375)	50	332	124	0	332	0	0	0	0	100	0	0	1	0	1	concoct
sample_0_concoct_bin_170	k__Archaea (UID2)	207	149	107	131	18	0	0	0	0	14.56	0	0	0.1456	0	0.1456	concoct
sample_0_concoct_bin_171	k__Bacteria (UID203)	5449	104	58	62	39	3	0	0	0	63.79	4.31	0	0.6379	0.0431	0.61635	concoct
sample_0_concoct_bin_18	p__Cyanobacteria (UID2143)	129	472	368	4	466	2	0	0	0	98.91	0.54	0	0.9891	0.0054	0.9864	concoct
sample_0_concoct_bin_23	root (UID1)	5656	56	24	56	0	0	0	0	0	0	0	0	0	0	0	concoct
sample_0_concoct_bin_24	f__Rhodobacteraceae (UID3361)	46	654	332	121	415	106	12	0	0	83	20.06	0.7	0.83	0.2006	0.7297	concoct
sample_0_concoct_bin_29	k__Bacteria (UID203)	5449	104	58	31	55	18	0	0	0	63.71	7.74	22.22	0.6371	0.0774	0.5984	concoct
sample_0_concoct_bin_3	k__Bacteria (UID203)	5449	103	57	16	65	13	8	1	0	87.08	5.1	6.98	0.8708	0.051	0.8453	concoct
sample_0_concoct_bin_31	root (UID1)	5656	56	24	0	0	23	8	23	2	100	248.2	99.05	1	2.482	-0.241	concoct
sample_0_concoct_bin_32	k__Bacteria (UID2329)	174	149	89	112	34	3	0	0	0	18.15	0.15	0	0.1815	0.0015	0.18075	concoct
sample_0_concoct_bin_33	k__Bacteria (UID2329)	174	149	89	64	85	0	0	0	0	65.26	0	0	0.6526	0	0.6526	concoct
sample_0_concoct_bin_34	k__Bacteria (UID203)	5449	104	58	94	9	1	0	0	0	17.24	1.72	0	0.1724	0.0172	0.1638	concoct
sample_0_concoct_bin_38	k__Archaea (UID2)	207	149	107	51	97	1	0	0	0	60.22	0.31	0	0.6022	0.0031	0.60065	concoct
sample_0_concoct_bin_39	c__Deltaproteobacteria (UID3218)	61	284	169	222	62	0	0	0	0	22.24	0	0	0.2224	0	0.2224	concoct
sample_0_concoct_bin_4	o__Cytophagales (UID2936)	47	454	336	102	340	12	0	0	0	79.69	2.43	0	0.7969	0.0243	0.78475	concoct
sample_0_concoct_bin_41	g__Vibrio (UID4874)	71	1066	378	0	1057	9	0	0	0	100	1.37	0	1	0.0137	0.99315	concoct
sample_0_concoct_bin_42	p__Euryarchaeota (UID49)	95	228	153	6	220	2	0	0	0	96.73	0.98	0	0.9673	0.0098	0.9624	concoct
sample_0_concoct_bin_43	k__Bacteria (UID203)	5449	104	58	94	10	0	0	0	0	10.97	0	0	0.1097	0	0.1097	concoct
sample_0_concoct_bin_44	o__Oceanospirillales (UID4446)	43	529	233	0	529	0	0	0	0	100	0	0	1	0	1	concoct
sample_0_concoct_bin_46	c__Gammaproteobacteria (UID4444)	263	506	232	38	461	7	0	0	0	94.39	1.25	0	0.9439	0.0125	0.93765	concoct
sample_0_concoct_bin_48	k__Bacteria (UID203)	5449	103	58	9	42	44	7	1	0	85.34	47.01	11.27	0.8534	0.4701	0.61835	concoct
sample_0_concoct_bin_49	k__Bacteria (UID203)	5449	104	58	95	9	0	0	0	0	12.07	0	0	0.1207	0	0.1207	concoct
sample_0_concoct_bin_5	f__Rhodobacteraceae (UID3361)	46	654	332	594	60	0	0	0	0	8.14	0	0	0.0814	0	0.0814	concoct
sample_0_concoct_bin_51	k__Bacteria (UID2570)	433	272	182	1	270	1	0	0	0	99.45	0.27	0	0.9945	0.0027	0.99315	concoct
sample_0_concoct_bin_52	p__Firmicutes (UID239)	1324	170	100	115	55	0	0	0	0	36.79	0	0	0.3679	0	0.3679	concoct
sample_0_concoct_bin_53	c__Thermoprotei (UID148)	41	245	158	3	239	3	0	0	0	98.73	1.42	0	0.9873	0.0142	0.9802	concoct
sample_0_concoct_bin_54	g__Staphylococcus (UID294)	60	773	178	11	759	3	0	0	0	98.38	0.68	0	0.9838	0.0068	0.9804	concoct
sample_0_concoct_bin_56	c__Thermoprotei (UID148)	41	245	158	188	57	0	0	0	0	22.83	0	0	0.2283	0	0.2283	concoct
sample_0_concoct_bin_57	f__Vibrionaceae (UID4868)	77	946	363	7	934	5	0	0	0	98.35	0.63	60	0.9835	0.0063	0.98035	concoct
sample_0_concoct_bin_58	p__Proteobacteria (UID3214)	2231	190	119	42	128	20	0	0	0	87.2	15.13	100	0.872	0.1513	0.79635	concoct
sample_0_concoct_bin_59	c__Gammaproteobacteria (UID4761)	52	693	297	130	221	195	100	33	14	84.52	84.72	61.28	0.8452	0.8472	0.4216	concoct
sample_0_concoct_bin_62	k__Bacteria (UID203)	5449	104	58	37	13	2	0	2	50	42.24	203.85	33.32	0.4224	2.0385	-0.59685	concoct
sample_0_concoct_bin_63	k__Bacteria (UID203)	5449	104	58	70	30	4	0	0	0	47.73	5.17	0	0.4773	0.0517	0.45145	concoct
sample_0_concoct_bin_66	root (UID1)	5656	56	24	56	0	0	0	0	0	0	0	0	0	0	0	concoct
sample_0_concoct_bin_67	root (UID1)	5656	56	24	0	0	56	0	0	0	100	100	62.5	1	1	0.5	concoct
sample_0_concoct_bin_7	k__Bacteria (UID1453)	901	171	117	52	119	0	0	0	0	75.52	0	0	0.7552	0	0.7552	concoct
sample_0_concoct_bin_73	k__Bacteria (UID203)	5449	104	58	86	13	2	3	0	0	11.44	1.25	9.09	0.1144	0.0125	0.10815	concoct
sample_0_concoct_bin_74	k__Bacteria (UID203)	5449	104	58	51	12	29	6	3	3	29	16.17	20	0.29	0.1617	0.20915	concoct
sample_0_concoct_bin_75	c__Gammaproteobacteria (UID4274)	112	580	290	393	164	20	3	0	0	26.24	2.47	0	0.2624	0.0247	0.25005	concoct
sample_0_concoct_bin_76	root (UID1)	5656	56	24	56	0	0	0	0	0	0	0	0	0	0	0	concoct
sample_0_concoct_bin_82	c__Gammaproteobacteria (UID4761)	52	693	297	645	44	3	0	1	0	5.84	1.57	0	0.0584	0.0157	0.05055	concoct
sample_0_concoct_bin_84	c__Gammaproteobacteria (UID4274)	112	579	290	34	532	13	0	0	0	97.04	1.65	0	0.9704	0.0165	0.96215	concoct
sample_0_concoct_bin_85	k__Bacteria (UID203)	5449	104	58	0	36	49	18	1	0	100	120.41	55.96	1	1.2041	0.39795	concoct
sample_0_concoct_bin_87	k__Bacteria (UID203)	5449	104	58	74	29	1	0	0	0	46.55	1.72	0	0.4655	0.0172	0.4569	concoct
sample_0_concoct_bin_88	o__Rhodospirillales (UID3754)	63	336	201	0	333	3	0	0	0	100	1.24	0	1	0.0124	0.9938	concoct
sample_0_concoct_bin_89	f__Rhodobacteraceae (UID3375)	32	625	283	345	239	38	3	0	0	48.25	6.91	4.26	0.4825	0.0691	0.44795	concoct
sample_0_concoct_bin_9	k__Bacteria (UID203)	5449	104	58	55	49	0	0	0	0	71.55	0	0	0.7155	0	0.7155	concoct
sample_0_concoct_bin_90	f__Xanthomonadaceae (UID4214)	55	659	290	88	561	10	0	0	0	89.84	2.13	0	0.8984	0.0213	0.88775	concoct
sample_0_concoct_bin_91	k__Bacteria (UID2570)	433	273	183	1	269	3	0	0	0	99.45	1.64	0	0.9945	0.0164	0.9863	concoct
sample_0_concoct_bin_92	s__algicola (UID2846)	47	571	303	17	550	4	0	0	0	98.37	0.75	0	0.9837	0.0075	0.97995	concoct
sample_0_concoct_bin_93	k__Bacteria (UID203)	5449	104	58	86	17	1	0	0	0	14.04	0.86	0	0.1404	0.0086	0.1361	concoct
sample_0_concoct_bin_94	c__Gammaproteobacteria (UID4267)	119	544	284	18	524	2	0	0	0	95.46	0.35	0	0.9546	0.0035	0.95285	concoct
sample_0_concoct_bin_97	p__Proteobacteria (UID3214)	2231	190	119	27	162	0	1	0	0	93.65	0.84	0	0.9365	0.0084	0.9323	concoct
sample_0_concoct_bin_98	root (UID1)	5656	56	24	56	0	0	0	0	0	0	0	0	0	0	0	concoct
Otu1000_gsa2k	k__Bacteria (UID203)	5449	104	58	73	31	0	0	0	0	38.2	0	0	0.382	0	0.382	gsa2k
Otu10_gsa2k	g__Vibrio (UID4874)	71	1066	378	0	1061	5	0	0	0	100	0.77	0	1	0.0077	0.99615	gsa2k
Otu116_0_gsa2k	c__Gammaproteobacteria (UID4444)	263	506	232	43	453	10	0	0	0	91.52	2.52	0	0.9152	0.0252	0.9026	gsa2k
Otu1180_0_gsa2k	c__Gammaproteobacteria (UID4761)	52	693	297	201	482	10	0	0	0	71.43	1.09	0	0.7143	0.0109	0.70885	gsa2k
Otu11_gsa2k	c__Thermoprotei (UID148)	41	245	158	3	239	3	0	0	0	98.73	1.42	0	0.9873	0.0142	0.9802	gsa2k
Otu128_gsa2k	c__Gammaproteobacteria (UID4442)	899	312	185	55	254	3	0	0	0	79.13	0.89	0	0.7913	0.0089	0.78685	gsa2k
Otu132_gsa2k	c__Gammaproteobacteria (UID4442)	899	312	185	8	299	5	0	0	0	96.58	1.73	0	0.9658	0.0173	0.95715	gsa2k
Otu1337_gsa2k	o__Clostridiales (UID1375)	50	332	124	209	123	0	0	0	0	34.6	0	0	0.346	0	0.346	gsa2k
Otu136_gsa2k	f__Vibrionaceae (UID4865)	80	919	366	91	807	21	0	0	0	87.62	2.27	0	0.8762	0.0227	0.86485	gsa2k
Otu137_0_gsa2k	c__Gammaproteobacteria (UID4761)	52	693	297	5	678	10	0	0	0	98.71	1.48	0	0.9871	0.0148	0.9797	gsa2k
Otu13_0_gsa2k	c__Gammaproteobacteria (UID4274)	112	568	283	3	563	2	0	0	0	99.41	0.53	0	0.9941	0.0053	0.99145	gsa2k
Otu150_0_gsa2k	s__algicola (UID2846)	47	571	303	90	479	2	0	0	0	84.67	0.5	0	0.8467	0.005	0.8442	gsa2k
Otu157_0_gsa2k	c__Gammaproteobacteria (UID4444)	263	506	232	220	279	7	0	0	0	54.04	1.14	0	0.5404	0.0114	0.5347	gsa2k
Otu159_gsa2k	o__Pseudomonadales (UID4679)	87	674	364	49	616	9	0	0	0	91.51	1.89	0	0.9151	0.0189	0.90565	gsa2k
Otu160_gsa2k	p__Euryarchaeota (UID4)	45	299	202	1	297	1	0	0	0	99.5	0.5	0	0.995	0.005	0.9925	gsa2k
Otu163_gsa2k	f__Streptomycetaceae (UID2048)	60	460	233	10	448	2	0	0	0	98.1	0.57	0	0.981	0.0057	0.97815	gsa2k
Otu1664_gsa2k	f__Halobacteriaceae (UID96)	40	417	263	270	146	1	0	0	0	36.24	0.38	0	0.3624	0.0038	0.3605	gsa2k
Otu185_0_gsa2k	c__Gammaproteobacteria (UID4761)	52	693	297	229	456	7	1	0	0	69.99	1.78	0	0.6999	0.0178	0.691	gsa2k
Otu186_0_gsa2k	c__Gammaproteobacteria (UID4761)	52	693	297	3	669	21	0	0	0	99.76	4.3	0	0.9976	0.043	0.9761	gsa2k
Otu189_gsa2k	k__Archaea (UID2)	207	149	107	98	51	0	0	0	0	41.59	0	0	0.4159	0	0.4159	gsa2k
Otu196_gsa2k	p__Euryarchaeota (UID49)	95	228	153	136	92	0	0	0	0	39.97	0	0	0.3997	0	0.3997	gsa2k
Otu203_gsa2k	k__Bacteria (UID203)	5449	104	58	79	25	0	0	0	0	31.82	0	0	0.3182	0	0.3182	gsa2k
Otu20_gsa2k	g__Shewanella (UID4838)	26	989	339	2	985	2	0	0	0	99.84	0.06	0	0.9984	0.0006	0.9981	gsa2k
Otu218_gsa2k	k__Bacteria (UID2328)	3167	126	75	0	125	1	0	0	0	100	1.33	0	1	0.0133	0.99335	gsa2k
Otu219_0_gsa2k	c__Gammaproteobacteria (UID4274)	112	580	290	39	533	8	0	0	0	94.09	1.77	0	0.9409	0.0177	0.93205	gsa2k
Otu226_gsa2k	f__Vibrionaceae (UID4865)	80	919	366	53	852	14	0	0	0	93.88	1.37	0	0.9388	0.0137	0.93195	gsa2k
Otu22_gsa2k	c__Bacilli (UID259)	750	275	151	1	274	0	0	0	0	99.34	0	0	0.9934	0	0.9934	gsa2k
Otu235_0_gsa2k	c__Gammaproteobacteria (UID4444)	263	506	232	107	397	2	0	0	0	77.1	0.65	0	0.771	0.0065	0.76775	gsa2k
Otu23_gsa2k	g__Vibrio (UID4874)	71	1067	378	5	1051	11	0	0	0	99.26	0.81	0	0.9926	0.0081	0.98855	gsa2k
Otu249_0_gsa2k	o__Cytophagales (UID2936)	47	454	336	0	453	1	0	0	0	100	0.3	0	1	0.003	0.9985	gsa2k
Otu24_0_gsa2k	k__Bacteria (UID1453)	901	171	117	1	168	2	0	0	0	99.15	1.71	0	0.9915	0.0171	0.98295	gsa2k
Otu250_gsa2k	g__Vibrio (UID4878)	67	1130	369	116	998	16	0	0	0	92.45	1.46	0	0.9245	0.0146	0.9172	gsa2k
Otu252_gsa2k	p__Cyanobacteria (UID2143)	129	472	368	284	187	1	0	0	0	39.84	0.01	0	0.3984	0.0001	0.39835	gsa2k
Otu255_gsa2k	g__Shewanella (UID4838)	26	989	339	22	964	3	0	0	0	97.7	0.16	0	0.977	0.0016	0.9762	gsa2k
Otu256_gsa2k	k__Bacteria (UID2570)	433	273	183	1	268	4	0	0	0	99.45	1.55	0	0.9945	0.0155	0.98675	gsa2k
Otu26_0_gsa2k	o__Oceanospirillales (UID4446)	43	529	233	0	529	0	0	0	0	100	0	0	1	0	1	gsa2k
Otu298_gsa2k	f__Streptomycetaceae (UID2048)	60	460	233	271	188	1	0	0	0	38.71	0.43	0	0.3871	0.0043	0.38495	gsa2k
Otu2_0_gsa2k	c__Gammaproteobacteria (UID4267)	119	540	283	2	531	7	0	0	0	99.47	1.18	0	0.9947	0.0118	0.9888	gsa2k
Otu30_0_gsa2k	c__Gammaproteobacteria (UID4274)	112	568	283	1	567	0	0	0	0	99.94	0	0	0.9994	0	0.9994	gsa2k
Otu351_gsa2k	p__Cyanobacteria (UID2143)	129	472	368	12	457	3	0	0	0	97.06	0.45	0	0.9706	0.0045	0.96835	gsa2k
Otu352_1_gsa2k	c__Gammaproteobacteria (UID4444)	263	505	231	40	450	14	1	0	0	92.13	3.31	0	0.9213	0.0331	0.90475	gsa2k
Otu35_0_gsa2k	c__Gammaproteobacteria (UID4274)	112	579	290	66	504	9	0	0	0	90.03	1.02	0	0.9003	0.0102	0.8952	gsa2k
Otu36_0_gsa2k	c__Gammaproteobacteria (UID4274)	112	581	290	8	570	3	0	0	0	98.25	0.38	0	0.9825	0.0038	0.9806	gsa2k
Otu376_gsa2k	k__Archaea (UID2)	207	149	107	80	69	0	0	0	0	43.27	0	0	0.4327	0	0.4327	gsa2k
Otu37_0_gsa2k	o__Cytophagales (UID2936)	47	454	336	13	430	11	0	0	0	96.73	1.87	0	0.9673	0.0187	0.95795	gsa2k
Otu382_0_gsa2k	c__Deltaproteobacteria (UID3216)	83	247	155	4	239	4	0	0	0	97.74	2.58	0	0.9774	0.0258	0.9645	gsa2k
Otu398_gsa2k	p__Euryarchaeota (UID4)	45	299	202	184	114	1	0	0	0	38.9	0.25	0	0.389	0.0025	0.38775	gsa2k
Otu3_1_gsa2k	c__Deltaproteobacteria (UID3216)	83	247	155	1	245	1	0	0	0	99.35	0.65	0	0.9935	0.0065	0.99025	gsa2k
Otu405_0_gsa2k	c__Gammaproteobacteria (UID4201)	1164	275	174	97	177	1	0	0	0	58.13	0.57	0	0.5813	0.0057	0.57845	gsa2k
Otu40_0_gsa2k	c__Alphaproteobacteria (UID3305)	564	349	230	63	286	0	0	0	0	79.96	0	0	0.7996	0	0.7996	gsa2k
Otu450_0_gsa2k	o__Actinomycetales (UID1572)	580	288	173	117	171	0	0	0	0	57.9	0	0	0.579	0	0.579	gsa2k
Otu453_gsa2k	k__Bacteria (UID1453)	901	171	117	70	101	0	0	0	0	57.61	0	0	0.5761	0	0.5761	gsa2k
Otu47_0_gsa2k	c__Alphaproteobacteria (UID3305)	564	349	230	60	289	0	0	0	0	80.94	0	0	0.8094	0	0.8094	gsa2k
Otu48_0_gsa2k	c__Gammaproteobacteria (UID4267)	119	544	284	17	527	0	0	0	0	96.31	0	0	0.9631	0	0.9631	gsa2k
Otu4_0_gsa2k	c__Gammaproteobacteria (UID4267)	119	544	284	18	524	2	0	0	0	95.46	0.35	0	0.9546	0.0035	0.95285	gsa2k
Otu503_gsa2k	p__Cyanobacteria (UID2143)	129	472	368	202	270	0	0	0	0	56.5	0	0	0.565	0	0.565	gsa2k
Otu50_0_gsa2k	c__Gammaproteobacteria (UID4761)	52	693	297	10	675	6	2	0	0	98.71	1.94	75	0.9871	0.0194	0.9774	gsa2k
Otu53_0_gsa2k	o__Rhizobiales (UID3447)	356	413	248	63	340	10	0	0	0	85.31	1.79	0	0.8531	0.0179	0.84415	gsa2k
Otu54_gsa2k	f__Vibrionaceae (UID4868)	77	946	363	3	942	1	0	0	0	99.45	0.28	0	0.9945	0.0028	0.9931	gsa2k
Otu60_0_gsa2k	c__Deltaproteobacteria (UID3216)	83	247	155	1	243	3	0	0	0	99.35	1.33	0	0.9935	0.0133	0.98685	gsa2k
Otu61_0_gsa2k	o__Rhodospirillales (UID3754)	63	336	201	21	307	8	0	0	0	93.83	2.9	0	0.9383	0.029	0.9238	gsa2k
Otu659_gsa2k	c__Gammaproteobacteria (UID4442)	899	312	185	173	137	2	0	0	0	39.09	1.08	0	0.3909	0.0108	0.3855	gsa2k
Otu660_gsa2k	p__Cyanobacteria (UID2143)	129	471	367	143	321	7	0	0	0	71.76	1.59	0	0.7176	0.0159	0.70965	gsa2k
Otu67_0_gsa2k	c__Gammaproteobacteria (UID4267)	119	540	283	12	528	0	0	0	0	97.35	0	0	0.9735	0	0.9735	gsa2k
Otu68_gsa2k	f__Vibrionaceae (UID4865)	80	919	366	13	900	5	1	0	0	98.1	0.96	0	0.981	0.0096	0.9762	gsa2k
Otu696_gsa2k	g__Bacillus (UID865)	36	1200	269	741	457	2	0	0	0	39.64	0.31	0	0.3964	0.0031	0.39485	gsa2k
Otu69_0_gsa2k	p__Proteobacteria (UID3214)	2231	190	119	16	173	0	1	0	0	88.61	0.84	0	0.8861	0.0084	0.8819	gsa2k
Otu6_gsa2k	g__Staphylococcus (UID294)	60	773	178	4	768	1	0	0	0	99.51	0.06	0	0.9951	0.0006	0.9948	gsa2k
Otu70_0_gsa2k	c__Deltaproteobacteria (UID3218)	61	284	169	0	284	0	0	0	0	100	0	0	1	0	1	gsa2k
Otu71_gsa2k	o__Actinomycetales (UID1812)	229	457	227	4	451	1	0	1	0	99.01	0.81	0	0.9901	0.0081	0.98605	gsa2k
Otu72_0_gsa2k	o__Rhizobiales (UID3447)	356	411	246	3	408	0	0	0	0	98.98	0	0	0.9898	0	0.9898	gsa2k
Otu73_gsa2k	g__Vibrio (UID4874)	71	1067	378	177	876	14	0	0	0	84.12	1.13	0	0.8412	0.0113	0.83555	gsa2k
Otu78_gsa2k	g__Vibrio (UID4874)	71	1065	378	191	862	12	0	0	0	81.83	1.23	0	0.8183	0.0123	0.81215	gsa2k
Otu82_gsa2k	c__Gammaproteobacteria (UID4267)	119	544	284	64	466	13	1	0	0	85.71	3.34	0	0.8571	0.0334	0.8404	gsa2k
Otu833_gsa2k	k__Archaea (UID2)	207	145	103	6	138	1	0	0	0	94.17	0.97	0	0.9417	0.0097	0.93685	gsa2k
Otu86_0_gsa2k	c__Gammaproteobacteria (UID4444)	263	505	231	3	492	10	0	0	0	99.37	2.92	0	0.9937	0.0292	0.9791	gsa2k
Otu870_gsa2k	k__Bacteria (UID2570)	433	272	182	181	91	0	0	0	0	37.21	0	0	0.3721	0	0.3721	gsa2k
Otu88_0_gsa2k	o__Pseudomonadales (UID4679)	87	674	364	1	671	2	0	0	0	99.95	0.55	0	0.9995	0.0055	0.99675	gsa2k
Otu89_gsa2k	p__Euryarchaeota (UID4)	45	299	202	3	294	2	0	0	0	99.01	0.74	0	0.9901	0.0074	0.9864	gsa2k
Otu928_0_gsa2k	f__Flavobacteriaceae (UID2845)	53	548	298	329	214	5	0	0	0	40.37	0.92	20	0.4037	0.0092	0.3991	gsa2k
Otu93_gsa2k	o__Sphingomonadales (UID3310)	26	569	293	3	561	5	0	0	0	99.25	0.94	40	0.9925	0.0094	0.9878	gsa2k
Otu980_gsa2k	g__Bacillus (UID864)	93	711	241	319	388	4	0	0	0	52.67	0.83	0	0.5267	0.0083	0.52255	gsa2k
Otu9_gsa2k	k__Bacteria (UID3060)	138	335	244	1	332	2	0	0	0	99.59	0.61	0	0.9959	0.0061	0.99285	gsa2k
S1C1008	root (UID1)	5656	56	24	56	0	0	0	0	0	0	0	0	0	0	0	vamb
S1C1014	k__Bacteria (UID1453)	901	171	117	71	100	0	0	0	0	56.76	0	0	0.5676	0	0.5676	vamb
S1C1022	c__Bacilli (UID259)	750	275	151	1	274	0	0	0	0	99.34	0	0	0.9934	0	0.9934	vamb
S1C1029	c__Gammaproteobacteria (UID4761)	52	693	297	241	446	6	0	0	0	68.99	1.25	0	0.6899	0.0125	0.68365	vamb
S1C1055	g__Shewanella (UID4838)	26	989	339	74	909	6	0	0	0	96.22	0.36	0	0.9622	0.0036	0.9604	vamb
S1C1093	p__Euryarchaeota (UID4)	45	299	202	5	292	2	0	0	0	98.02	0.74	0	0.9802	0.0074	0.9765	vamb
S1C11250	c__Gammaproteobacteria (UID4267)	119	544	284	18	524	2	0	0	0	95.46	0.35	0	0.9546	0.0035	0.95285	vamb
S1C1139	o__Sphingomonadales (UID3310)	26	569	293	3	561	5	0	0	0	99.25	0.94	40	0.9925	0.0094	0.9878	vamb
S1C1224	f__Halobacteriaceae (UID85)	51	395	250	322	72	1	0	0	0	15.93	0.4	0	0.1593	0.004	0.1573	vamb
S1C1227	c__Gammaproteobacteria (UID4444)	263	506	232	15	485	6	0	0	0	96.19	1.23	0	0.9619	0.0123	0.95575	vamb
S1C1273	f__Enterobacteriaceae (UID5139)	119	1169	340	29	610	519	11	0	0	99.24	47.18	97.64	0.9924	0.4718	0.7565	vamb
S1C13117	k__Bacteria (UID3060)	138	335	244	1	332	2	0	0	0	99.59	0.61	0	0.9959	0.0061	0.99285	vamb
S1C1347	p__Cyanobacteria (UID2143)	129	472	368	217	255	0	0	0	0	54.34	0	0	0.5434	0	0.5434	vamb
S1C13805	k__Bacteria (UID203)	5449	104	58	101	3	0	0	0	0	5.17	0	0	0.0517	0	0.0517	vamb
S1C1411	o__Actinomycetales (UID1593)	69	399	197	32	365	2	0	0	0	96.17	0.68	0	0.9617	0.0068	0.9583	vamb
S1C1496	c__Deltaproteobacteria (UID3216)	83	247	155	1	245	1	0	0	0	99.35	0.65	0	0.9935	0.0065	0.99025	vamb
S1C1560	k__Bacteria (UID209)	5443	105	59	0	105	0	0	0	0	100	0	0	1	0	1	vamb
S1C1596	k__Bacteria (UID2570)	433	273	183	1	268	4	0	0	0	99.45	1.55	0	0.9945	0.0155	0.98675	vamb
S1C1822	c__Deltaproteobacteria (UID3216)	83	247	155	3	235	9	0	0	0	98.39	2.93	0	0.9839	0.0293	0.96925	vamb
S1C1889	k__Bacteria (UID203)	5449	104	58	88	16	0	0	0	0	17.01	0	0	0.1701	0	0.1701	vamb
S1C1969	o__Cytophagales (UID2936)	47	454	336	13	429	12	0	0	0	96.73	2.16	0	0.9673	0.0216	0.9565	vamb
S1C1992	k__Bacteria (UID3187)	2258	186	116	126	59	1	0	0	0	23.94	0.86	0	0.2394	0.0086	0.2351	vamb
S1C2003	c__Deltaproteobacteria (UID3218)	61	284	169	58	224	2	0	0	0	78.3	1.18	0	0.783	0.0118	0.7771	vamb
S1C2033	p__Euryarchaeota (UID4)	45	299	202	187	111	1	0	0	0	37.42	0.25	0	0.3742	0.0025	0.37295	vamb
S1C208	c__Spirochaetia (UID2496)	72	215	125	61	153	1	0	0	0	71.95	0.2	0	0.7195	0.002	0.7185	vamb
S1C2086	k__Bacteria (UID203)	5449	103	57	87	16	0	0	0	0	11.8	0	0	0.118	0	0.118	vamb
S1C2158	k__Bacteria (UID203)	5449	104	58	88	16	0	0	0	0	16.46	0	0	0.1646	0	0.1646	vamb
S1C2176	k__Bacteria (UID203)	5449	104	58	0	5	98	1	0	0	100	95.69	0	1	0.9569	0.52155	vamb
S1C2222	f__Halobacteriaceae (UID96)	40	417	263	270	145	2	0	0	0	36.24	0.57	0	0.3624	0.0057	0.35955	vamb
S1C23733	c__Gammaproteobacteria (UID4267)	119	544	284	17	527	0	0	0	0	96.31	0	0	0.9631	0	0.9631	vamb
S1C2396	k__Archaea (UID2)	207	145	103	7	137	1	0	0	0	93.2	0.97	0	0.932	0.0097	0.92715	vamb
S1C2503	p__Cyanobacteria (UID2143)	129	472	368	12	456	4	0	0	0	97.06	0.72	0	0.9706	0.0072	0.967	vamb
S1C2504	k__Bacteria (UID203)	5449	104	58	94	10	0	0	0	0	11.21	0	0	0.1121	0	0.1121	vamb
S1C253	g__Staphylococcus (UID294)	60	773	178	4	769	0	0	0	0	99.51	0	0	0.9951	0	0.9951	vamb
S1C254	k__Bacteria (UID203)	5449	102	58	92	10	0	0	0	0	7.84	0	0	0.0784	0	0.0784	vamb
S1C2544	k__Bacteria (UID203)	5449	104	58	90	14	0	0	0	0	18.97	0	0	0.1897	0	0.1897	vamb
S1C2553	c__Alphaproteobacteria (UID3305)	564	349	230	60	289	0	0	0	0	80.94	0	0	0.8094	0	0.8094	vamb
S1C268	c__Gammaproteobacteria (UID4267)	119	544	284	64	466	13	1	0	0	85.71	3.34	0	0.8571	0.0334	0.8404	vamb
S1C2701	k__Bacteria (UID203)	5449	104	58	96	8	0	0	0	0	8.62	0	0	0.0862	0	0.0862	vamb
S1C280	o__Pseudomonadales (UID4679)	87	674	364	2	670	2	0	0	0	99.67	0.55	0	0.9967	0.0055	0.99395	vamb
S1C2913	c__Alphaproteobacteria (UID3305)	564	349	230	104	245	0	0	0	0	76.24	0	0	0.7624	0	0.7624	vamb
S1C2961	f__Vibrionaceae (UID4865)	80	919	366	426	493	0	0	0	0	47.31	0	0	0.4731	0	0.4731	vamb
S1C2968	f__Vibrionaceae (UID4868)	77	946	363	49	896	1	0	0	0	91.63	0.28	0	0.9163	0.0028	0.9149	vamb
S1C2983	k__Bacteria (UID203)	5449	104	58	102	2	0	0	0	0	3.45	0	0	0.0345	0	0.0345	vamb
S1C2992	c__Deltaproteobacteria (UID3216)	83	247	155	8	238	1	0	0	0	96.73	0.65	0	0.9673	0.0065	0.96405	vamb
S1C2999	root (UID1)	5656	56	24	53	3	0	0	0	0	12.5	0	0	0.125	0	0.125	vamb
S1C3000	k__Bacteria (UID2328)	3167	126	75	1	124	1	0	0	0	98.67	1.33	0	0.9867	0.0133	0.98005	vamb
S1C3041	p__Cyanobacteria (UID2143)	129	471	367	146	319	6	0	0	0	71.08	1.32	0	0.7108	0.0132	0.7042	vamb
S1C3058	k__Bacteria (UID203)	5449	104	58	70	34	0	0	0	0	46.55	0	0	0.4655	0	0.4655	vamb
S1C3061	c__Gammaproteobacteria (UID4444)	263	505	231	171	329	5	0	0	0	70.41	1.3	0	0.7041	0.013	0.6976	vamb
S1C3067	root (UID1)	5656	56	24	55	1	0	0	0	0	4.17	0	0	0.0417	0	0.0417	vamb
S1C3077	k__Bacteria (UID203)	5449	104	58	103	1	0	0	0	0	1.72	0	0	0.0172	0	0.0172	vamb
S1C3087	k__Bacteria (UID203)	5449	104	58	87	17	0	0	0	0	24.14	0	0	0.2414	0	0.2414	vamb
S1C3116	c__Gammaproteobacteria (UID4274)	112	581	290	72	508	1	0	0	0	93.1	0.34	0	0.931	0.0034	0.9293	vamb
S1C3120	o__Rhodospirillales (UID3754)	63	336	201	62	267	7	0	0	0	88.58	2.4	0	0.8858	0.024	0.8738	vamb
S1C3128	o__Actinomycetales (UID1812)	229	457	227	31	424	2	0	0	0	94.3	0.37	0	0.943	0.0037	0.94115	vamb
S1C3130	root (UID1)	5656	56	24	56	0	0	0	0	0	0	0	0	0	0	0	vamb
S1C3132	k__Bacteria (UID203)	5449	104	58	85	19	0	0	0	0	29.31	0	0	0.2931	0	0.2931	vamb
S1C3181	c__Gammaproteobacteria (UID4761)	52	693	297	58	628	7	0	0	0	92.2	1.26	71.43	0.922	0.0126	0.9157	vamb
S1C3215	root (UID1)	5656	56	24	56	0	0	0	0	0	0	0	0	0	0	0	vamb
S1C3221	k__Bacteria (UID203)	5449	103	57	85	18	0	0	0	0	28.07	0	0	0.2807	0	0.2807	vamb
S1C3222	o__Cytophagales (UID2936)	47	454	336	3	450	1	0	0	0	99.4	0.3	0	0.994	0.003	0.9925	vamb
S1C3288	c__Gammaproteobacteria (UID4761)	52	693	297	201	489	3	0	0	0	74.05	0.55	0	0.7405	0.0055	0.73775	vamb
S1C3360	o__Rhizobiales (UID3447)	356	411	246	4	407	0	0	0	0	98.85	0	0	0.9885	0	0.9885	vamb
S1C3364	c__Deltaproteobacteria (UID3217)	62	280	168	7	269	4	0	0	0	97.29	0.96	0	0.9729	0.0096	0.9681	vamb
S1C343	p__Euryarchaeota (UID4)	45	299	202	1	297	1	0	0	0	99.5	0.5	0	0.995	0.005	0.9925	vamb
S1C3432	k__Bacteria (UID203)	5449	104	58	83	21	0	0	0	0	29.31	0	0	0.2931	0	0.2931	vamb
S1C3435	k__Bacteria (UID203)	5449	103	58	90	13	0	0	0	0	18.97	0	0	0.1897	0	0.1897	vamb
S1C3438	root (UID1)	5656	56	24	54	2	0	0	0	0	8.33	0	0	0.0833	0	0.0833	vamb
S1C3488	k__Bacteria (UID2570)	433	272	182	185	86	1	0	0	0	35.29	0.55	0	0.3529	0.0055	0.35015	vamb
S1C3500	c__Deltaproteobacteria (UID3216)	83	247	155	30	214	3	0	0	0	85.48	1.94	0	0.8548	0.0194	0.8451	vamb
S1C3527	root (UID1)	5656	56	24	56	0	0	0	0	0	0	0	0	0	0	0	vamb
S1C355	k__Bacteria (UID203)	5449	103	57	62	41	0	0	0	0	60.53	0	0	0.6053	0	0.6053	vamb
S1C3574	k__Bacteria (UID203)	5449	103	57	94	9	0	0	0	0	14.04	0	0	0.1404	0	0.1404	vamb
S1C3731	o__Oceanospirillales (UID4446)	43	529	233	0	529	0	0	0	0	100	0	0	1	0	1	vamb
S1C3749	root (UID1)	5656	56	24	54	2	0	0	0	0	8.33	0	0	0.0833	0	0.0833	vamb
S1C3938	k__Archaea (UID2)	207	149	107	84	65	0	0	0	0	41.79	0	0	0.4179	0	0.4179	vamb
S1C3939	o__Rhizobiales (UID3447)	356	413	248	90	315	8	0	0	0	76.17	1.38	0	0.7617	0.0138	0.7548	vamb
S1C3972	k__Bacteria (UID203)	5449	104	58	78	26	0	0	0	0	37.93	0	0	0.3793	0	0.3793	vamb
S1C399	o__Actinomycetales (UID1572)	580	288	173	125	163	0	0	0	0	55.84	0	0	0.5584	0	0.5584	vamb
S1C401	p__Euryarchaeota (UID49)	95	228	153	61	165	2	0	0	0	79.36	1.31	0	0.7936	0.0131	0.78705	vamb
S1C4557	k__Bacteria (UID203)	5449	104	58	77	26	1	0	0	0	37.93	0.86	0	0.3793	0.0086	0.375	vamb
S1C4647	root (UID1)	5656	56	24	56	0	0	0	0	0	0	0	0	0	0	0	vamb
S1C4653	root (UID1)	5656	56	24	56	0	0	0	0	0	0	0	0	0	0	0	vamb
S1C481	k__Bacteria (UID203)	5449	103	57	85	18	0	0	0	0	14.99	0	0	0.1499	0	0.1499	vamb
S1C4821	g__Vibrio (UID4874)	71	1067	378	5	1057	5	0	0	0	99.26	0.33	0	0.9926	0.0033	0.99095	vamb
S1C4921	c__Gammaproteobacteria (UID4274)	112	568	283	6	560	2	0	0	0	98.88	0.53	0	0.9888	0.0053	0.98615	vamb
S1C493	c__Spirochaetia (UID2496)	72	215	125	10	203	2	0	0	0	95.06	0.43	0	0.9506	0.0043	0.94845	vamb
S1C4933	c__Gammaproteobacteria (UID4274)	112	568	283	1	567	0	0	0	0	99.94	0	0	0.9994	0	0.9994	vamb
S1C4944	k__Bacteria (UID203)	5449	104	58	72	32	0	0	0	0	44.98	0	0	0.4498	0	0.4498	vamb
S1C4973	k__Bacteria (UID203)	5449	104	58	88	16	0	0	0	0	25.86	0	0	0.2586	0	0.2586	vamb
S1C5058	root (UID1)	5656	56	24	55	1	0	0	0	0	4.17	0	0	0.0417	0	0.0417	vamb
S1C6115	c__Gammaproteobacteria (UID4761)	52	693	297	18	673	2	0	0	0	97.95	0.28	0	0.9795	0.0028	0.9781	vamb
S1C671	f__Streptomycetaceae (UID2048)	60	460	233	31	425	4	0	0	0	97.77	1	50	0.9777	0.01	0.9727	vamb
S1C736	g__Vibrio (UID4874)	71	1066	378	12	1050	4	0	0	0	98.54	0.5	0	0.9854	0.005	0.9829	vamb
S1C744	k__Bacteria (UID203)	5449	104	58	80	24	0	0	0	0	33.91	0	0	0.3391	0	0.3391	vamb
S1C791	c__Gammaproteobacteria (UID4267)	119	540	283	12	528	0	0	0	0	97.35	0	0	0.9735	0	0.9735	vamb
S1C804	c__Deltaproteobacteria (UID3218)	61	284	169	0	284	0	0	0	0	100	0	0	1	0	1	vamb
S1C806	c__Thermoprotei (UID148)	41	245	158	3	239	3	0	0	0	98.73	1.42	0	0.9873	0.0142	0.9802	vamb
S1C816	g__Shewanella (UID4838)	26	989	339	2	982	5	0	0	0	99.84	0.41	0	0.9984	0.0041	0.99635	vamb
S1C8535	c__Gammaproteobacteria (UID4442)	899	309	183	0	309	0	0	0	0	100	0	0	1	0	1	vamb
S1C87	k__Bacteria (UID1453)	901	171	117	3	166	2	0	0	0	97.44	1.71	0	0.9744	0.0171	0.96585	vamb
S1C8920	root (UID1)	5656	56	24	55	1	0	0	0	0	4.17	0	0	0.0417	0	0.0417	vamb
S1C990	c__Deltaproteobacteria (UID3216)	83	247	155	1	243	3	0	0	0	99.35	1.33	0	0.9935	0.0133	0.98685	vamb
S1C993	k__Bacteria (UID203)	5449	104	58	95	9	0	0	0	0	9.8	0	0	0.098	0	0.098	vamb
bin.1	c__Gammaproteobacteria (UID4267)	119	544	284	17	527	0	0	0	0	96.31	0	0	0.9631	0	0.9631	metawrap
bin.10	p__Euryarchaeota (UID4)	45	299	202	1	297	1	0	0	0	99.5	0.5	0	0.995	0.005	0.9925	metawrap
bin.11	c__Deltaproteobacteria (UID3217)	62	280	168	51	222	7	0	0	0	84.79	3.77	0	0.8479	0.0377	0.82905	metawrap
bin.12	k__Bacteria (UID203)	5449	103	57	62	41	0	0	0	0	60.53	0	0	0.6053	0	0.6053	metawrap
bin.13	o__Cytophagales (UID2936)	47	454	336	18	425	11	0	0	0	95.54	1.87	0	0.9554	0.0187	0.94605	metawrap
bin.14	c__Thermoprotei (UID148)	41	245	158	3	239	3	0	0	0	98.73	1.42	0	0.9873	0.0142	0.9802	metawrap
bin.15	s__algicola (UID2846)	47	571	303	120	447	4	0	0	0	81.89	0.66	0	0.8189	0.0066	0.8156	metawrap
bin.16	c__Deltaproteobacteria (UID3218)	61	284	169	0	284	0	0	0	0	100	0	0	1	0	1	metawrap
bin.17	c__Gammaproteobacteria (UID4274)	112	568	283	1	567	0	0	0	0	99.94	0	0	0.9994	0	0.9994	metawrap
bin.18	o__Oceanospirillales (UID4446)	43	529	233	0	529	0	0	0	0	100	0	0	1	0	1	metawrap
bin.19	c__Gammaproteobacteria (UID4761)	52	693	297	58	628	7	0	0	0	92.2	1.26	71.43	0.922	0.0126	0.9157	metawrap
bin.2	p__Cyanobacteria (UID2143)	129	472	368	12	456	4	0	0	0	97.06	0.72	0	0.9706	0.0072	0.967	metawrap
bin.20	c__Gammaproteobacteria (UID4442)	899	309	183	0	309	0	0	0	0	100	0	0	1	0	1	metawrap
bin.21	c__Gammaproteobacteria (UID4274)	112	580	290	77	496	7	0	0	0	92.26	1.6	0	0.9226	0.016	0.9146	metawrap
bin.22	g__Staphylococcus (UID294)	60	773	178	4	769	0	0	0	0	99.51	0	0	0.9951	0	0.9951	metawrap
bin.23	c__Deltaproteobacteria (UID3217)	62	280	168	7	269	4	0	0	0	97.29	0.96	0	0.9729	0.0096	0.9681	metawrap
bin.24	c__Deltaproteobacteria (UID3216)	83	247	155	1	243	3	0	0	0	99.35	1.33	0	0.9935	0.0133	0.98685	metawrap
bin.25	c__Gammaproteobacteria (UID4444)	263	506	232	90	406	10	0	0	0	89.98	3.21	0	0.8998	0.0321	0.88375	metawrap
bin.26	o__Pseudomonadales (UID4679)	87	674	364	2	670	2	0	0	0	99.67	0.55	0	0.9967	0.0055	0.99395	metawrap
bin.27	k__Bacteria (UID1453)	901	171	117	1	168	2	0	0	0	99.15	1.71	0	0.9915	0.0171	0.98295	metawrap
bin.28	f__Vibrionaceae (UID4868)	77	946	363	49	896	1	0	0	0	91.63	0.28	0	0.9163	0.0028	0.9149	metawrap
bin.29	c__Gammaproteobacteria (UID4761)	52	693	297	18	673	2	0	0	0	97.95	0.28	0	0.9795	0.0028	0.9781	metawrap
bin.3	k__Bacteria (UID1453)	901	171	117	70	101	0	0	0	0	57.61	0	0	0.5761	0	0.5761	metawrap
bin.30	c__Gammaproteobacteria (UID4267)	119	540	283	2	531	7	0	0	0	99.47	1.18	0	0.9947	0.0118	0.9888	metawrap
bin.31	p__Euryarchaeota (UID49)	95	228	153	61	165	2	0	0	0	79.36	1.31	0	0.7936	0.0131	0.78705	metawrap
bin.32	o__Cytophagales (UID2936)	47	454	336	1	452	1	0	0	0	99.7	0.3	0	0.997	0.003	0.9955	metawrap
bin.33	p__Proteobacteria (UID3214)	2231	190	119	16	173	0	1	0	0	88.61	0.84	0	0.8861	0.0084	0.8819	metawrap
bin.34	c__Gammaproteobacteria (UID4267)	119	544	284	71	461	11	1	0	0	84.5	2.93	0	0.845	0.0293	0.83035	metawrap
bin.35	g__Vibrio (UID4874)	71	1067	378	5	1057	5	0	0	0	99.26	0.33	0	0.9926	0.0033	0.99095	metawrap
bin.36	f__Enterobacteriaceae (UID5139)	119	1169	340	119	977	72	1	0	0	89.44	5.13	96	0.8944	0.0513	0.86875	metawrap
bin.37	c__Deltaproteobacteria (UID3216)	83	247	155	1	245	1	0	0	0	99.35	0.65	0	0.9935	0.0065	0.99025	metawrap
bin.38	p__Euryarchaeota (UID4)	45	299	202	5	292	2	0	0	0	98.02	0.74	0	0.9802	0.0074	0.9765	metawrap
bin.39	o__Actinomycetales (UID1593)	69	399	197	32	365	2	0	0	0	96.17	0.68	0	0.9617	0.0068	0.9583	metawrap
bin.4	o__Actinomycetales (UID1812)	229	457	227	10	445	2	0	0	0	98.79	0.37	0	0.9879	0.0037	0.98605	metawrap
bin.40	c__Alphaproteobacteria (UID3305)	564	349	230	104	245	0	0	0	0	76.24	0	0	0.7624	0	0.7624	metawrap
bin.41	c__Alphaproteobacteria (UID3305)	564	349	230	60	289	0	0	0	0	80.94	0	0	0.8094	0	0.8094	metawrap
bin.42	c__Gammaproteobacteria (UID4761)	52	693	297	241	446	6	0	0	0	68.99	1.25	0	0.6899	0.0125	0.68365	metawrap
bin.43	o__Actinomycetales (UID1572)	580	288	173	125	163	0	0	0	0	55.84	0	0	0.5584	0	0.5584	metawrap
bin.44	c__Gammaproteobacteria (UID4274)	112	568	283	6	560	2	0	0	0	98.88	0.53	0	0.9888	0.0053	0.98615	metawrap
bin.45	c__Deltaproteobacteria (UID3216)	83	247	155	7	240	0	0	0	0	97.37	0	0	0.9737	0	0.9737	metawrap
bin.46	c__Gammaproteobacteria (UID4444)	263	505	231	171	329	5	0	0	0	70.41	1.3	0	0.7041	0.013	0.6976	metawrap
bin.47	p__Cyanobacteria (UID2143)	129	471	367	146	319	6	0	0	0	71.08	1.32	0	0.7108	0.0132	0.7042	metawrap
bin.48	c__Deltaproteobacteria (UID3218)	61	284	169	77	206	1	0	0	0	77.32	0.59	0	0.7732	0.0059	0.77025	metawrap
bin.49	c__Gammaproteobacteria (UID4274)	112	579	290	83	490	6	0	0	0	89.74	0.64	0	0.8974	0.0064	0.8942	metawrap
bin.5	g__Vibrio (UID4874)	71	1066	378	12	1050	4	0	0	0	98.54	0.5	0	0.9854	0.005	0.9829	metawrap
bin.50	c__Bacilli (UID259)	750	275	151	1	274	0	0	0	0	99.34	0	0	0.9934	0	0.9934	metawrap
bin.51	o__Pseudomonadales (UID4679)	87	674	364	107	561	6	0	0	0	87.82	1.65	16.67	0.8782	0.0165	0.86995	metawrap
bin.52	g__Shewanella (UID4838)	26	989	339	2	985	2	0	0	0	99.84	0.06	0	0.9984	0.0006	0.9981	metawrap
bin.53	k__Bacteria (UID209)	5443	105	59	0	105	0	0	0	0	100	0	0	1	0	1	metawrap
bin.54	c__Spirochaetia (UID2496)	72	215	125	10	203	2	0	0	0	95.06	0.43	0	0.9506	0.0043	0.94845	metawrap
bin.55	c__Gammaproteobacteria (UID4267)	119	540	283	12	528	0	0	0	0	97.35	0	0	0.9735	0	0.9735	metawrap
bin.56	o__Rhizobiales (UID3447)	356	413	248	82	317	14	0	0	0	82.14	1.93	0	0.8214	0.0193	0.81175	metawrap
bin.57	c__Gammaproteobacteria (UID4444)	263	506	232	15	485	6	0	0	0	96.19	1.23	0	0.9619	0.0123	0.95575	metawrap
bin.58	k__Bacteria (UID2328)	3167	126	75	1	124	1	0	0	0	98.67	1.33	0	0.9867	0.0133	0.98005	metawrap
bin.59	c__Spirochaetia (UID2496)	72	215	125	61	153	1	0	0	0	71.95	0.2	0	0.7195	0.002	0.7185	metawrap
bin.6	k__Bacteria (UID203)	5449	104	58	66	38	0	0	0	0	55.17	0	0	0.5517	0	0.5517	metawrap
bin.60	g__Shewanella (UID4838)	26	989	339	74	909	6	0	0	0	96.22	0.36	0	0.9622	0.0036	0.9604	metawrap
bin.61	o__Sphingomonadales (UID3310)	26	569	293	3	561	5	0	0	0	99.25	0.94	40	0.9925	0.0094	0.9878	metawrap
bin.62	o__Rhodospirillales (UID3754)	63	336	201	24	304	8	0	0	0	93.74	2.9	0	0.9374	0.029	0.9229	metawrap
bin.63	c__Gammaproteobacteria (UID4267)	119	544	284	18	524	2	0	0	0	95.46	0.35	0	0.9546	0.0035	0.95285	metawrap
bin.64	f__Streptomycetaceae (UID2048)	60	460	233	15	444	1	0	0	0	97	0.14	0	0.97	0.0014	0.9693	metawrap
bin.65	k__Archaea (UID2)	207	145	103	7	137	1	0	0	0	93.2	0.97	0	0.932	0.0097	0.92715	metawrap
bin.66	k__Bacteria (UID2570)	433	273	183	1	268	4	0	0	0	99.45	1.55	0	0.9945	0.0155	0.98675	metawrap
bin.67	o__Rhizobiales (UID3447)	356	411	246	3	408	0	0	0	0	98.98	0	0	0.9898	0	0.9898	metawrap
bin.68	c__Gammaproteobacteria (UID4274)	112	581	290	8	570	3	0	0	0	98.25	0.38	0	0.9825	0.0038	0.9806	metawrap
bin.69	c__Deltaproteobacteria (UID3216)	83	247	155	4	239	4	0	0	0	97.74	2.58	0	0.9774	0.0258	0.9645	metawrap
bin.7	c__Deltaproteobacteria (UID3216)	83	247	155	3	236	8	0	0	0	98.39	2.28	0	0.9839	0.0228	0.9725	metawrap
bin.70	p__Cyanobacteria (UID2143)	129	472	368	217	255	0	0	0	0	54.34	0	0	0.5434	0	0.5434	metawrap
bin.71	c__Gammaproteobacteria (UID4761)	52	693	297	201	489	3	0	0	0	74.05	0.55	0	0.7405	0.0055	0.73775	metawrap
bin.8	k__Bacteria (UID3060)	138	335	244	1	332	2	0	0	0	99.59	0.61	0	0.9959	0.0061	0.99285	metawrap
bin.9	c__Gammaproteobacteria (UID4444)	263	507	232	240	262	5	0	0	0	52.72	0.9	0	0.5272	0.009	0.5227	metawrap
sample_1.MAGScoT_cleanbin_000001	c__Gammaproteobacteria (UID4267)	119	540	283	12	528	0	0	0	0	97.35	0	0	0.9735	0	0.9735	MAGScoT_ms50
sample_1.MAGScoT_cleanbin_000002	c__Gammaproteobacteria (UID4442)	899	309	183	0	309	0	0	0	0	100	0	0	1	0	1	MAGScoT_ms50
sample_1.MAGScoT_cleanbin_000003	c__Gammaproteobacteria (UID4267)	119	540	283	2	531	7	0	0	0	99.47	1.18	0	0.9947	0.0118	0.9888	MAGScoT_ms50
sample_1.MAGScoT_cleanbin_000004	c__Gammaproteobacteria (UID4267)	119	544	284	17	527	0	0	0	0	96.31	0	0	0.9631	0	0.9631	MAGScoT_ms50
sample_1.MAGScoT_cleanbin_000005	o__Pseudomonadales (UID4679)	87	674	364	2	670	2	0	0	0	99.67	0.55	0	0.9967	0.0055	0.99395	MAGScoT_ms50
sample_1.MAGScoT_cleanbin_000006	o__Oceanospirillales (UID4446)	43	529	233	0	529	0	0	0	0	100	0	0	1	0	1	MAGScoT_ms50
sample_1.MAGScoT_cleanbin_000007	c__Gammaproteobacteria (UID4274)	112	568	283	1	567	0	0	0	0	99.94	0	0	0.9994	0	0.9994	MAGScoT_ms50
sample_1.MAGScoT_cleanbin_000008	f__Vibrionaceae (UID4868)	77	946	363	10	922	14	0	0	0	98.57	2.75	35.71	0.9857	0.0275	0.97195	MAGScoT_ms50
sample_1.MAGScoT_cleanbin_000009	c__Gammaproteobacteria (UID4267)	119	544	284	18	524	2	0	0	0	95.46	0.35	0	0.9546	0.0035	0.95285	MAGScoT_ms50
sample_1.MAGScoT_cleanbin_000010	o__Sphingomonadales (UID3310)	26	569	293	3	561	5	0	0	0	99.25	0.94	40	0.9925	0.0094	0.9878	MAGScoT_ms50
sample_1.MAGScoT_cleanbin_000011	c__Deltaproteobacteria (UID3216)	83	247	155	1	245	1	0	0	0	99.35	0.65	0	0.9935	0.0065	0.99025	MAGScoT_ms50
sample_1.MAGScoT_cleanbin_000012	g__Staphylococcus (UID294)	60	773	178	4	768	1	0	0	0	99.51	0.06	0	0.9951	0.0006	0.9948	MAGScoT_ms50
sample_1.MAGScoT_cleanbin_000013	c__Bacilli (UID259)	750	275	151	1	274	0	0	0	0	99.34	0	0	0.9934	0	0.9934	MAGScoT_ms50
sample_1.MAGScoT_cleanbin_000014	g__Vibrio (UID4874)	71	1067	378	5	1057	5	0	0	0	99.26	0.33	0	0.9926	0.0033	0.99095	MAGScoT_ms50
sample_1.MAGScoT_cleanbin_000015	g__Shewanella (UID4838)	26	989	339	2	982	5	0	0	0	99.84	0.41	0	0.9984	0.0041	0.99635	MAGScoT_ms50
sample_1.MAGScoT_cleanbin_000016	o__Rhizobiales (UID3447)	356	411	246	3	407	1	0	0	0	98.98	0.2	0	0.9898	0.002	0.9888	MAGScoT_ms50
sample_1.MAGScoT_cleanbin_000017	k__Bacteria (UID1453)	901	171	117	1	168	2	0	0	0	99.15	1.71	0	0.9915	0.0171	0.98295	MAGScoT_ms50
sample_1.MAGScoT_cleanbin_000018	c__Gammaproteobacteria (UID4274)	112	568	283	3	562	3	0	0	0	99.41	0.71	0	0.9941	0.0071	0.99055	MAGScoT_ms50
sample_1.MAGScoT_cleanbin_000019	g__Vibrio (UID4874)	71	1066	378	24	1038	4	0	0	0	96.69	0.5	0	0.9669	0.005	0.9644	MAGScoT_ms50
sample_1.MAGScoT_cleanbin_000020	c__Gammaproteobacteria (UID4274)	112	581	290	8	570	3	0	0	0	98.25	0.38	0	0.9825	0.0038	0.9806	MAGScoT_ms50
sample_1.MAGScoT_cleanbin_000021	p__Euryarchaeota (UID4)	45	299	202	1	297	1	0	0	0	99.5	0.5	0	0.995	0.005	0.9925	MAGScoT_ms50
sample_1.MAGScoT_cleanbin_000022	c__Deltaproteobacteria (UID3218)	61	284	169	0	284	0	0	0	0	100	0	0	1	0	1	MAGScoT_ms50
sample_1.MAGScoT_cleanbin_000023	o__Cytophagales (UID2936)	47	454	336	0	453	1	0	0	0	100	0.3	0	1	0.003	0.9985	MAGScoT_ms50
sample_1.MAGScoT_cleanbin_000024	o__Actinomycetales (UID1812)	229	457	227	4	449	3	1	0	0	99.01	1.08	0	0.9901	0.0108	0.9847	MAGScoT_ms50
sample_1.MAGScoT_cleanbin_000025	k__Bacteria (UID3060)	138	335	244	1	332	2	0	0	0	99.59	0.61	0	0.9959	0.0061	0.99285	MAGScoT_ms50
sample_1.MAGScoT_cleanbin_000026	f__Streptomycetaceae (UID2048)	60	460	233	10	446	4	0	0	0	98.1	1	50	0.981	0.01	0.976	MAGScoT_ms50
sample_1.MAGScoT_cleanbin_000027	k__Bacteria (UID209)	5443	105	59	0	105	0	0	0	0	100	0	0	1	0	1	MAGScoT_ms50
sample_1.MAGScoT_cleanbin_000028	c__Gammaproteobacteria (UID4761)	52	693	297	18	673	2	0	0	0	97.95	0.28	0	0.9795	0.0028	0.9781	MAGScoT_ms50
sample_1.MAGScoT_cleanbin_000029	c__Thermoprotei (UID148)	41	245	158	3	239	3	0	0	0	98.73	1.42	0	0.9873	0.0142	0.9802	MAGScoT_ms50
sample_1.MAGScoT_cleanbin_000030	k__Bacteria (UID2570)	433	273	183	1	268	4	0	0	0	99.45	1.55	0	0.9945	0.0155	0.98675	MAGScoT_ms50
sample_1.MAGScoT_cleanbin_000031	c__Deltaproteobacteria (UID3216)	83	247	155	1	243	3	0	0	0	99.35	1.33	0	0.9935	0.0133	0.98685	MAGScoT_ms50
sample_1.MAGScoT_cleanbin_000032	c__Gammaproteobacteria (UID4444)	263	506	232	15	485	6	0	0	0	96.19	1.23	0	0.9619	0.0123	0.95575	MAGScoT_ms50
sample_1.MAGScoT_cleanbin_000033	o__Cytophagales (UID2936)	47	454	336	13	429	12	0	0	0	96.73	2.16	0	0.9673	0.0216	0.9565	MAGScoT_ms50
sample_1.MAGScoT_cleanbin_000034	c__Deltaproteobacteria (UID3216)	83	247	155	3	236	8	0	0	0	98.39	2.28	0	0.9839	0.0228	0.9725	MAGScoT_ms50
sample_1.MAGScoT_cleanbin_000035	o__Actinomycetales (UID1593)	69	399	197	11	386	2	0	0	0	97.06	0.68	0	0.9706	0.0068	0.9672	MAGScoT_ms50
sample_1.MAGScoT_cleanbin_000036	k__Bacteria (UID2328)	3167	126	75	0	125	1	0	0	0	100	1.33	0	1	0.0133	0.99335	MAGScoT_ms50
sample_1.MAGScoT_cleanbin_000037	p__Cyanobacteria (UID2143)	129	472	368	12	456	4	0	0	0	97.06	0.72	0	0.9706	0.0072	0.967	MAGScoT_ms50
sample_1.MAGScoT_cleanbin_000038	c__Deltaproteobacteria (UID3216)	83	247	155	4	239	4	0	0	0	97.74	2.58	0	0.9774	0.0258	0.9645	MAGScoT_ms50
sample_1.MAGScoT_cleanbin_000039	p__Euryarchaeota (UID4)	45	299	202	5	292	2	0	0	0	98.02	0.74	0	0.9802	0.0074	0.9765	MAGScoT_ms50
sample_1.MAGScoT_cleanbin_000040	c__Deltaproteobacteria (UID3217)	62	280	168	7	269	4	0	0	0	97.29	0.96	0	0.9729	0.0096	0.9681	MAGScoT_ms50
sample_1.MAGScoT_cleanbin_000041	p__Proteobacteria (UID3214)	2231	190	119	16	173	0	1	0	0	88.61	0.84	0	0.8861	0.0084	0.8819	MAGScoT_ms50
sample_1.MAGScoT_cleanbin_000042	c__Deltaproteobacteria (UID3216)	83	247	155	7	236	4	0	0	0	97.37	1.29	0	0.9737	0.0129	0.96725	MAGScoT_ms50
sample_1.MAGScoT_cleanbin_000043	c__Gammaproteobacteria (UID4267)	119	544	284	64	466	13	1	0	0	85.71	3.34	0	0.8571	0.0334	0.8404	MAGScoT_ms50
sample_1.MAGScoT_cleanbin_000044	c__Alphaproteobacteria (UID3305)	564	349	230	60	287	2	0	0	0	80.94	0.87	100	0.8094	0.0087	0.80505	MAGScoT_ms50
sample_1.MAGScoT_cleanbin_000045	c__Gammaproteobacteria (UID4761)	52	693	297	58	628	7	0	0	0	92.2	1.26	71.43	0.922	0.0126	0.9157	MAGScoT_ms50
sample_1.MAGScoT_cleanbin_000046	c__Gammaproteobacteria (UID4761)	52	693	297	28	608	54	3	0	0	96.76	8.88	53.97	0.9676	0.0888	0.9232	MAGScoT_ms50
sample_1.MAGScoT_cleanbin_000047	o__Rhodospirillales (UID3754)	63	336	201	24	304	8	0	0	0	93.74	2.9	0	0.9374	0.029	0.9229	MAGScoT_ms50
sample_1.MAGScoT_cleanbin_000048	c__Spirochaetia (UID2496)	72	215	125	10	203	2	0	0	0	95.06	0.43	0	0.9506	0.0043	0.94845	MAGScoT_ms50
sample_1.MAGScoT_cleanbin_000049	k__Archaea (UID2)	207	145	103	7	137	1	0	0	0	93.2	0.97	0	0.932	0.0097	0.92715	MAGScoT_ms50
sample_1.MAGScoT_cleanbin_000050	o__Pseudomonadales (UID4679)	87	674	364	69	587	18	0	0	0	90.99	3.57	33.33	0.9099	0.0357	0.89205	MAGScoT_ms50
sample_1.MAGScoT_cleanbin_000051	o__Rhizobiales (UID3447)	356	413	248	91	314	8	0	0	0	75.97	1.38	0	0.7597	0.0138	0.7528	MAGScoT_ms50
sample_1.MAGScoT_cleanbin_000052	c__Gammaproteobacteria (UID4274)	112	579	290	80	488	11	0	0	0	89.8	1.54	0	0.898	0.0154	0.8903	MAGScoT_ms50
sample_1.MAGScoT_cleanbin_000053	c__Deltaproteobacteria (UID3218)	61	284	169	50	233	1	0	0	0	79.13	0.59	0	0.7913	0.0059	0.78835	MAGScoT_ms50
sample_1.MAGScoT_cleanbin_000054	g__Shewanella (UID4838)	26	989	339	72	893	23	1	0	0	96.41	3.29	26.92	0.9641	0.0329	0.94765	MAGScoT_ms50
sample_1.MAGScoT_cleanbin_000055	f__Enterobacteriaceae (UID5139)	119	1169	340	119	977	72	1	0	0	89.44	5.13	96	0.8944	0.0513	0.86875	MAGScoT_ms50
sample_1.MAGScoT_cleanbin_000056	s__algicola (UID2846)	47	571	303	108	456	7	0	0	0	83.7	1.32	0	0.837	0.0132	0.8304	MAGScoT_ms50
sample_1.MAGScoT_cleanbin_000057	c__Gammaproteobacteria (UID4274)	112	580	290	75	493	12	0	0	0	92.61	2.86	0	0.9261	0.0286	0.9118	MAGScoT_ms50
sample_1.MAGScoT_cleanbin_000058	k__Bacteria (UID203)	5449	103	57	11	72	20	0	0	0	86.36	14.43	0	0.8636	0.1443	0.79145	MAGScoT_ms50
sample_1.MAGScoT_cleanbin_000059	c__Alphaproteobacteria (UID3305)	564	349	230	104	245	0	0	0	0	75.8	0	0	0.758	0	0.758	MAGScoT_ms50
sample_1.MAGScoT_cleanbin_000060	c__Gammaproteobacteria (UID4444)	263	506	232	128	364	12	2	0	0	72.94	3.12	22.22	0.7294	0.0312	0.7138	MAGScoT_ms50
sample_1.MAGScoT_cleanbin_000061	c__Gammaproteobacteria (UID4444)	263	506	232	80	407	19	0	0	0	90.65	4.83	0	0.9065	0.0483	0.88235	MAGScoT_ms50
sample_1.MAGScoT_cleanbin_000062	c__Spirochaetia (UID2496)	72	215	125	58	154	3	0	0	0	72.03	0.29	0	0.7203	0.0029	0.71885	MAGScoT_ms50
sample_1.MAGScoT_cleanbin_000063	p__Cyanobacteria (UID2143)	129	471	367	136	298	31	6	0	0	73.26	9.69	26.53	0.7326	0.0969	0.68415	MAGScoT_ms50
sample_1.MAGScoT_cleanbin_000064	p__Euryarchaeota (UID49)	95	228	153	45	127	41	13	2	0	84.04	38.78	0	0.8404	0.3878	0.6465	MAGScoT_ms50
sample_1.MAGScoT_cleanbin_000065	k__Bacteria (UID203)	5449	103	58	25	44	32	2	0	0	77.74	33.07	39.47	0.7774	0.3307	0.61205	MAGScoT_ms50
sample_1.MAGScoT_cleanbin_000066	c__Gammaproteobacteria (UID4761)	52	693	297	91	276	222	81	15	8	88.95	77.06	2.46	0.8895	0.7706	0.5042	MAGScoT_ms50
sample_1.MAGScoT_cleanbin_000067	o__Actinomycetales (UID1572)	580	288	173	107	171	10	0	0	0	58.79	1.3	10	0.5879	0.013	0.5814	MAGScoT_ms50
sample_1.MAGScoT_cleanbin_000068	f__Vibrionaceae (UID4865)	80	919	366	426	493	0	0	0	0	47.31	0	0	0.4731	0	0.4731	MAGScoT_ms50
sample_1.MAGScoT_cleanbin_000069	c__Gammaproteobacteria (UID4444)	263	505	231	171	329	5	0	0	0	70.41	1.3	0	0.7041	0.013	0.6976	MAGScoT_ms50
sample_1.MAGScoT_cleanbin_000070	c__Alphaproteobacteria (UID3305)	564	349	230	86	196	65	2	0	0	77.73	22.26	78.87	0.7773	0.2226	0.666	MAGScoT_ms50
sample_1.MAGScoT_cleanbin_000071	c__Gammaproteobacteria (UID4444)	263	507	232	232	267	8	0	0	0	54.33	1.35	0	0.5433	0.0135	0.53655	MAGScoT_ms50
sample_1.MAGScoT_cleanbin_000072	k__Archaea (UID2)	207	149	107	80	69	0	0	0	0	43.27	0	0	0.4327	0	0.4327	MAGScoT_ms50
sample_1.MAGScoT_cleanbin_000073	g__Bacillus (UID864)	93	711	241	261	375	65	7	2	1	62.92	13.63	6.48	0.6292	0.1363	0.56105	MAGScoT_ms50
sample_1.MAGScoT_cleanbin_000074	k__Bacteria (UID1453)	901	171	117	70	101	0	0	0	0	57.61	0	0	0.5761	0	0.5761	MAGScoT_ms50
sample_1.MAGScoT_cleanbin_000075	p__Euryarchaeota (UID49)	95	228	153	94	109	24	1	0	0	57.69	12.35	7.41	0.5769	0.1235	0.51515	MAGScoT_ms50
sample_1.MAGScoT_ms80_cleanbin_000001	c__Gammaproteobacteria (UID4267)	119	540	283	12	528	0	0	0	0	97.35	0	0	0.9735	0	0.9735	MAGScoT_ms80
sample_1.MAGScoT_ms80_cleanbin_000002	c__Gammaproteobacteria (UID4442)	899	309	183	0	309	0	0	0	0	100	0	0	1	0	1	MAGScoT_ms80
sample_1.MAGScoT_ms80_cleanbin_000003	c__Gammaproteobacteria (UID4267)	119	540	283	2	531	7	0	0	0	99.47	1.18	0	0.9947	0.0118	0.9888	MAGScoT_ms80
sample_1.MAGScoT_ms80_cleanbin_000004	c__Gammaproteobacteria (UID4267)	119	544	284	17	527	0	0	0	0	96.31	0	0	0.9631	0	0.9631	MAGScoT_ms80
sample_1.MAGScoT_ms80_cleanbin_000005	o__Pseudomonadales (UID4679)	87	674	364	2	670	2	0	0	0	99.67	0.55	0	0.9967	0.0055	0.99395	MAGScoT_ms80
sample_1.MAGScoT_ms80_cleanbin_000006	o__Oceanospirillales (UID4446)	43	529	233	0	529	0	0	0	0	100	0	0	1	0	1	MAGScoT_ms80
sample_1.MAGScoT_ms80_cleanbin_000007	c__Gammaproteobacteria (UID4274)	112	568	283	1	567	0	0	0	0	99.94	0	0	0.9994	0	0.9994	MAGScoT_ms80
sample_1.MAGScoT_ms80_cleanbin_000008	f__Vibrionaceae (UID4868)	77	946	363	10	922	14	0	0	0	98.57	2.75	35.71	0.9857	0.0275	0.97195	MAGScoT_ms80
sample_1.MAGScoT_ms80_cleanbin_000009	c__Gammaproteobacteria (UID4267)	119	544	284	18	524	2	0	0	0	95.46	0.35	0	0.9546	0.0035	0.95285	MAGScoT_ms80
sample_1.MAGScoT_ms80_cleanbin_000010	o__Sphingomonadales (UID3310)	26	569	293	3	561	5	0	0	0	99.25	0.94	40	0.9925	0.0094	0.9878	MAGScoT_ms80
sample_1.MAGScoT_ms80_cleanbin_000011	c__Deltaproteobacteria (UID3216)	83	247	155	1	245	1	0	0	0	99.35	0.65	0	0.9935	0.0065	0.99025	MAGScoT_ms80
sample_1.MAGScoT_ms80_cleanbin_000012	g__Staphylococcus (UID294)	60	773	178	4	768	1	0	0	0	99.51	0.06	0	0.9951	0.0006	0.9948	MAGScoT_ms80
sample_1.MAGScoT_ms80_cleanbin_000013	c__Bacilli (UID259)	750	275	151	1	274	0	0	0	0	99.34	0	0	0.9934	0	0.9934	MAGScoT_ms80
sample_1.MAGScoT_ms80_cleanbin_000014	g__Vibrio (UID4874)	71	1067	378	5	1057	5	0	0	0	99.26	0.33	0	0.9926	0.0033	0.99095	MAGScoT_ms80
sample_1.MAGScoT_ms80_cleanbin_000015	g__Shewanella (UID4838)	26	989	339	2	982	5	0	0	0	99.84	0.41	0	0.9984	0.0041	0.99635	MAGScoT_ms80
sample_1.MAGScoT_ms80_cleanbin_000016	o__Rhizobiales (UID3447)	356	411	246	3	407	1	0	0	0	98.98	0.2	0	0.9898	0.002	0.9888	MAGScoT_ms80
sample_1.MAGScoT_ms80_cleanbin_000017	k__Bacteria (UID1453)	901	171	117	1	168	2	0	0	0	99.15	1.71	0	0.9915	0.0171	0.98295	MAGScoT_ms80
sample_1.MAGScoT_ms80_cleanbin_000018	c__Gammaproteobacteria (UID4274)	112	568	283	3	562	3	0	0	0	99.41	0.71	0	0.9941	0.0071	0.99055	MAGScoT_ms80
sample_1.MAGScoT_ms80_cleanbin_000019	g__Vibrio (UID4874)	71	1066	378	24	1038	4	0	0	0	96.69	0.5	0	0.9669	0.005	0.9644	MAGScoT_ms80
sample_1.MAGScoT_ms80_cleanbin_000020	c__Gammaproteobacteria (UID4274)	112	581	290	8	570	3	0	0	0	98.25	0.38	0	0.9825	0.0038	0.9806	MAGScoT_ms80
sample_1.MAGScoT_ms80_cleanbin_000021	p__Euryarchaeota (UID4)	45	299	202	1	297	1	0	0	0	99.5	0.5	0	0.995	0.005	0.9925	MAGScoT_ms80
sample_1.MAGScoT_ms80_cleanbin_000022	c__Deltaproteobacteria (UID3218)	61	284	169	0	284	0	0	0	0	100	0	0	1	0	1	MAGScoT_ms80
sample_1.MAGScoT_ms80_cleanbin_000023	o__Cytophagales (UID2936)	47	454	336	0	453	1	0	0	0	100	0.3	0	1	0.003	0.9985	MAGScoT_ms80
sample_1.MAGScoT_ms80_cleanbin_000024	o__Actinomycetales (UID1812)	229	457	227	4	449	3	0	1	0	99.01	1.3	0	0.9901	0.013	0.9836	MAGScoT_ms80
sample_1.MAGScoT_ms80_cleanbin_000025	k__Bacteria (UID3060)	138	335	244	1	332	2	0	0	0	99.59	0.61	0	0.9959	0.0061	0.99285	MAGScoT_ms80
sample_1.MAGScoT_ms80_cleanbin_000026	f__Streptomycetaceae (UID2048)	60	460	233	10	446	4	0	0	0	98.1	1	50	0.981	0.01	0.976	MAGScoT_ms80
sample_1.MAGScoT_ms80_cleanbin_000027	k__Bacteria (UID209)	5443	105	59	0	105	0	0	0	0	100	0	0	1	0	1	MAGScoT_ms80
sample_1.MAGScoT_ms80_cleanbin_000028	c__Gammaproteobacteria (UID4761)	52	693	297	18	673	2	0	0	0	97.95	0.28	0	0.9795	0.0028	0.9781	MAGScoT_ms80
sample_1.MAGScoT_ms80_cleanbin_000029	c__Thermoprotei (UID148)	41	245	158	3	239	3	0	0	0	98.73	1.42	0	0.9873	0.0142	0.9802	MAGScoT_ms80
sample_1.MAGScoT_ms80_cleanbin_000030	k__Bacteria (UID2570)	433	273	183	1	268	4	0	0	0	99.45	1.55	0	0.9945	0.0155	0.98675	MAGScoT_ms80
sample_1.MAGScoT_ms80_cleanbin_000031	c__Deltaproteobacteria (UID3216)	83	247	155	1	243	3	0	0	0	99.35	1.33	0	0.9935	0.0133	0.98685	MAGScoT_ms80
sample_1.MAGScoT_ms80_cleanbin_000032	c__Gammaproteobacteria (UID4444)	263	506	232	15	485	6	0	0	0	96.19	1.23	0	0.9619	0.0123	0.95575	MAGScoT_ms80
sample_1.MAGScoT_ms80_cleanbin_000033	o__Cytophagales (UID2936)	47	454	336	13	429	12	0	0	0	96.73	2.16	0	0.9673	0.0216	0.9565	MAGScoT_ms80
sample_1.MAGScoT_ms80_cleanbin_000034	c__Deltaproteobacteria (UID3216)	83	247	155	3	236	8	0	0	0	98.39	2.28	0	0.9839	0.0228	0.9725	MAGScoT_ms80
sample_1.MAGScoT_ms80_cleanbin_000035	o__Actinomycetales (UID1593)	69	399	197	11	386	2	0	0	0	97.06	0.68	0	0.9706	0.0068	0.9672	MAGScoT_ms80
sample_1.MAGScoT_ms80_cleanbin_000036	k__Bacteria (UID2328)	3167	126	75	0	125	1	0	0	0	100	1.33	0	1	0.0133	0.99335	MAGScoT_ms80
sample_1.MAGScoT_ms80_cleanbin_000037	p__Cyanobacteria (UID2143)	129	472	368	12	456	4	0	0	0	97.06	0.72	0	0.9706	0.0072	0.967	MAGScoT_ms80
sample_1.MAGScoT_ms80_cleanbin_000038	c__Deltaproteobacteria (UID3216)	83	247	155	4	239	4	0	0	0	97.74	2.58	0	0.9774	0.0258	0.9645	MAGScoT_ms80
sample_1.MAGScoT_ms80_cleanbin_000039	p__Euryarchaeota (UID4)	45	299	202	5	292	2	0	0	0	98.02	0.74	0	0.9802	0.0074	0.9765	MAGScoT_ms80
sample_1.MAGScoT_ms80_cleanbin_000040	c__Deltaproteobacteria (UID3217)	62	280	168	7	269	4	0	0	0	97.29	0.96	0	0.9729	0.0096	0.9681	MAGScoT_ms80
sample_1.MAGScoT_ms80_cleanbin_000041	p__Proteobacteria (UID3214)	2231	190	119	16	173	0	1	0	0	88.61	0.84	0	0.8861	0.0084	0.8819	MAGScoT_ms80
sample_1.MAGScoT_ms80_cleanbin_000042	c__Deltaproteobacteria (UID3216)	83	247	155	7	236	4	0	0	0	97.37	1.29	0	0.9737	0.0129	0.96725	MAGScoT_ms80
sample_1.MAGScoT_ms80_cleanbin_000043	c__Gammaproteobacteria (UID4267)	119	544	284	64	466	13	1	0	0	85.71	3.34	0	0.8571	0.0334	0.8404	MAGScoT_ms80
sample_1.MAGScoT_ms80_cleanbin_000044	c__Alphaproteobacteria (UID3305)	564	349	230	60	287	2	0	0	0	80.94	0.87	100	0.8094	0.0087	0.80505	MAGScoT_ms80
sample_1.MAGScoT_ms80_cleanbin_000045	c__Gammaproteobacteria (UID4761)	52	693	297	58	628	7	0	0	0	92.2	1.26	71.43	0.922	0.0126	0.9157	MAGScoT_ms80
sample_1.MAGScoT_ms80_cleanbin_000046	c__Gammaproteobacteria (UID4761)	52	693	297	28	608	54	3	0	0	96.76	8.88	53.97	0.9676	0.0888	0.9232	MAGScoT_ms80
sample_1.MAGScoT_ms80_cleanbin_000047	o__Rhodospirillales (UID3754)	63	336	201	24	304	8	0	0	0	93.74	2.9	0	0.9374	0.029	0.9229	MAGScoT_ms80
sample_1.MAGScoT_ms80_cleanbin_000048	c__Spirochaetia (UID2496)	72	215	125	10	203	2	0	0	0	95.06	0.43	0	0.9506	0.0043	0.94845	MAGScoT_ms80
sample_1.MAGScoT_ms80_cleanbin_000049	k__Archaea (UID2)	207	145	103	7	137	1	0	0	0	93.2	0.97	0	0.932	0.0097	0.92715	MAGScoT_ms80
sample_1.MAGScoT_ms80_cleanbin_000050	o__Pseudomonadales (UID4679)	87	674	364	69	587	18	0	0	0	90.99	3.57	33.33	0.9099	0.0357	0.89205	MAGScoT_ms80
sample_1.MAGScoT_ms80_cleanbin_000051	o__Rhizobiales (UID3447)	356	413	248	91	314	8	0	0	0	75.97	1.38	0	0.7597	0.0138	0.7528	MAGScoT_ms80
sample_1.MAGScoT_ms80_cleanbin_000052	c__Gammaproteobacteria (UID4274)	112	579	290	80	488	11	0	0	0	89.8	1.54	0	0.898	0.0154	0.8903	MAGScoT_ms80
sample_1.MAGScoT_ms80_cleanbin_000053	c__Deltaproteobacteria (UID3218)	61	284	169	50	233	1	0	0	0	79.13	0.59	0	0.7913	0.0059	0.78835	MAGScoT_ms80
sample_1.MAGScoT_ms80_cleanbin_000054	g__Shewanella (UID4838)	26	989	339	74	910	5	0	0	0	96.22	0.21	0	0.9622	0.0021	0.96115	MAGScoT_ms80
sample_1.MAGScoT_ms80_cleanbin_000055	f__Enterobacteriaceae (UID5139)	119	1169	340	119	977	72	1	0	0	89.44	5.13	96	0.8944	0.0513	0.86875	MAGScoT_ms80
sample_1.MAGScoT_ms80_cleanbin_000056	s__algicola (UID2846)	47	571	303	108	456	7	0	0	0	83.7	1.32	0	0.837	0.0132	0.8304	MAGScoT_ms80
sample_1.MAGScoT_ms80_cleanbin_000057	c__Gammaproteobacteria (UID4274)	112	580	290	75	493	12	0	0	0	92.61	2.86	0	0.9261	0.0286	0.9118	MAGScoT_ms80
sample_1.MAGScoT_ms80_cleanbin_000058	k__Bacteria (UID203)	5449	103	57	11	72	20	0	0	0	86.36	14.43	0	0.8636	0.1443	0.79145	MAGScoT_ms80
sample_1.MAGScoT_ms80_cleanbin_000059	c__Alphaproteobacteria (UID3305)	564	349	230	104	245	0	0	0	0	75.8	0	0	0.758	0	0.758	MAGScoT_ms80
sample_1.MAGScoT_ms80_cleanbin_000060	c__Gammaproteobacteria (UID4444)	263	506	232	128	364	12	2	0	0	72.94	3.12	22.22	0.7294	0.0312	0.7138	MAGScoT_ms80
sample_1.MAGScoT_ms80_cleanbin_000061	c__Gammaproteobacteria (UID4444)	263	506	232	80	407	19	0	0	0	90.65	4.83	0	0.9065	0.0483	0.88235	MAGScoT_ms80
sample_1.MAGScoT_ms80_cleanbin_000062	c__Spirochaetia (UID2496)	72	215	125	58	154	3	0	0	0	72.03	0.29	0	0.7203	0.0029	0.71885	MAGScoT_ms80
sample_1.MAGScoT_ms80_cleanbin_000063	p__Cyanobacteria (UID2143)	129	471	367	136	298	31	6	0	0	73.26	9.69	26.53	0.7326	0.0969	0.68415	MAGScoT_ms80
sample_1.MAGScoT_ms80_cleanbin_000064	p__Euryarchaeota (UID49)	95	228	153	45	127	41	13	2	0	84.04	38.78	0	0.8404	0.3878	0.6465	MAGScoT_ms80
sample_1.MAGScoT_ms80_cleanbin_000065	k__Bacteria (UID203)	5449	103	58	25	44	32	2	0	0	77.74	33.07	39.47	0.7774	0.3307	0.61205	MAGScoT_ms80
sample_1.MAGScoT_ms80_cleanbin_000066	c__Gammaproteobacteria (UID4761)	52	693	297	91	276	222	81	15	8	88.95	77.06	2.46	0.8895	0.7706	0.5042	MAGScoT_ms80
sample_1.MAGScoT_ms80_cleanbin_000067	o__Actinomycetales (UID1572)	580	288	173	107	171	10	0	0	0	58.79	1.3	10	0.5879	0.013	0.5814	MAGScoT_ms80
sample_1.MAGScoT_ms80_cleanbin_000068	f__Vibrionaceae (UID4865)	80	919	366	426	493	0	0	0	0	47.31	0	0	0.4731	0	0.4731	MAGScoT_ms80
sample_1.MAGScoT_ms80_cleanbin_000069	c__Gammaproteobacteria (UID4444)	263	505	231	171	329	5	0	0	0	70.41	1.3	0	0.7041	0.013	0.6976	MAGScoT_ms80
sample_1.MAGScoT_ms80_cleanbin_000070	c__Alphaproteobacteria (UID3305)	564	349	230	83	199	64	3	0	0	79.04	22.7	76.71	0.7904	0.227	0.6769	MAGScoT_ms80
sample_1.MAGScoT_ms80_cleanbin_000071	c__Gammaproteobacteria (UID4444)	263	507	232	232	267	8	0	0	0	54.33	1.35	0	0.5433	0.0135	0.53655	MAGScoT_ms80
sample_1.MAGScoT_ms80_cleanbin_000072	k__Archaea (UID2)	207	149	107	80	69	0	0	0	0	43.27	0	0	0.4327	0	0.4327	MAGScoT_ms80
sample_1.MAGScoT_ms80_cleanbin_000073	g__Bacillus (UID864)	93	711	241	261	375	65	7	2	1	62.92	13.63	6.48	0.6292	0.1363	0.56105	MAGScoT_ms80
sample_1.MAGScoT_ms80_cleanbin_000074	k__Bacteria (UID1453)	901	171	117	70	101	0	0	0	0	57.61	0	0	0.5761	0	0.5761	MAGScoT_ms80
sample_1.MAGScoT_ms80_cleanbin_000075	p__Euryarchaeota (UID49)	95	228	153	94	109	24	1	0	0	57.69	12.35	7.41	0.5769	0.1235	0.51515	MAGScoT_ms80
sample_1.MAGScoT_nomerge_cleanbin_000001	c__Gammaproteobacteria (UID4267)	119	544	284	17	527	0	0	0	0	96.31	0	0	0.9631	0	0.9631	MAGScoT_nomerge
sample_1.MAGScoT_nomerge_cleanbin_000002	o__Pseudomonadales (UID4679)	87	674	364	2	670	2	0	0	0	99.67	0.55	0	0.9967	0.0055	0.99395	MAGScoT_nomerge
sample_1.MAGScoT_nomerge_cleanbin_000003	o__Oceanospirillales (UID4446)	43	529	233	0	529	0	0	0	0	100	0	0	1	0	1	MAGScoT_nomerge
sample_1.MAGScoT_nomerge_cleanbin_000004	c__Gammaproteobacteria (UID4274)	112	568	283	1	567	0	0	0	0	99.94	0	0	0.9994	0	0.9994	MAGScoT_nomerge
sample_1.MAGScoT_nomerge_cleanbin_000005	c__Gammaproteobacteria (UID4267)	119	540	283	12	528	0	0	0	0	97.35	0	0	0.9735	0	0.9735	MAGScoT_nomerge
sample_1.MAGScoT_nomerge_cleanbin_000006	c__Gammaproteobacteria (UID4442)	899	309	183	0	309	0	0	0	0	100	0	0	1	0	1	MAGScoT_nomerge
sample_1.MAGScoT_nomerge_cleanbin_000007	c__Gammaproteobacteria (UID4267)	119	540	283	2	531	7	0	0	0	99.47	1.18	0	0.9947	0.0118	0.9888	MAGScoT_nomerge
sample_1.MAGScoT_nomerge_cleanbin_000008	c__Bacilli (UID259)	750	275	151	1	274	0	0	0	0	99.34	0	0	0.9934	0	0.9934	MAGScoT_nomerge
sample_1.MAGScoT_nomerge_cleanbin_000009	c__Gammaproteobacteria (UID4267)	119	544	284	18	524	2	0	0	0	95.46	0.35	0	0.9546	0.0035	0.95285	MAGScoT_nomerge
sample_1.MAGScoT_nomerge_cleanbin_000010	o__Sphingomonadales (UID3310)	26	569	293	3	561	5	0	0	0	99.25	0.94	40	0.9925	0.0094	0.9878	MAGScoT_nomerge
sample_1.MAGScoT_nomerge_cleanbin_000011	g__Staphylococcus (UID294)	60	773	178	4	769	0	0	0	0	99.51	0	0	0.9951	0	0.9951	MAGScoT_nomerge
sample_1.MAGScoT_nomerge_cleanbin_000012	g__Vibrio (UID4874)	71	1067	378	5	1057	5	0	0	0	99.26	0.33	0	0.9926	0.0033	0.99095	MAGScoT_nomerge
sample_1.MAGScoT_nomerge_cleanbin_000013	g__Shewanella (UID4838)	26	989	339	2	982	5	0	0	0	99.84	0.41	0	0.9984	0.0041	0.99635	MAGScoT_nomerge
sample_1.MAGScoT_nomerge_cleanbin_000014	c__Deltaproteobacteria (UID3216)	83	247	155	1	245	1	0	0	0	99.35	0.65	0	0.9935	0.0065	0.99025	MAGScoT_nomerge
sample_1.MAGScoT_nomerge_cleanbin_000015	o__Rhizobiales (UID3447)	356	411	246	4	407	0	0	0	0	98.85	0	0	0.9885	0	0.9885	MAGScoT_nomerge
sample_1.MAGScoT_nomerge_cleanbin_000016	k__Bacteria (UID1453)	901	171	117	1	168	2	0	0	0	99.15	1.71	0	0.9915	0.0171	0.98295	MAGScoT_nomerge
sample_1.MAGScoT_nomerge_cleanbin_000017	g__Vibrio (UID4874)	71	1066	378	12	1050	4	0	0	0	98.54	0.5	0	0.9854	0.005	0.9829	MAGScoT_nomerge
sample_1.MAGScoT_nomerge_cleanbin_000018	f__Vibrionaceae (UID4868)	77	946	363	7	928	11	0	0	0	98.57	1.38	27.27	0.9857	0.0138	0.9788	MAGScoT_nomerge
sample_1.MAGScoT_nomerge_cleanbin_000019	c__Gammaproteobacteria (UID4274)	112	581	290	8	570	3	0	0	0	98.25	0.38	0	0.9825	0.0038	0.9806	MAGScoT_nomerge
sample_1.MAGScoT_nomerge_cleanbin_000020	p__Euryarchaeota (UID4)	45	299	202	1	297	1	0	0	0	99.5	0.5	0	0.995	0.005	0.9925	MAGScoT_nomerge
sample_1.MAGScoT_nomerge_cleanbin_000021	c__Gammaproteobacteria (UID4274)	112	568	283	6	560	2	0	0	0	98.88	0.53	0	0.9888	0.0053	0.98615	MAGScoT_nomerge
sample_1.MAGScoT_nomerge_cleanbin_000022	c__Deltaproteobacteria (UID3218)	61	284	169	0	284	0	0	0	0	100	0	0	1	0	1	MAGScoT_nomerge
sample_1.MAGScoT_nomerge_cleanbin_000023	o__Cytophagales (UID2936)	47	454	336	1	452	1	0	0	0	99.7	0.3	0	0.997	0.003	0.9955	MAGScoT_nomerge
sample_1.MAGScoT_nomerge_cleanbin_000024	o__Actinomycetales (UID1812)	229	457	227	4	449	3	1	0	0	99.01	1.08	0	0.9901	0.0108	0.9847	MAGScoT_nomerge
sample_1.MAGScoT_nomerge_cleanbin_000025	k__Bacteria (UID3060)	138	335	244	1	332	2	0	0	0	99.59	0.61	0	0.9959	0.0061	0.99285	MAGScoT_nomerge
sample_1.MAGScoT_nomerge_cleanbin_000026	k__Bacteria (UID209)	5443	105	59	0	105	0	0	0	0	100	0	0	1	0	1	MAGScoT_nomerge
sample_1.MAGScoT_nomerge_cleanbin_000027	c__Gammaproteobacteria (UID4761)	52	693	297	18	673	2	0	0	0	97.95	0.28	0	0.9795	0.0028	0.9781	MAGScoT_nomerge
sample_1.MAGScoT_nomerge_cleanbin_000028	c__Thermoprotei (UID148)	41	245	158	3	239	3	0	0	0	98.73	1.42	0	0.9873	0.0142	0.9802	MAGScoT_nomerge
sample_1.MAGScoT_nomerge_cleanbin_000029	k__Bacteria (UID2570)	433	273	183	1	268	4	0	0	0	99.45	1.55	0	0.9945	0.0155	0.98675	MAGScoT_nomerge
sample_1.MAGScoT_nomerge_cleanbin_000030	c__Deltaproteobacteria (UID3216)	83	247	155	1	243	3	0	0	0	99.35	1.33	0	0.9935	0.0133	0.98685	MAGScoT_nomerge
sample_1.MAGScoT_nomerge_cleanbin_000031	c__Gammaproteobacteria (UID4444)	263	506	232	15	485	6	0	0	0	96.19	1.23	0	0.9619	0.0123	0.95575	MAGScoT_nomerge
sample_1.MAGScoT_nomerge_cleanbin_000032	o__Cytophagales (UID2936)	47	454	336	13	429	12	0	0	0	96.73	2.16	0	0.9673	0.0216	0.9565	MAGScoT_nomerge
sample_1.MAGScoT_nomerge_cleanbin_000033	f__Streptomycetaceae (UID2048)	60	460	233	13	445	2	0	0	0	97.86	0.57	0	0.9786	0.0057	0.97575	MAGScoT_nomerge
sample_1.MAGScoT_nomerge_cleanbin_000034	c__Deltaproteobacteria (UID3216)	83	247	155	3	236	8	0	0	0	98.39	2.28	0	0.9839	0.0228	0.9725	MAGScoT_nomerge
sample_1.MAGScoT_nomerge_cleanbin_000035	p__Cyanobacteria (UID2143)	129	472	368	12	456	4	0	0	0	97.06	0.72	0	0.9706	0.0072	0.967	MAGScoT_nomerge
sample_1.MAGScoT_nomerge_cleanbin_000036	k__Bacteria (UID2328)	3167	126	75	0	124	2	0	0	0	100	2.67	0	1	0.0267	0.98665	MAGScoT_nomerge
sample_1.MAGScoT_nomerge_cleanbin_000037	c__Deltaproteobacteria (UID3216)	83	247	155	4	239	4	0	0	0	97.74	2.58	0	0.9774	0.0258	0.9645	MAGScoT_nomerge
sample_1.MAGScoT_nomerge_cleanbin_000038	p__Euryarchaeota (UID4)	45	299	202	5	292	2	0	0	0	98.02	0.74	0	0.9802	0.0074	0.9765	MAGScoT_nomerge
sample_1.MAGScoT_nomerge_cleanbin_000039	c__Deltaproteobacteria (UID3217)	62	280	168	7	269	4	0	0	0	97.29	0.96	0	0.9729	0.0096	0.9681	MAGScoT_nomerge
sample_1.MAGScoT_nomerge_cleanbin_000040	p__Proteobacteria (UID3214)	2231	190	119	16	173	0	1	0	0	88.61	0.84	0	0.8861	0.0084	0.8819	MAGScoT_nomerge
sample_1.MAGScoT_nomerge_cleanbin_000041	c__Deltaproteobacteria (UID3216)	83	247	155	10	234	3	0	0	0	96.08	0.65	0	0.9608	0.0065	0.95755	MAGScoT_nomerge
sample_1.MAGScoT_nomerge_cleanbin_000042	o__Actinomycetales (UID1593)	69	399	197	25	372	2	0	0	0	94.38	0.68	0	0.9438	0.0068	0.9404	MAGScoT_nomerge
sample_1.MAGScoT_nomerge_cleanbin_000043	c__Gammaproteobacteria (UID4267)	119	544	284	64	466	13	1	0	0	85.71	3.34	0	0.8571	0.0334	0.8404	MAGScoT_nomerge
sample_1.MAGScoT_nomerge_cleanbin_000044	c__Alphaproteobacteria (UID3305)	564	349	230	60	289	0	0	0	0	80.94	0	0	0.8094	0	0.8094	MAGScoT_nomerge
sample_1.MAGScoT_nomerge_cleanbin_000045	c__Gammaproteobacteria (UID4761)	52	693	297	58	628	7	0	0	0	92.2	1.26	71.43	0.922	0.0126	0.9157	MAGScoT_nomerge
sample_1.MAGScoT_nomerge_cleanbin_000046	c__Gammaproteobacteria (UID4761)	52	693	297	28	608	54	3	0	0	96.76	8.88	53.97	0.9676	0.0888	0.9232	MAGScoT_nomerge
sample_1.MAGScoT_nomerge_cleanbin_000047	o__Rhodospirillales (UID3754)	63	336	201	24	304	8	0	0	0	93.74	2.9	0	0.9374	0.029	0.9229	MAGScoT_nomerge
sample_1.MAGScoT_nomerge_cleanbin_000048	c__Spirochaetia (UID2496)	72	215	125	10	203	2	0	0	0	95.06	0.43	0	0.9506	0.0043	0.94845	MAGScoT_nomerge
sample_1.MAGScoT_nomerge_cleanbin_000049	k__Archaea (UID2)	207	145	103	7	137	1	0	0	0	93.2	0.97	0	0.932	0.0097	0.92715	MAGScoT_nomerge
sample_1.MAGScoT_nomerge_cleanbin_000050	o__Pseudomonadales (UID4679)	87	674	364	85	575	14	0	0	0	89.53	2.84	14.29	0.8953	0.0284	0.8811	MAGScoT_nomerge
sample_1.MAGScoT_nomerge_cleanbin_000051	o__Rhizobiales (UID3447)	356	413	248	90	315	8	0	0	0	76.17	1.38	0	0.7617	0.0138	0.7548	MAGScoT_nomerge
sample_1.MAGScoT_nomerge_cleanbin_000052	c__Gammaproteobacteria (UID4274)	112	579	290	83	490	6	0	0	0	89.74	0.64	0	0.8974	0.0064	0.8942	MAGScoT_nomerge
sample_1.MAGScoT_nomerge_cleanbin_000053	g__Shewanella (UID4838)	26	989	339	74	909	6	0	0	0	96.22	0.36	0	0.9622	0.0036	0.9604	MAGScoT_nomerge
sample_1.MAGScoT_nomerge_cleanbin_000054	f__Enterobacteriaceae (UID5139)	119	1169	340	119	977	72	1	0	0	89.44	5.13	96	0.8944	0.0513	0.86875	MAGScoT_nomerge
sample_1.MAGScoT_nomerge_cleanbin_000055	c__Gammaproteobacteria (UID4274)	112	580	290	75	493	12	0	0	0	92.61	2.86	0	0.9261	0.0286	0.9118	MAGScoT_nomerge
sample_1.MAGScoT_nomerge_cleanbin_000056	s__algicola (UID2846)	47	571	303	120	447	4	0	0	0	81.89	0.66	0	0.8189	0.0066	0.8156	MAGScoT_nomerge
sample_1.MAGScoT_nomerge_cleanbin_000057	c__Deltaproteobacteria (UID3218)	61	284	169	58	225	1	0	0	0	78.3	0.59	0	0.783	0.0059	0.78005	MAGScoT_nomerge
sample_1.MAGScoT_nomerge_cleanbin_000058	p__Euryarchaeota (UID49)	95	228	153	61	165	2	0	0	0	79.36	1.31	0	0.7936	0.0131	0.78705	MAGScoT_nomerge
sample_1.MAGScoT_nomerge_cleanbin_000059	c__Deltaproteobacteria (UID3217)	62	280	168	41	231	8	0	0	0	87.87	4.37	0	0.8787	0.0437	0.85685	MAGScoT_nomerge
sample_1.MAGScoT_nomerge_cleanbin_000060	c__Alphaproteobacteria (UID3305)	564	349	230	105	244	0	0	0	0	76.02	0	0	0.7602	0	0.7602	MAGScoT_nomerge
sample_1.MAGScoT_nomerge_cleanbin_000061	c__Gammaproteobacteria (UID4444)	263	506	232	90	406	10	0	0	0	89.98	3.21	0	0.8998	0.0321	0.88375	MAGScoT_nomerge
sample_1.MAGScoT_nomerge_cleanbin_000062	c__Spirochaetia (UID2496)	72	215	125	61	153	1	0	0	0	71.95	0.2	0	0.7195	0.002	0.7185	MAGScoT_nomerge
sample_1.MAGScoT_nomerge_cleanbin_000063	p__Cyanobacteria (UID2143)	129	471	367	146	319	6	0	0	0	71.08	1.32	0	0.7108	0.0132	0.7042	MAGScoT_nomerge
sample_1.MAGScoT_nomerge_cleanbin_000064	c__Gammaproteobacteria (UID4444)	263	506	232	154	343	9	0	0	0	71.64	2.32	44.44	0.7164	0.0232	0.7048	MAGScoT_nomerge
sample_1.MAGScoT_nomerge_cleanbin_000065	k__Bacteria (UID203)	5449	103	58	25	44	32	2	0	0	77.74	33.07	39.47	0.7774	0.3307	0.61205	MAGScoT_nomerge
sample_1.MAGScoT_nomerge_cleanbin_000066	c__Gammaproteobacteria (UID4761)	52	693	297	100	266	226	78	15	8	87.39	76.85	2.48	0.8739	0.7685	0.48965	MAGScoT_nomerge
sample_1.MAGScoT_nomerge_cleanbin_000067	f__Vibrionaceae (UID4865)	80	919	366	426	493	0	0	0	0	47.31	0	0	0.4731	0	0.4731	MAGScoT_nomerge
sample_1.MAGScoT_nomerge_cleanbin_000068	o__Actinomycetales (UID1572)	580	288	173	121	162	5	0	0	0	57.13	1.45	0	0.5713	0.0145	0.56405	MAGScoT_nomerge
sample_1.MAGScoT_nomerge_cleanbin_000069	c__Gammaproteobacteria (UID4444)	263	505	231	171	329	5	0	0	0	70.41	1.3	0	0.7041	0.013	0.6976	MAGScoT_nomerge
sample_1.MAGScoT_nomerge_cleanbin_000070	c__Alphaproteobacteria (UID3305)	564	349	230	83	199	64	3	0	0	79.04	22.7	76.71	0.7904	0.227	0.6769	MAGScoT_nomerge
sample_1.MAGScoT_nomerge_cleanbin_000071	c__Gammaproteobacteria (UID4444)	263	507	232	231	268	8	0	0	0	54.39	1.35	0	0.5439	0.0135	0.53715	MAGScoT_nomerge
sample_1.MAGScoT_nomerge_cleanbin_000072	k__Archaea (UID2)	207	149	107	80	69	0	0	0	0	43.27	0	0	0.4327	0	0.4327	MAGScoT_nomerge
sample_1.MAGScoT_nomerge_cleanbin_000073	k__Bacteria (UID1453)	901	171	117	70	101	0	0	0	0	57.61	0	0	0.5761	0	0.5761	MAGScoT_nomerge
sample_1.MAGScoT_nomerge_cleanbin_000074	g__Bacillus (UID864)	93	711	241	271	356	69	11	2	2	62.13	13.75	5.97	0.6213	0.1375	0.55255	MAGScoT_nomerge
sample_1.MAGScoT_nomerge_cleanbin_000075	p__Euryarchaeota (UID49)	95	228	153	94	109	24	1	0	0	57.69	12.35	7.41	0.5769	0.1235	0.51515	MAGScoT_nomerge
sample_1.MAGScoT_nomerge_cleanbin_000076	p__Cyanobacteria (UID2143)	129	472	368	217	255	0	0	0	0	54.34	0	0	0.5434	0	0.5434	MAGScoT_nomerge
sample_1.dastoolbin_1	c__Gammaproteobacteria (UID4442)	899	309	183	0	309	0	0	0	0	100	0	0	1	0	1	DASTool
sample_1.dastoolbin_10	c__Gammaproteobacteria (UID4267)	119	544	284	17	527	0	0	0	0	96.31	0	0	0.9631	0	0.9631	DASTool
sample_1.dastoolbin_11	c__Thermoprotei (UID148)	41	245	158	3	239	3	0	0	0	98.73	1.42	0	0.9873	0.0142	0.9802	DASTool
sample_1.dastoolbin_12	k__Bacteria (UID1453)	901	171	117	1	168	2	0	0	0	99.15	1.71	0	0.9915	0.0171	0.98295	DASTool
sample_1.dastoolbin_13	p__Euryarchaeota (UID4)	45	299	202	1	297	1	0	0	0	99.5	0.5	0	0.995	0.005	0.9925	DASTool
sample_1.dastoolbin_14	c__Gammaproteobacteria (UID4274)	112	568	283	6	560	2	0	0	0	98.88	0.53	0	0.9888	0.0053	0.98615	DASTool
sample_1.dastoolbin_15	g__Shewanella (UID4838)	26	989	339	2	982	5	0	0	0	99.84	0.41	0	0.9984	0.0041	0.99635	DASTool
sample_1.dastoolbin_16	k__Bacteria (UID2328)	3167	126	75	0	124	2	0	0	0	100	2.67	0	1	0.0267	0.98665	DASTool
sample_1.dastoolbin_17	c__Gammaproteobacteria (UID4274)	112	581	290	8	565	7	1	0	0	98.25	1.24	10	0.9825	0.0124	0.9763	DASTool
sample_1.dastoolbin_18	g__Staphylococcus (UID294)	60	773	178	4	768	1	0	0	0	99.51	0.06	0	0.9951	0.0006	0.9948	DASTool
sample_1.dastoolbin_19	g__Vibrio (UID4874)	71	1066	378	12	1050	4	0	0	0	98.54	0.5	0	0.9854	0.005	0.9829	DASTool
sample_1.dastoolbin_2	c__Gammaproteobacteria (UID4267)	119	540	283	2	531	7	0	0	0	99.47	1.18	0	0.9947	0.0118	0.9888	DASTool
sample_1.dastoolbin_20	o__Cytophagales (UID2936)	47	454	336	3	450	1	0	0	0	99.4	0.3	0	0.994	0.003	0.9925	DASTool
sample_1.dastoolbin_21	c__Bacilli (UID259)	750	275	151	1	273	1	0	0	0	99.34	0.22	0	0.9934	0.0022	0.9923	DASTool
sample_1.dastoolbin_22	o__Actinomycetales (UID1812)	229	457	227	4	449	3	1	0	0	99.01	1.08	0	0.9901	0.0108	0.9847	DASTool
sample_1.dastoolbin_23	f__Vibrionaceae (UID4868)	77	946	363	7	928	11	0	0	0	98.57	1.38	27.27	0.9857	0.0138	0.9788	DASTool
sample_1.dastoolbin_24	c__Gammaproteobacteria (UID4761)	52	693	297	18	673	2	0	0	0	97.95	0.28	0	0.9795	0.0028	0.9781	DASTool
sample_1.dastoolbin_25	k__Bacteria (UID209)	5443	105	59	0	105	0	0	0	0	100	0	0	1	0	1	DASTool
sample_1.dastoolbin_26	o__Pseudomonadales (UID4679)	87	674	364	2	670	2	0	0	0	99.67	0.55	0	0.9967	0.0055	0.99395	DASTool
sample_1.dastoolbin_27	c__Deltaproteobacteria (UID3217)	62	280	168	7	269	4	0	0	0	97.29	0.96	0	0.9729	0.0096	0.9681	DASTool
sample_1.dastoolbin_28	o__Actinomycetales (UID1593)	69	399	197	25	372	2	0	0	0	94.38	0.68	0	0.9438	0.0068	0.9404	DASTool
sample_1.dastoolbin_29	c__Gammaproteobacteria (UID4267)	119	544	284	65	465	13	1	0	0	85.18	3.34	0	0.8518	0.0334	0.8351	DASTool
sample_1.dastoolbin_3	c__Gammaproteobacteria (UID4267)	119	540	283	12	528	0	0	0	0	97.35	0	0	0.9735	0	0.9735	DASTool
sample_1.dastoolbin_30	c__Deltaproteobacteria (UID3216)	83	247	155	4	239	4	0	0	0	97.74	2.58	0	0.9774	0.0258	0.9645	DASTool
sample_1.dastoolbin_31	o__Rhizobiales (UID3447)	356	411	246	4	406	1	0	0	0	98.85	0.2	0	0.9885	0.002	0.9875	DASTool
sample_1.dastoolbin_32	k__Bacteria (UID2570)	433	273	183	1	268	4	0	0	0	99.45	1.55	0	0.9945	0.0155	0.98675	DASTool
sample_1.dastoolbin_33	c__Gammaproteobacteria (UID4444)	263	506	232	15	485	6	0	0	0	96.19	1.23	0	0.9619	0.0123	0.95575	DASTool
sample_1.dastoolbin_34	c__Deltaproteobacteria (UID3216)	83	247	155	1	243	3	0	0	0	99.35	1.33	0	0.9935	0.0133	0.98685	DASTool
sample_1.dastoolbin_35	p__Euryarchaeota (UID4)	45	299	202	5	292	2	0	0	0	98.02	0.74	0	0.9802	0.0074	0.9765	DASTool
sample_1.dastoolbin_36	c__Gammaproteobacteria (UID4267)	119	544	284	18	524	2	0	0	0	95.46	0.35	0	0.9546	0.0035	0.95285	DASTool
sample_1.dastoolbin_37	c__Alphaproteobacteria (UID3305)	564	349	230	60	287	2	0	0	0	80.94	0.87	100	0.8094	0.0087	0.80505	DASTool
sample_1.dastoolbin_38	p__Cyanobacteria (UID2143)	129	472	368	12	456	4	0	0	0	97.06	0.72	0	0.9706	0.0072	0.967	DASTool
sample_1.dastoolbin_39	p__Proteobacteria (UID3214)	2231	190	119	19	170	1	0	0	0	86.09	0.42	0	0.8609	0.0042	0.8588	DASTool
sample_1.dastoolbin_4	g__Vibrio (UID4874)	71	1067	378	5	1057	5	0	0	0	99.26	0.33	0	0.9926	0.0033	0.99095	DASTool
sample_1.dastoolbin_40	k__Bacteria (UID3060)	138	335	244	1	332	2	0	0	0	99.59	0.61	0	0.9959	0.0061	0.99285	DASTool
sample_1.dastoolbin_41	o__Cytophagales (UID2936)	47	454	336	20	424	10	0	0	0	94.94	1.77	0	0.9494	0.0177	0.94055	DASTool
sample_1.dastoolbin_42	f__Streptomycetaceae (UID2048)	60	460	233	13	445	2	0	0	0	97.86	0.57	0	0.9786	0.0057	0.97575	DASTool
sample_1.dastoolbin_43	c__Spirochaetia (UID2496)	72	215	125	10	203	2	0	0	0	95.06	0.43	0	0.9506	0.0043	0.94845	DASTool
sample_1.dastoolbin_44	c__Deltaproteobacteria (UID3216)	83	247	155	10	234	3	0	0	0	96.08	0.65	0	0.9608	0.0065	0.95755	DASTool
sample_1.dastoolbin_45	c__Deltaproteobacteria (UID3216)	83	247	155	3	231	13	0	0	0	98.39	5.51	0	0.9839	0.0551	0.95635	DASTool
sample_1.dastoolbin_46	c__Gammaproteobacteria (UID4761)	52	693	297	58	628	7	0	0	0	92.2	1.26	71.43	0.922	0.0126	0.9157	DASTool
sample_1.dastoolbin_47	c__Gammaproteobacteria (UID4761)	52	693	297	28	608	54	3	0	0	96.76	8.88	53.97	0.9676	0.0888	0.9232	DASTool
sample_1.dastoolbin_48	k__Archaea (UID2)	207	145	103	7	137	1	0	0	0	93.2	0.97	0	0.932	0.0097	0.92715	DASTool
sample_1.dastoolbin_49	f__Vibrionaceae (UID4865)	80	919	366	426	493	0	0	0	0	47.31	0	0	0.4731	0	0.4731	DASTool
sample_1.dastoolbin_5	o__Oceanospirillales (UID4446)	43	529	233	0	522	7	0	0	0	100	2.15	0	1	0.0215	0.98925	DASTool
sample_1.dastoolbin_50	c__Deltaproteobacteria (UID3218)	61	284	169	58	225	1	0	0	0	78.3	0.59	0	0.783	0.0059	0.78005	DASTool
sample_1.dastoolbin_51	o__Rhodospirillales (UID3754)	63	336	201	24	304	8	0	0	0	93.74	2.9	0	0.9374	0.029	0.9229	DASTool
sample_1.dastoolbin_52	c__Deltaproteobacteria (UID3217)	62	280	168	41	228	11	0	0	0	87.87	5.85	0	0.8787	0.0585	0.84945	DASTool
sample_1.dastoolbin_53	o__Rhizobiales (UID3447)	356	413	248	91	314	8	0	0	0	75.97	1.38	0	0.7597	0.0138	0.7528	DASTool
sample_1.dastoolbin_54	o__Actinomycetales (UID1572)	580	288	173	121	162	5	0	0	0	57.13	1.45	0	0.5713	0.0145	0.56405	DASTool
sample_1.dastoolbin_55	p__Euryarchaeota (UID49)	95	228	153	68	159	1	0	0	0	75.77	0.65	0	0.7577	0.0065	0.75445	DASTool
sample_1.dastoolbin_56	k__Archaea (UID2)	207	149	107	80	69	0	0	0	0	43.27	0	0	0.4327	0	0.4327	DASTool
sample_1.dastoolbin_57	c__Gammaproteobacteria (UID4274)	112	579	290	88	480	11	0	0	0	87.84	1.54	0	0.8784	0.0154	0.8707	DASTool
sample_1.dastoolbin_58	o__Pseudomonadales (UID4679)	87	674	364	85	575	14	0	0	0	89.53	2.84	14.29	0.8953	0.0284	0.8811	DASTool
sample_1.dastoolbin_59	c__Spirochaetia (UID2496)	72	215	125	61	153	1	0	0	0	71.95	0.2	0	0.7195	0.002	0.7185	DASTool
sample_1.dastoolbin_6	o__Sphingomonadales (UID3310)	26	569	293	3	559	7	0	0	0	99.25	1.62	28.57	0.9925	0.0162	0.9844	DASTool
sample_1.dastoolbin_60	p__Cyanobacteria (UID2143)	129	471	367	146	318	7	0	0	0	71.08	1.59	0	0.7108	0.0159	0.70285	DASTool
sample_1.dastoolbin_61	k__Bacteria (UID1453)	901	171	117	71	100	0	0	0	0	56.76	0	0	0.5676	0	0.5676	DASTool
sample_1.dastoolbin_63	c__Gammaproteobacteria (UID4274)	112	580	290	78	495	7	0	0	0	91.92	1.6	0	0.9192	0.016	0.9112	DASTool
sample_1.dastoolbin_64	c__Alphaproteobacteria (UID3305)	564	349	230	106	243	0	0	0	0	75.37	0	0	0.7537	0	0.7537	DASTool
sample_1.dastoolbin_65	s__algicola (UID2846)	47	571	303	120	447	4	0	0	0	81.89	0.66	0	0.8189	0.0066	0.8156	DASTool
sample_1.dastoolbin_66	k__Bacteria (UID203)	5449	104	58	1	49	53	1	0	0	99.66	58.43	100	0.9966	0.5843	0.70445	DASTool
sample_1.dastoolbin_67	p__Euryarchaeota (UID4)	45	299	202	187	110	2	0	0	0	36.43	0.74	0	0.3643	0.0074	0.3606	DASTool
sample_1.dastoolbin_68	c__Gammaproteobacteria (UID4761)	52	693	297	100	262	229	79	15	8	87.39	77.25	2.46	0.8739	0.7725	0.48765	DASTool
sample_1.dastoolbin_7	c__Deltaproteobacteria (UID3216)	83	247	155	1	245	1	0	0	0	99.35	0.65	0	0.9935	0.0065	0.99025	DASTool
sample_1.dastoolbin_70	c__Gammaproteobacteria (UID4444)	263	505	231	4	137	299	51	13	1	99.03	95.26	66.67	0.9903	0.9526	0.514	DASTool
sample_1.dastoolbin_71	p__Cyanobacteria (UID2143)	129	472	368	218	254	0	0	0	0	54.07	0	0	0.5407	0	0.5407	DASTool
sample_1.dastoolbin_8	c__Deltaproteobacteria (UID3218)	61	284	169	0	281	3	0	0	0	100	1.78	0	1	0.0178	0.9911	DASTool
sample_1.dastoolbin_9	c__Gammaproteobacteria (UID4274)	112	568	283	1	567	0	0	0	0	99.94	0	0	0.9994	0	0.9994	DASTool
sample_1.maxbin2.001	c__Gammaproteobacteria (UID4267)	119	544	284	18	524	2	0	0	0	95.46	0.35	0	0.9546	0.0035	0.95285	maxbin2
sample_1.maxbin2.002	root (UID1)	5656	56	24	0	3	53	0	0	0	100	87.5	0	1	0.875	0.5625	maxbin2
sample_1.maxbin2.003	c__Gammaproteobacteria (UID4442)	899	309	183	0	309	0	0	0	0	100	0	0	1	0	1	maxbin2
sample_1.maxbin2.004	c__Gammaproteobacteria (UID4267)	119	544	284	17	527	0	0	0	0	96.31	0	0	0.9631	0	0.9631	maxbin2
sample_1.maxbin2.005	k__Bacteria (UID3060)	138	335	244	1	332	2	0	0	0	99.59	0.61	0	0.9959	0.0061	0.99285	maxbin2
sample_1.maxbin2.006	g__Staphylococcus (UID294)	60	773	178	4	768	1	0	0	0	99.51	0.06	0	0.9951	0.0006	0.9948	maxbin2
sample_1.maxbin2.007	c__Gammaproteobacteria (UID4267)	119	540	283	12	528	0	0	0	0	97.35	0	0	0.9735	0	0.9735	maxbin2
sample_1.maxbin2.008	o__Sphingomonadales (UID3310)	26	569	293	3	559	7	0	0	0	99.25	1.62	28.57	0.9925	0.0162	0.9844	maxbin2
sample_1.maxbin2.009	c__Alphaproteobacteria (UID3305)	564	349	230	60	287	2	0	0	0	80.94	0.87	100	0.8094	0.0087	0.80505	maxbin2
sample_1.maxbin2.010	p__Euryarchaeota (UID4)	45	299	202	1	265	33	0	0	0	99.5	13.83	0	0.995	0.1383	0.92585	maxbin2
sample_1.maxbin2.011	c__Deltaproteobacteria (UID3218)	61	284	169	0	281	3	0	0	0	100	1.78	0	1	0.0178	0.9911	maxbin2
sample_1.maxbin2.012	k__Bacteria (UID1453)	901	171	117	1	168	2	0	0	0	99.15	1.71	0	0.9915	0.0171	0.98295	maxbin2
sample_1.maxbin2.013	c__Deltaproteobacteria (UID3216)	83	247	155	3	230	14	0	0	0	98.39	6.15	0	0.9839	0.0615	0.95315	maxbin2
sample_1.maxbin2.014	k__Bacteria (UID203)	5449	104	58	92	12	0	0	0	0	16.38	0	0	0.1638	0	0.1638	maxbin2
sample_1.maxbin2.015	c__Deltaproteobacteria (UID3216)	83	247	155	1	225	21	0	0	0	99.35	9.55	4.76	0.9935	0.0955	0.94575	maxbin2
sample_1.maxbin2.016	o__Pseudomonadales (UID4679)	87	674	364	2	643	28	1	0	0	99.67	5.13	90.32	0.9967	0.0513	0.97105	maxbin2
sample_1.maxbin2.017	o__Pseudomonadales (UID4679)	87	674	364	154	513	7	0	0	0	82.76	1.65	57.14	0.8276	0.0165	0.81935	maxbin2
sample_1.maxbin2.018	o__Rhizobiales (UID3447)	356	411	246	3	408	0	0	0	0	98.98	0	0	0.9898	0	0.9898	maxbin2
sample_1.maxbin2.019	k__Bacteria (UID203)	5449	104	58	50	35	16	3	0	0	56.16	10.3	0	0.5616	0.103	0.5101	maxbin2
sample_1.maxbin2.020	f__Vibrionaceae (UID4865)	80	919	366	745	141	29	3	1	0	14.34	2.78	68.18	0.1434	0.0278	0.1295	maxbin2
sample_1.maxbin2.021	k__Bacteria (UID203)	5449	104	58	53	50	1	0	0	0	74.14	1.72	0	0.7414	0.0172	0.7328	maxbin2
sample_1.maxbin2.022	o__Actinomycetales (UID1812)	229	457	227	4	449	3	1	0	0	99.01	1.08	0	0.9901	0.0108	0.9847	maxbin2
sample_1.maxbin2.023	c__Deltaproteobacteria (UID3217)	62	280	168	49	222	9	0	0	0	95.23	3.32	0	0.9523	0.0332	0.9357	maxbin2
sample_1.maxbin2.024	k__Bacteria (UID203)	5449	104	58	102	2	0	0	0	0	0.31	0	0	0.0031	0	0.0031	maxbin2
sample_1.maxbin2.026	c__Bacilli (UID259)	750	275	151	1	200	64	10	0	0	99.34	34.82	4.26	0.9934	0.3482	0.8193	maxbin2
sample_1.maxbin2.027	root (UID1)	5656	56	24	56	0	0	0	0	0	0	0	0	0	0	0	maxbin2
sample_1.maxbin2.028	c__Deltaproteobacteria (UID3216)	83	247	155	5	235	7	0	0	0	97.1	3.87	0	0.971	0.0387	0.95165	maxbin2
sample_1.maxbin2.029	k__Archaea (UID2)	207	145	103	5	92	26	15	5	2	95.15	60.84	1.65	0.9515	0.6084	0.6473	maxbin2
sample_1.maxbin2.030	k__Bacteria (UID2570)	433	273	183	2	251	20	0	0	0	98.91	7.18	0	0.9891	0.0718	0.9532	maxbin2
sample_1.maxbin2.031	k__Bacteria (UID203)	5449	104	58	97	7	0	0	0	0	10.34	0	0	0.1034	0	0.1034	maxbin2
sample_1.maxbin2.032	k__Bacteria (UID203)	5449	104	58	12	54	27	11	0	0	81.03	33.11	0	0.8103	0.3311	0.64475	maxbin2
sample_1.maxbin2.033	k__Bacteria (UID203)	5449	102	58	70	28	4	0	0	0	39.45	6.9	0	0.3945	0.069	0.36	maxbin2
sample_1.maxbin2.034	k__Bacteria (UID203)	5449	104	58	67	25	7	1	4	0	24.14	4.86	11.76	0.2414	0.0486	0.2171	maxbin2
sample_1.maxbin2.035	k__Bacteria (UID203)	5449	103	57	0	47	24	15	9	8	100	55.18	6.64	1	0.5518	0.7241	maxbin2
sample_1.maxbin2.036	k__Bacteria (UID203)	5449	104	58	79	17	7	1	0	0	37.93	15.52	10	0.3793	0.1552	0.3017	maxbin2
sample_1.maxbin2.037	k__Bacteria (UID203)	5449	104	58	1	55	34	11	3	0	98.28	45.8	9.41	0.9828	0.458	0.7538	maxbin2
sample_1.maxbin2.038	k__Bacteria (UID203)	5449	103	58	95	8	0	0	0	0	3.37	0	0	0.0337	0	0.0337	maxbin2
sample_1.maxbin2.039	f__Streptomycetaceae (UID2048)	60	460	233	54	296	106	3	1	0	93.09	31.23	28.93	0.9309	0.3123	0.77475	maxbin2
sample_1.maxbin2.040	o__Actinomycetales (UID1593)	69	399	197	42	326	31	0	0	0	92.62	6.96	0	0.9262	0.0696	0.8914	maxbin2
sample_1.maxbin2.041	o__Cytophagales (UID2936)	47	454	336	151	285	18	0	0	0	62.98	3.18	5.56	0.6298	0.0318	0.6139	maxbin2
sample_1.maxbin2.042	k__Bacteria (UID203)	5449	104	58	39	42	17	3	3	0	44.83	6.99	0	0.4483	0.0699	0.41335	maxbin2
sample_1.maxbin2.043	k__Bacteria (UID203)	5449	104	58	65	39	0	0	0	0	62.07	0	0	0.6207	0	0.6207	maxbin2
sample_1.maxbin2.044	c__Deltaproteobacteria (UID3216)	83	247	155	10	234	3	0	0	0	96.08	0.65	0	0.9608	0.0065	0.95755	maxbin2
sample_1.maxbin2.045	k__Archaea (UID2)	207	149	107	1	96	51	0	1	0	99.07	37.14	54.39	0.9907	0.3714	0.805	maxbin2
sample_1.maxbin2.046	k__Bacteria (UID203)	5449	104	58	67	19	18	0	0	0	17.08	3.2	5.56	0.1708	0.032	0.1548	maxbin2
sample_1.maxbin2.047	k__Bacteria (UID203)	5449	104	58	37	34	33	0	0	0	41.38	14.73	63.64	0.4138	0.1473	0.34015	maxbin2
sample_1.maxbin2.048	c__Spirochaetia (UID2496)	72	215	125	48	166	1	0	0	0	87.19	0.4	0	0.8719	0.004	0.8699	maxbin2
sample_1.maxbin2.049	k__Bacteria (UID203)	5449	104	58	10	81	13	0	0	0	94.91	3.61	0	0.9491	0.0361	0.93105	maxbin2
sample_1.maxbin2.050	k__Bacteria (UID203)	5449	104	58	79	17	7	1	0	0	37.93	12.93	30	0.3793	0.1293	0.31465	maxbin2
sample_1.maxbin2.051	k__Bacteria (UID203)	5449	104	58	80	20	4	0	0	0	34.48	6.9	0	0.3448	0.069	0.3103	maxbin2
sample_1.maxbin2.052	k__Bacteria (UID203)	5449	104	58	57	45	2	0	0	0	67.24	2.59	0	0.6724	0.0259	0.65945	maxbin2
sample_1.maxbin2.053	c__Gammaproteobacteria (UID4267)	119	544	284	63	433	46	2	0	0	86.21	7.25	0	0.8621	0.0725	0.82585	maxbin2
sample_1.maxbin2.054	k__Bacteria (UID203)	5449	104	58	56	35	13	0	0	0	67.16	20.69	38.46	0.6716	0.2069	0.56815	maxbin2
sample_1.maxbin2.055	c__Gammaproteobacteria (UID4274)	112	580	290	441	128	10	1	0	0	20.49	1.75	0	0.2049	0.0175	0.19615	maxbin2
sample_1.maxbin2.056	p__Cyanobacteria (UID2143)	129	472	368	140	223	104	5	0	0	73.02	25.08	14.29	0.7302	0.2508	0.6048	maxbin2
sample_1.maxbin2.057	p__Proteobacteria (UID3214)	2231	190	119	62	127	1	0	0	0	81.79	0.42	0	0.8179	0.0042	0.8158	maxbin2
sample_1.maxbin2.058	k__Bacteria (UID203)	5449	104	58	63	34	6	1	0	0	57.52	12.07	11.11	0.5752	0.1207	0.51485	maxbin2
sample_1.maxbin2.059	c__Gammaproteobacteria (UID4274)	112	579	290	120	449	10	0	0	0	86.09	1.35	0	0.8609	0.0135	0.85415	maxbin2
sample_1.maxbin2.061	k__Bacteria (UID203)	5449	104	58	34	55	11	4	0	0	45.69	11.44	4.35	0.4569	0.1144	0.3997	maxbin2
sample_1.maxbin2.062	c__Deltaproteobacteria (UID3218)	61	284	169	245	37	1	1	0	0	11.08	1.48	0	0.1108	0.0148	0.1034	maxbin2
sample_1.maxbin2.063	k__Bacteria (UID203)	5449	103	57	85	17	1	0	0	0	26.14	1.75	0	0.2614	0.0175	0.25265	maxbin2
sample_1.maxbin2.065	k__Bacteria (UID203)	5449	103	57	16	47	38	2	0	0	78.28	28.23	0	0.7828	0.2823	0.64165	maxbin2
sample_1.maxbin2.066	k__Bacteria (UID203)	5449	103	58	79	17	7	0	0	0	30.17	10.34	42.86	0.3017	0.1034	0.25	maxbin2
sample_1.maxbin2.067	p__Cyanobacteria (UID2143)	129	472	368	206	191	68	7	0	0	54.12	15.82	26.97	0.5412	0.1582	0.4621	maxbin2
sample_1.maxbin2.068	k__Archaea (UID2)	207	149	107	29	70	32	10	5	3	82.33	58.53	0	0.8233	0.5853	0.53065	maxbin2
sample_1.maxbin2.069	k__Bacteria (UID203)	5449	104	58	35	26	26	15	2	0	46.55	27.31	6.02	0.4655	0.2731	0.32895	maxbin2
sample_1.maxbin2.070	s__algicola (UID2846)	47	571	303	146	343	70	10	2	0	81.84	18.3	7.14	0.8184	0.183	0.7269	maxbin2
sample_1.maxbin2.072	c__Gammaproteobacteria (UID4444)	263	507	232	216	244	40	6	1	0	56.41	9.53	1.56	0.5641	0.0953	0.51645	maxbin2
sample_1.maxbin2.073	o__Rickettsiales (UID3809)	83	324	211	145	115	48	10	2	4	58.87	33.06	30.77	0.5887	0.3306	0.4234	maxbin2
sample_1.maxbin2.074	k__Bacteria (UID203)	5449	104	58	23	49	26	5	0	1	75.63	34.69	0	0.7563	0.3469	0.58285	maxbin2
sample_1.maxbin2.075	k__Bacteria (UID203)	5449	100	55	62	36	2	0	0	0	43.88	0.33	0	0.4388	0.0033	0.43715	maxbin2
sample_1.maxbin2.076	c__Gammaproteobacteria (UID4444)	263	505	231	421	70	11	0	2	1	12.51	2.22	24.24	0.1251	0.0222	0.114	maxbin2
sample_1.maxbin2.077	c__Spirochaetia (UID2496)	72	215	125	143	68	4	0	0	0	28.47	0.32	0	0.2847	0.0032	0.2831	maxbin2
sample_1.maxbin2.078	p__Cyanobacteria (UID2143)	129	472	368	175	194	81	18	4	0	64.36	28.31	16.35	0.6436	0.2831	0.50205	maxbin2
sample_1.maxbin2.079	k__Bacteria (UID1453)	901	171	117	71	99	1	0	0	0	56.76	0.85	0	0.5676	0.0085	0.56335	maxbin2
sample_1.maxbin2.080	k__Bacteria (UID203)	5449	104	58	68	35	1	0	0	0	51.21	1.72	0	0.5121	0.0172	0.5035	maxbin2
sample_1.maxbin2.081	k__Archaea (UID2)	207	149	107	112	30	7	0	0	0	24.45	3.5	0	0.2445	0.035	0.227	maxbin2
sample_1.maxbin2.082	f__Halobacteriaceae (UID96)	40	417	263	270	145	2	0	0	0	36.24	0.57	0	0.3624	0.0057	0.35955	maxbin2
sample_1.maxbin2.083	k__Bacteria (UID203)	5449	104	58	83	18	3	0	0	0	31.03	5.17	0	0.3103	0.0517	0.28445	maxbin2
sample_1.maxbin2.085	k__Bacteria (UID203)	5449	104	58	95	9	0	0	0	0	8.39	0	0	0.0839	0	0.0839	maxbin2
sample_1.metabat2.1	p__Euryarchaeota (UID4)	45	299	202	7	276	16	0	0	0	97.03	2.42	75	0.9703	0.0242	0.9582	metabat2
sample_1.metabat2.10	k__Bacteria (UID1453)	901	171	117	72	99	0	0	0	0	55.9	0	0	0.559	0	0.559	metabat2
sample_1.metabat2.11	k__Bacteria (UID203)	5449	104	58	81	23	0	0	0	0	34.48	0	0	0.3448	0	0.3448	metabat2
sample_1.metabat2.12	k__Bacteria (UID203)	5449	104	58	82	21	1	0	0	0	23.56	1.72	0	0.2356	0.0172	0.227	metabat2
sample_1.metabat2.13	k__Bacteria (UID203)	5449	104	58	1	9	39	53	2	0	98.28	118.97	47.14	0.9828	1.1897	0.38795	metabat2
sample_1.metabat2.14	root (UID1)	5656	56	24	55	1	0	0	0	0	4.17	0	0	0.0417	0	0.0417	metabat2
sample_1.metabat2.15	o__Cytophagales (UID2936)	47	454	336	0	451	3	0	0	0	100	0.89	0	1	0.0089	0.99555	metabat2
sample_1.metabat2.16	k__Archaea (UID2)	207	149	107	113	36	0	0	0	0	27.26	0	0	0.2726	0	0.2726	metabat2
sample_1.metabat2.17	g__Staphylococcus (UID294)	60	773	178	4	768	1	0	0	0	99.51	0.06	0	0.9951	0.0006	0.9948	metabat2
sample_1.metabat2.18	k__Bacteria (UID203)	5449	102	58	93	9	0	0	0	0	6.11	0	0	0.0611	0	0.0611	metabat2
sample_1.metabat2.19	k__Bacteria (UID203)	5449	103	58	89	14	0	0	0	0	21.55	0	0	0.2155	0	0.2155	metabat2
sample_1.metabat2.2	p__Euryarchaeota (UID49)	95	228	153	83	142	3	0	0	0	73.57	1.96	0	0.7357	0.0196	0.7259	metabat2
sample_1.metabat2.20	k__Archaea (UID2)	207	149	107	83	66	0	0	0	0	41.4	0	0	0.414	0	0.414	metabat2
sample_1.metabat2.21	g__Shewanella (UID4838)	26	989	339	2	216	752	18	1	0	99.84	87.43	63.05	0.9984	0.8743	0.56125	metabat2
sample_1.metabat2.22	k__Bacteria (UID203)	5449	103	58	1	37	64	1	0	0	99.14	74.72	38.81	0.9914	0.7472	0.6178	metabat2
sample_1.metabat2.23	k__Bacteria (UID203)	5449	104	58	66	37	1	0	0	0	55.17	1.72	0	0.5517	0.0172	0.5431	metabat2
sample_1.metabat2.24	root (UID1)	5656	56	24	56	0	0	0	0	0	0	0	0	0	0	0	metabat2
sample_1.metabat2.25	k__Bacteria (UID203)	5449	104	58	78	23	3	0	0	0	42.24	3.45	100	0.4224	0.0345	0.40515	metabat2
sample_1.metabat2.26	root (UID1)	5656	56	24	53	3	0	0	0	0	12.5	0	0	0.125	0	0.125	metabat2
sample_1.metabat2.27	k__Bacteria (UID2570)	433	273	183	1	268	4	0	0	0	99.45	1.55	0	0.9945	0.0155	0.98675	metabat2
sample_1.metabat2.28	s__algicola (UID2846)	47	571	303	225	342	4	0	0	0	66.3	0.99	0	0.663	0.0099	0.65805	metabat2
sample_1.metabat2.29	k__Bacteria (UID203)	5449	104	58	77	27	0	0	0	0	34.64	0	0	0.3464	0	0.3464	metabat2
sample_1.metabat2.3	c__Gammaproteobacteria (UID4267)	119	540	283	12	528	0	0	0	0	97.35	0	0	0.9735	0	0.9735	metabat2
sample_1.metabat2.30	k__Bacteria (UID203)	5449	104	58	76	26	2	0	0	0	35.86	2.07	0	0.3586	0.0207	0.34825	metabat2
sample_1.metabat2.31	f__Streptomycetaceae (UID2048)	60	460	233	14	434	12	0	0	0	97.21	3.43	33.33	0.9721	0.0343	0.95495	metabat2
sample_1.metabat2.32	o__Cytophagales (UID2936)	47	454	336	18	411	24	1	0	0	95.54	4.59	0	0.9554	0.0459	0.93245	metabat2
sample_1.metabat2.33	o__Rhodospirillales (UID3754)	63	336	201	25	303	8	0	0	0	93.24	2.9	0	0.9324	0.029	0.9179	metabat2
sample_1.metabat2.35	k__Bacteria (UID203)	5449	103	58	44	38	21	0	0	0	59.34	14.7	76.19	0.5934	0.147	0.5199	metabat2
sample_1.metabat2.36	c__Deltaproteobacteria (UID3216)	83	247	155	7	240	0	0	0	0	97.37	0	0	0.9737	0	0.9737	metabat2
sample_1.metabat2.37	f__Streptomycetaceae (UID2048)	60	460	233	252	178	28	2	0	0	43.24	5.77	0	0.4324	0.0577	0.40355	metabat2
sample_1.metabat2.38	k__Bacteria (UID203)	5449	104	58	100	4	0	0	0	0	6.9	0	0	0.069	0	0.069	metabat2
sample_1.metabat2.39	root (UID1)	5656	56	24	0	0	11	33	8	4	100	201.88	86.87	1	2.0188	-0.0094	metabat2
sample_1.metabat2.4	c__Deltaproteobacteria (UID3216)	83	247	155	1	245	1	0	0	0	99.35	0.65	0	0.9935	0.0065	0.99025	metabat2
sample_1.metabat2.40	c__Bacilli (UID259)	750	275	151	1	274	0	0	0	0	99.34	0	0	0.9934	0	0.9934	metabat2
sample_1.metabat2.41	root (UID1)	5656	56	24	0	0	0	2	13	41	100	598.07	27.14	1	5.9807	-1.99035	metabat2
sample_1.metabat2.42	c__Gammaproteobacteria (UID4444)	263	507	232	231	268	8	0	0	0	54.39	1.35	0	0.5439	0.0135	0.53715	metabat2
sample_1.metabat2.43	k__Bacteria (UID203)	5449	103	57	11	25	36	13	9	9	90.27	115.9	10.04	0.9027	1.159	0.3232	metabat2
sample_1.metabat2.44	k__Bacteria (UID203)	5449	104	58	54	48	2	0	0	0	73.28	1.72	100	0.7328	0.0172	0.7242	metabat2
sample_1.metabat2.45	c__Alphaproteobacteria (UID3305)	564	349	230	129	219	1	0	0	0	72.14	0.43	0	0.7214	0.0043	0.71925	metabat2
sample_1.metabat2.46	c__Gammaproteobacteria (UID4761)	52	693	297	99	263	229	79	15	8	87.72	77.25	2.46	0.8772	0.7725	0.49095	metabat2
sample_1.metabat2.47	o__Rhizobiales (UID3447)	356	411	246	3	408	0	0	0	0	98.98	0	0	0.9898	0	0.9898	metabat2
sample_1.metabat2.48	k__Bacteria (UID203)	5449	104	58	16	60	21	7	0	0	87.35	17.81	0	0.8735	0.1781	0.78445	metabat2
sample_1.metabat2.49	k__Bacteria (UID203)	5449	103	57	76	27	0	0	0	0	32.51	0	0	0.3251	0	0.3251	metabat2
sample_1.metabat2.5	o__Actinomycetales (UID1593)	69	399	197	29	359	11	0	0	0	92.83	0.97	0	0.9283	0.0097	0.92345	metabat2
sample_1.metabat2.50	k__Archaea (UID2)	207	145	103	6	133	6	0	0	0	94.17	4.37	0	0.9417	0.0437	0.91985	metabat2
sample_1.metabat2.51	o__Pseudomonadales (UID4679)	87	674	364	85	575	14	0	0	0	89.53	2.84	14.29	0.8953	0.0284	0.8811	metabat2
sample_1.metabat2.52	k__Bacteria (UID203)	5449	103	57	92	10	1	0	0	0	2.52	0.16	0	0.0252	0.0016	0.0244	metabat2
sample_1.metabat2.53	o__Actinomycetales (UID1572)	580	288	173	113	157	18	0	0	0	56.86	4.62	5.56	0.5686	0.0462	0.5455	metabat2
sample_1.metabat2.54	c__Deltaproteobacteria (UID3216)	83	247	155	1	243	3	0	0	0	99.35	1.33	0	0.9935	0.0133	0.98685	metabat2
sample_1.metabat2.55	k__Bacteria (UID203)	5449	104	58	98	6	0	0	0	0	10.34	0	0	0.1034	0	0.1034	metabat2
sample_1.metabat2.56	p__Proteobacteria (UID3214)	2231	190	119	19	170	1	0	0	0	86.09	0.42	0	0.8609	0.0042	0.8588	metabat2
sample_1.metabat2.57	k__Bacteria (UID203)	5449	104	58	0	7	4	8	22	63	100	494.75	16.67	1	4.9475	-1.47375	metabat2
sample_1.metabat2.58	root (UID1)	5656	56	24	56	0	0	0	0	0	0	0	0	0	0	0	metabat2
sample_1.metabat2.59	k__Bacteria (UID203)	5449	104	58	99	5	0	0	0	0	6.9	0	0	0.069	0	0.069	metabat2
sample_1.metabat2.6	k__Bacteria (UID203)	5449	104	58	0	24	80	0	0	0	100	84.48	0	1	0.8448	0.5776	metabat2
sample_1.metabat2.60	k__Bacteria (UID203)	5449	104	58	89	14	1	0	0	0	20.14	1.72	0	0.2014	0.0172	0.1928	metabat2
sample_1.metabat2.61	root (UID1)	5656	56	24	0	0	40	16	0	0	100	120.83	90.91	1	1.2083	0.39585	metabat2
sample_1.metabat2.62	c__Deltaproteobacteria (UID3217)	62	280	168	7	269	4	0	0	0	97.29	0.96	0	0.9729	0.0096	0.9681	metabat2
sample_1.metabat2.63	root (UID1)	5656	56	24	56	0	0	0	0	0	0	0	0	0	0	0	metabat2
sample_1.metabat2.64	k__Bacteria (UID209)	5443	105	59	0	105	0	0	0	0	100	0	0	1	0	1	metabat2
sample_1.metabat2.65	root (UID1)	5656	56	24	56	0	0	0	0	0	0	0	0	0	0	0	metabat2
sample_1.metabat2.66	c__Gammaproteobacteria (UID4274)	112	579	290	88	480	11	0	0	0	87.84	1.54	0	0.8784	0.0154	0.8707	metabat2
sample_1.metabat2.67	c__Thermoprotei (UID148)	41	245	158	3	239	3	0	0	0	98.73	1.42	0	0.9873	0.0142	0.9802	metabat2
sample_1.metabat2.68	k__Bacteria (UID203)	5449	103	57	91	12	0	0	0	0	11.48	0	0	0.1148	0	0.1148	metabat2
sample_1.metabat2.69	k__Bacteria (UID203)	5449	104	58	69	22	13	0	0	0	33.58	7.45	7.69	0.3358	0.0745	0.29855	metabat2
sample_1.metabat2.7	c__Gammaproteobacteria (UID4267)	119	544	284	68	453	22	1	0	0	85.27	3.68	0	0.8527	0.0368	0.8343	metabat2
sample_1.metabat2.70	c__Spirochaetia (UID2496)	72	215	125	78	137	0	0	0	0	66.39	0	0	0.6639	0	0.6639	metabat2
sample_1.metabat2.71	c__Deltaproteobacteria (UID3216)	83	247	155	4	239	4	0	0	0	97.74	2.58	0	0.9774	0.0258	0.9645	metabat2
sample_1.metabat2.72	k__Bacteria (UID203)	5449	104	58	91	13	0	0	0	0	12.85	0	0	0.1285	0	0.1285	metabat2
sample_1.metabat2.73	c__Spirochaetia (UID2496)	72	215	125	24	190	1	0	0	0	90.93	0.4	0	0.9093	0.004	0.9073	metabat2
sample_1.metabat2.74	c__Deltaproteobacteria (UID3218)	61	284	169	107	176	1	0	0	0	59.43	0.59	0	0.5943	0.0059	0.59135	metabat2
sample_1.metabat2.75	c__Deltaproteobacteria (UID3218)	61	284	169	0	284	0	0	0	0	100	0	0	1	0	1	metabat2
sample_1.metabat2.76	root (UID1)	5656	56	24	56	0	0	0	0	0	0	0	0	0	0	0	metabat2
sample_1.metabat2.77	f__Halobacteriaceae (UID96)	40	417	263	270	146	1	0	0	0	36.24	0.38	0	0.3624	0.0038	0.3605	metabat2
sample_1.metabat2.78	o__Pseudomonadales (UID4679)	87	674	364	2	670	2	0	0	0	99.67	0.55	0	0.9967	0.0055	0.99395	metabat2
sample_1.metabat2.79	c__Gammaproteobacteria (UID4274)	112	580	290	75	493	12	0	0	0	92.61	2.86	0	0.9261	0.0286	0.9118	metabat2
sample_1.metabat2.8	c__Gammaproteobacteria (UID4274)	112	581	290	8	565	7	1	0	0	98.25	1.24	10	0.9825	0.0124	0.9763	metabat2
sample_1.metabat2.80	c__Gammaproteobacteria (UID4267)	119	544	284	17	527	0	0	0	0	96.31	0	0	0.9631	0	0.9631	metabat2
sample_1.metabat2.81	c__Gammaproteobacteria (UID4267)	119	540	283	2	531	7	0	0	0	99.47	1.18	0	0.9947	0.0118	0.9888	metabat2
sample_1.metabat2.82	root (UID1)	5656	56	24	56	0	0	0	0	0	0	0	0	0	0	0	metabat2
sample_1.metabat2.83	c__Gammaproteobacteria (UID4444)	263	506	232	3	146	326	30	1	0	98.92	80.14	39.81	0.9892	0.8014	0.5885	metabat2
sample_1.metabat2.84	c__Gammaproteobacteria (UID4274)	112	568	283	120	445	3	0	0	0	78.98	0.71	0	0.7898	0.0071	0.78625	metabat2
sample_1.metabat2.85	c__Deltaproteobacteria (UID3216)	83	247	155	3	236	8	0	0	0	98.39	2.28	0	0.9839	0.0228	0.9725	metabat2
sample_1.metabat2.86	k__Bacteria (UID1453)	901	171	117	1	168	2	0	0	0	99.15	1.71	0	0.9915	0.0171	0.98295	metabat2
sample_1.metabat2.87	o__Actinomycetales (UID1812)	229	457	227	10	445	2	0	0	0	98.79	0.37	0	0.9879	0.0037	0.98605	metabat2
sample_1.metabat2.88	f__Enterobacteriaceae (UID5139)	119	1169	340	119	977	72	1	0	0	89.44	5.13	96	0.8944	0.0513	0.86875	metabat2
sample_1.metabat2.89	k__Bacteria (UID2328)	3167	126	75	5	120	1	0	0	0	96	1.33	0	0.96	0.0133	0.95335	metabat2
sample_1.metabat2.9	k__Bacteria (UID203)	5449	104	58	90	14	0	0	0	0	13.56	0	0	0.1356	0	0.1356	metabat2
sample_1.metabat2.90	k__Bacteria (UID203)	5449	104	58	80	24	0	0	0	0	34.83	0	0	0.3483	0	0.3483	metabat2
sample_1.metabat2.91	c__Gammaproteobacteria (UID4267)	119	544	284	18	524	2	0	0	0	95.46	0.35	0	0.9546	0.0035	0.95285	metabat2
sample_1.metabat2.92	k__Bacteria (UID203)	5449	104	58	77	26	1	0	0	0	34.95	1.72	0	0.3495	0.0172	0.3409	metabat2
sample_1.metabat2.93	p__Euryarchaeota (UID4)	45	299	202	211	87	1	0	0	0	33.67	0.25	0	0.3367	0.0025	0.33545	metabat2
sample_1.metabat2.94	p__Euryarchaeota (UID4)	45	299	202	1	297	1	0	0	0	99.5	0.5	0	0.995	0.005	0.9925	metabat2
sample_1.metabat2.95	c__Gammaproteobacteria (UID4442)	899	309	183	0	309	0	0	0	0	100	0	0	1	0	1	metabat2
sample_1.metabat2.96	o__Sphingomonadales (UID3310)	26	569	293	3	561	5	0	0	0	99.25	0.94	40	0.9925	0.0094	0.9878	metabat2
sample_1.metabat2.97	k__Bacteria (UID3060)	138	335	244	1	332	2	0	0	0	99.59	0.61	0	0.9959	0.0061	0.99285	metabat2
sample_1.metabat2.98	p__Euryarchaeota (UID49)	95	228	153	141	87	0	0	0	0	40.05	0	0	0.4005	0	0.4005	metabat2
sample_1.metabat2.99	k__Bacteria (UID203)	5449	103	57	15	58	28	2	0	0	87.32	30.75	0	0.8732	0.3075	0.71945	metabat2
sample_1_concoct_bin_0	o__Cytophagales (UID2936)	47	454	336	20	424	10	0	0	0	94.94	1.77	0	0.9494	0.0177	0.94055	concoct
sample_1_concoct_bin_1	c__Gammaproteobacteria (UID4267)	119	540	283	2	531	7	0	0	0	99.47	1.18	0	0.9947	0.0118	0.9888	concoct
sample_1_concoct_bin_10	k__Bacteria (UID203)	5449	104	58	0	29	73	2	0	0	100	79.15	44.3	1	0.7915	0.60425	concoct
sample_1_concoct_bin_102	s__algicola (UID2846)	47	571	303	120	447	4	0	0	0	81.89	0.66	0	0.8189	0.0066	0.8156	concoct
sample_1_concoct_bin_103	p__Euryarchaeota (UID49)	95	228	153	134	92	2	0	0	0	41.28	1.31	100	0.4128	0.0131	0.40625	concoct
sample_1_concoct_bin_104	c__Deltaproteobacteria (UID3216)	83	247	155	6	240	1	0	0	0	98.02	0.65	0	0.9802	0.0065	0.97695	concoct
sample_1_concoct_bin_106	c__Gammaproteobacteria (UID4274)	112	579	290	83	490	6	0	0	0	89.74	0.64	0	0.8974	0.0064	0.8942	concoct
sample_1_concoct_bin_107	c__Gammaproteobacteria (UID4267)	119	544	284	18	524	2	0	0	0	95.46	0.35	0	0.9546	0.0035	0.95285	concoct
sample_1_concoct_bin_108	o__Actinomycetales (UID1812)	229	457	227	10	445	1	0	1	0	98.79	0.81	0	0.9879	0.0081	0.98385	concoct
sample_1_concoct_bin_109	f__Rhodobacteraceae (UID3356)	67	616	330	369	242	5	0	0	0	38.58	0.44	0	0.3858	0.0044	0.3836	concoct
sample_1_concoct_bin_111	k__Bacteria (UID203)	5449	104	58	1	49	53	1	0	0	99.66	58.43	100	0.9966	0.5843	0.70445	concoct
sample_1_concoct_bin_115	k__Bacteria (UID203)	5449	104	58	77	25	2	0	0	0	33.54	2.59	50	0.3354	0.0259	0.32245	concoct
sample_1_concoct_bin_116	k__Bacteria (UID203)	5449	103	58	23	43	18	16	3	0	75.88	39.11	67.86	0.7588	0.3911	0.56325	concoct
sample_1_concoct_bin_117	k__Bacteria (UID1453)	901	171	117	70	101	0	0	0	0	57.61	0	0	0.5761	0	0.5761	concoct
sample_1_concoct_bin_118	f__Streptomycetaceae (UID2048)	60	460	233	13	445	2	0	0	0	97.86	0.57	0	0.9786	0.0057	0.97575	concoct
sample_1_concoct_bin_119	c__Gammaproteobacteria (UID4442)	899	309	183	0	309	0	0	0	0	100	0	0	1	0	1	concoct
sample_1_concoct_bin_12	k__Bacteria (UID203)	5449	103	57	90	13	0	0	0	0	9.73	0	0	0.0973	0	0.0973	concoct
sample_1_concoct_bin_120	k__Bacteria (UID203)	5449	104	58	5	36	63	0	0	0	91.38	76.96	41.27	0.9138	0.7696	0.529	concoct
sample_1_concoct_bin_121	f__Halobacteriaceae (UID96)	40	417	263	270	146	1	0	0	0	36.24	0.38	0	0.3624	0.0038	0.3605	concoct
sample_1_concoct_bin_122	c__Deltaproteobacteria (UID3216)	83	247	155	1	245	1	0	0	0	99.35	0.65	0	0.9935	0.0065	0.99025	concoct
sample_1_concoct_bin_123	c__Spirochaetia (UID2496)	72	215	125	11	202	2	0	0	0	94.26	0.43	0	0.9426	0.0043	0.94045	concoct
sample_1_concoct_bin_125	o__Clostridiales (UID1375)	50	332	124	216	114	2	0	0	0	32.34	0.81	0	0.3234	0.0081	0.31935	concoct
sample_1_concoct_bin_127	k__Bacteria (UID203)	5449	104	58	3	34	13	16	36	2	99.53	224.08	89.9	0.9953	2.2408	-0.1251	concoct
sample_1_concoct_bin_128	p__Euryarchaeota (UID49)	95	228	153	69	158	1	0	0	0	75.11	0.65	0	0.7511	0.0065	0.74785	concoct
sample_1_concoct_bin_129	k__Archaea (UID2)	207	149	107	1	99	48	0	1	0	99.07	36.99	55.56	0.9907	0.3699	0.80575	concoct
sample_1_concoct_bin_13	c__Gammaproteobacteria (UID4274)	112	581	290	133	166	167	81	23	11	81.2	87.9	6.08	0.812	0.879	0.3725	concoct
sample_1_concoct_bin_131	k__Bacteria (UID2570)	433	272	182	180	91	1	0	0	0	36.76	0.55	0	0.3676	0.0055	0.36485	concoct
sample_1_concoct_bin_132	c__Gammaproteobacteria (UID4274)	112	581	290	8	570	3	0	0	0	98.25	0.38	0	0.9825	0.0038	0.9806	concoct
sample_1_concoct_bin_134	k__Bacteria (UID3187)	2258	186	116	146	34	2	4	0	0	14.16	0.48	0	0.1416	0.0048	0.1392	concoct
sample_1_concoct_bin_136	c__Gammaproteobacteria (UID4444)	263	507	232	238	263	6	0	0	0	53.36	1.11	0	0.5336	0.0111	0.52805	concoct
sample_1_concoct_bin_137	k__Bacteria (UID203)	5449	104	58	66	38	0	0	0	0	55.17	0	0	0.5517	0	0.5517	concoct
sample_1_concoct_bin_141	g__Staphylococcus (UID294)	60	773	178	4	768	1	0	0	0	99.51	0.06	0	0.9951	0.0006	0.9948	concoct
sample_1_concoct_bin_142	root (UID1)	5656	56	24	0	0	0	56	0	0	100	200	85.12	1	2	0	concoct
sample_1_concoct_bin_143	k__Bacteria (UID203)	5449	104	58	0	37	67	0	0	0	100	76.72	100	1	0.7672	0.6164	concoct
sample_1_concoct_bin_144	k__Bacteria (UID203)	5449	104	58	24	23	23	17	6	11	94.78	177.06	11.86	0.9478	1.7706	0.0625	concoct
sample_1_concoct_bin_145	f__Halobacteriaceae (UID85)	51	395	250	321	70	4	0	0	0	15.96	0.5	0	0.1596	0.005	0.1571	concoct
sample_1_concoct_bin_146	k__Bacteria (UID203)	5449	102	58	88	14	0	0	0	0	10.03	0	0	0.1003	0	0.1003	concoct
sample_1_concoct_bin_147	o__Cytophagales (UID2936)	47	454	336	1	452	1	0	0	0	99.7	0.3	0	0.997	0.003	0.9955	concoct
sample_1_concoct_bin_149	c__Deltaproteobacteria (UID3218)	61	284	169	251	33	0	0	0	0	9.79	0	0	0.0979	0	0.0979	concoct
sample_1_concoct_bin_150	c__Deltaproteobacteria (UID3216)	83	247	155	7	236	4	0	0	0	95.81	2.58	0	0.9581	0.0258	0.9452	concoct
sample_1_concoct_bin_152	f__Streptomycetaceae (UID2048)	60	460	233	226	201	32	1	0	0	46.16	4.99	0	0.4616	0.0499	0.43665	concoct
sample_1_concoct_bin_153	c__Spirochaetia (UID2496)	72	215	125	61	153	1	0	0	0	71.95	0.2	0	0.7195	0.002	0.7185	concoct
sample_1_concoct_bin_155	k__Archaea (UID2)	207	145	103	6	126	13	0	0	0	94.17	9.39	15.38	0.9417	0.0939	0.89475	concoct
sample_1_concoct_bin_157	p__Cyanobacteria (UID2143)	129	472	368	211	168	76	14	3	0	54.7	23.4	7.35	0.547	0.234	0.43	concoct
sample_1_concoct_bin_158	k__Bacteria (UID203)	5449	104	58	88	16	0	0	0	0	22.41	0	0	0.2241	0	0.2241	concoct
sample_1_concoct_bin_159	k__Bacteria (UID203)	5449	104	58	0	15	7	81	1	0	100	183.07	99.61	1	1.8307	0.08465	concoct
sample_1_concoct_bin_160	c__Gammaproteobacteria (UID4444)	263	507	232	297	202	8	0	0	0	39.52	0.31	0	0.3952	0.0031	0.39365	concoct
sample_1_concoct_bin_162	k__Archaea (UID2)	207	149	107	80	69	0	0	0	0	43.27	0	0	0.4327	0	0.4327	concoct
sample_1_concoct_bin_164	o__Rhodospirillales (UID3754)	63	336	201	24	304	8	0	0	0	93.74	2.9	0	0.9374	0.029	0.9229	concoct
sample_1_concoct_bin_166	k__Bacteria (UID203)	5449	104	58	86	18	0	0	0	0	17.35	0	0	0.1735	0	0.1735	concoct
sample_1_concoct_bin_167	c__Gammaproteobacteria (UID4267)	119	540	283	12	528	0	0	0	0	97.35	0	0	0.9735	0	0.9735	concoct
sample_1_concoct_bin_17	k__Bacteria (UID203)	5449	104	58	40	3	17	19	22	3	87.93	191.21	25.61	0.8793	1.9121	-0.07675	concoct
sample_1_concoct_bin_18	c__Deltaproteobacteria (UID3217)	62	280	168	41	228	11	0	0	0	87.87	5.85	0	0.8787	0.0585	0.84945	concoct
sample_1_concoct_bin_19	root (UID1)	5656	56	24	0	0	55	1	0	0	100	104.17	98.28	1	1.0417	0.47915	concoct
sample_1_concoct_bin_20	o__Actinomycetales (UID1572)	580	288	173	121	162	5	0	0	0	57.13	1.45	0	0.5713	0.0145	0.56405	concoct
sample_1_concoct_bin_21	k__Bacteria (UID203)	5449	103	57	91	12	0	0	0	0	11.48	0	0	0.1148	0	0.1148	concoct
sample_1_concoct_bin_24	p__Euryarchaeota (UID4)	45	299	202	1	297	1	0	0	0	99.5	0.5	0	0.995	0.005	0.9925	concoct
sample_1_concoct_bin_25	k__Bacteria (UID203)	5449	104	58	97	7	0	0	0	0	6.9	0	0	0.069	0	0.069	concoct
sample_1_concoct_bin_28	k__Bacteria (UID203)	5449	103	58	5	34	62	2	0	0	96.9	76.96	38.24	0.969	0.7696	0.5842	concoct
sample_1_concoct_bin_30	k__Bacteria (UID203)	5449	104	58	85	19	0	0	0	0	18.34	0	0	0.1834	0	0.1834	concoct
sample_1_concoct_bin_33	o__Lactobacillales (UID355)	490	334	183	294	40	0	0	0	0	7.3	0	0	0.073	0	0.073	concoct
sample_1_concoct_bin_35	k__Bacteria (UID203)	5449	103	57	21	37	22	9	7	7	78.71	39.33	11.8	0.7871	0.3933	0.59045	concoct
sample_1_concoct_bin_37	root (UID1)	5656	56	24	3	3	2	6	1	41	87.5	655.78	24.33	0.875	6.5578	-2.4039	concoct
sample_1_concoct_bin_38	k__Bacteria (UID203)	5449	104	58	73	31	0	0	0	0	46.55	0	0	0.4655	0	0.4655	concoct
sample_1_concoct_bin_39	o__Rhizobiales (UID3447)	356	411	246	3	407	1	0	0	0	98.98	0.2	0	0.9898	0.002	0.9888	concoct
sample_1_concoct_bin_40	k__Bacteria (UID203)	5449	103	58	25	44	32	2	0	0	77.74	33.07	39.47	0.7774	0.3307	0.61205	concoct
sample_1_concoct_bin_45	p__Proteobacteria (UID3214)	2231	190	119	16	173	0	1	0	0	88.61	0.84	0	0.8861	0.0084	0.8819	concoct
sample_1_concoct_bin_47	c__Gammaproteobacteria (UID4444)	263	506	232	90	406	10	0	0	0	89.98	3.21	0	0.8998	0.0321	0.88375	concoct
sample_1_concoct_bin_48	k__Bacteria (UID203)	5449	104	58	80	24	0	0	0	0	35.69	0	0	0.3569	0	0.3569	concoct
sample_1_concoct_bin_49	c__Alphaproteobacteria (UID3305)	564	349	230	52	70	209	13	3	2	89.04	79.75	80.42	0.8904	0.7975	0.49165	concoct
sample_1_concoct_bin_5	c__Deltaproteobacteria (UID3216)	83	247	155	3	235	9	0	0	0	98.39	2.93	0	0.9839	0.0293	0.96925	concoct
sample_1_concoct_bin_50	k__Bacteria (UID3060)	138	335	244	1	332	2	0	0	0	99.59	0.61	0	0.9959	0.0061	0.99285	concoct
sample_1_concoct_bin_52	k__Bacteria (UID2328)	3167	126	75	0	124	2	0	0	0	100	2.67	0	1	0.0267	0.98665	concoct
sample_1_concoct_bin_56	k__Bacteria (UID203)	5449	104	58	76	21	7	0	0	0	22.86	3.37	0	0.2286	0.0337	0.21175	concoct
sample_1_concoct_bin_58	root (UID1)	5656	56	24	56	0	0	0	0	0	0	0	0	0	0	0	concoct
sample_1_concoct_bin_59	c__Deltaproteobacteria (UID3217)	62	280	168	7	269	4	0	0	0	97.29	0.96	0	0.9729	0.0096	0.9681	concoct
sample_1_concoct_bin_6	o__Rhodospirillales (UID3754)	63	336	201	302	34	0	0	0	0	8.31	0	0	0.0831	0	0.0831	concoct
sample_1_concoct_bin_61	k__Bacteria (UID1453)	901	171	117	1	168	2	0	0	0	99.15	1.71	0	0.9915	0.0171	0.98295	concoct
sample_1_concoct_bin_62	o__Oceanospirillales (UID4446)	43	529	233	0	522	7	0	0	0	100	2.15	0	1	0.0215	0.98925	concoct
sample_1_concoct_bin_64	o__Sphingomonadales (UID3310)	26	569	293	3	561	5	0	0	0	99.25	0.94	40	0.9925	0.0094	0.9878	concoct
sample_1_concoct_bin_66	k__Bacteria (UID203)	5449	104	58	94	10	0	0	0	0	11.21	0	0	0.1121	0	0.1121	concoct
sample_1_concoct_bin_68	c__Deltaproteobacteria (UID3218)	61	284	169	67	216	0	1	0	0	79.03	1.18	0	0.7903	0.0118	0.7844	concoct
sample_1_concoct_bin_69	c__Thermoprotei (UID148)	41	245	158	3	239	3	0	0	0	98.73	1.42	0	0.9873	0.0142	0.9802	concoct
sample_1_concoct_bin_7	c__Gammaproteobacteria (UID4267)	119	544	284	65	465	13	1	0	0	85.18	3.34	0	0.8518	0.0334	0.8351	concoct
sample_1_concoct_bin_71	k__Bacteria (UID203)	5449	103	57	97	6	0	0	0	0	6.84	0	0	0.0684	0	0.0684	concoct
sample_1_concoct_bin_72	k__Bacteria (UID203)	5449	104	58	0	46	58	0	0	0	100	81.03	91.38	1	0.8103	0.59485	concoct
sample_1_concoct_bin_74	o__Actinomycetales (UID1593)	69	399	197	25	372	2	0	0	0	94.38	0.68	0	0.9438	0.0068	0.9404	concoct
sample_1_concoct_bin_77	o__Rhizobiales (UID3447)	356	413	248	80	314	19	0	0	0	82.94	3.74	0	0.8294	0.0374	0.8107	concoct
sample_1_concoct_bin_78	c__Bacilli (UID259)	750	275	151	1	273	1	0	0	0	99.34	0.22	0	0.9934	0.0022	0.9923	concoct
sample_1_concoct_bin_83	c__Gammaproteobacteria (UID4274)	112	580	290	77	496	7	0	0	0	92.26	1.6	0	0.9226	0.016	0.9146	concoct
sample_1_concoct_bin_84	c__Deltaproteobacteria (UID3216)	83	247	155	1	243	3	0	0	0	99.35	1.33	0	0.9935	0.0133	0.98685	concoct
sample_1_concoct_bin_85	k__Bacteria (UID203)	5449	104	58	33	41	26	3	1	0	61.13	30.64	7.32	0.6113	0.3064	0.4581	concoct
sample_1_concoct_bin_88	root (UID1)	5656	56	24	56	0	0	0	0	0	0	0	0	0	0	0	concoct
sample_1_concoct_bin_9	k__Bacteria (UID203)	5449	104	58	51	22	24	7	0	0	29.84	11.05	20	0.2984	0.1105	0.24315	concoct
sample_1_concoct_bin_90	c__Gammaproteobacteria (UID4267)	119	544	284	17	527	0	0	0	0	96.31	0	0	0.9631	0	0.9631	concoct
sample_1_concoct_bin_91	c__Deltaproteobacteria (UID3218)	61	284	169	0	284	0	0	0	0	100	0	0	1	0	1	concoct
sample_1_concoct_bin_92	k__Bacteria (UID203)	5449	104	58	86	16	2	0	0	0	19.12	3.45	0	0.1912	0.0345	0.17395	concoct
sample_1_concoct_bin_93	root (UID1)	5656	56	24	56	0	0	0	0	0	0	0	0	0	0	0	concoct
sample_1_concoct_bin_94	k__Bacteria (UID2570)	433	273	183	1	268	4	0	0	0	99.45	1.55	0	0.9945	0.0155	0.98675	concoct
sample_1_concoct_bin_95	k__Bacteria (UID209)	5443	105	59	0	105	0	0	0	0	100	0	0	1	0	1	concoct
sample_1_concoct_bin_96	k__Bacteria (UID203)	5449	101	56	71	28	2	0	0	0	38.45	1.79	0	0.3845	0.0179	0.37555	concoct
Otu104_gsa2k	f__Vibrionaceae (UID4865)	80	922	367	199	694	28	1	0	0	76.98	2.96	3.23	0.7698	0.0296	0.755	gsa2k
Otu107_gsa2k	f__Vibrionaceae (UID4865)	80	919	366	54	853	12	0	0	0	94.48	1.38	0	0.9448	0.0138	0.9379	gsa2k
Otu10_gsa2k	g__Vibrio (UID4874)	71	1066	378	0	1061	5	0	0	0	100	0.77	0	1	0.0077	0.99615	gsa2k
Otu1180_0_gsa2k	c__Gammaproteobacteria (UID4761)	52	693	297	27	662	4	0	0	0	95.43	0.9	0	0.9543	0.009	0.9498	gsa2k
Otu1187_gsa2k	c__Gammaproteobacteria (UID4787)	26	752	296	449	303	0	0	0	0	39.12	0	0	0.3912	0	0.3912	gsa2k
Otu1191_gsa2k	f__Bacillaceae (UID830)	27	604	178	231	366	7	0	0	0	62.72	2.12	0	0.6272	0.0212	0.6166	gsa2k
Otu11_gsa2k	c__Thermoprotei (UID148)	41	245	158	3	239	3	0	0	0	98.73	1.42	0	0.9873	0.0142	0.9802	gsa2k
Otu122_0_gsa2k	f__Rhodobacteraceae (UID3356)	67	617	330	364	247	6	0	0	0	41.49	0.77	0	0.4149	0.0077	0.41105	gsa2k
Otu1337_gsa2k	o__Clostridiales (UID1375)	50	332	124	1	330	1	0	0	0	99.6	0.09	0	0.996	0.0009	0.99555	gsa2k
Otu136_gsa2k	f__Vibrionaceae (UID4865)	80	919	366	352	561	6	0	0	0	60.83	0.72	0	0.6083	0.0072	0.6047	gsa2k
Otu137_0_gsa2k	c__Gammaproteobacteria (UID4761)	52	693	297	65	620	8	0	0	0	89.59	1.14	0	0.8959	0.0114	0.8902	gsa2k
Otu139_gsa2k	c__Gammaproteobacteria (UID4754)	541	304	171	183	119	2	0	0	0	37.34	0.88	0	0.3734	0.0088	0.369	gsa2k
Otu13_0_gsa2k	c__Gammaproteobacteria (UID4274)	112	568	283	1	566	1	0	0	0	99.94	0.35	0	0.9994	0.0035	0.99765	gsa2k
Otu1428_0_gsa2k	f__Rhodobacteraceae (UID3375)	32	625	283	368	255	2	0	0	0	43.28	0.13	0	0.4328	0.0013	0.43215	gsa2k
Otu1458_0_gsa2k	o__Burkholderiales (UID4000)	193	427	214	165	261	1	0	0	0	63.96	0.23	0	0.6396	0.0023	0.63845	gsa2k
Otu150_0_gsa2k	s__algicola (UID2846)	47	571	303	16	553	2	0	0	0	96.39	0.66	0	0.9639	0.0066	0.9606	gsa2k
Otu157_0_gsa2k	c__Gammaproteobacteria (UID4444)	263	507	232	121	383	3	0	0	0	76.27	0.66	0	0.7627	0.0066	0.7594	gsa2k
Otu160_gsa2k	p__Euryarchaeota (UID4)	45	299	202	1	297	1	0	0	0	99.5	0.5	0	0.995	0.005	0.9925	gsa2k
Otu163_gsa2k	f__Streptomycetaceae (UID2048)	60	460	233	1	458	1	0	0	0	99.89	0.14	0	0.9989	0.0014	0.9982	gsa2k
Otu172_0_gsa2k	f__Rhodobacteraceae (UID3375)	32	625	283	262	362	1	0	0	0	55.24	0.35	0	0.5524	0.0035	0.55065	gsa2k
Otu179_gsa2k	o__Alteromonadales (UID4837)	30	868	324	175	685	8	0	0	0	78.67	0.8	0	0.7867	0.008	0.7827	gsa2k
Otu186_0_gsa2k	c__Gammaproteobacteria (UID4761)	52	693	297	2	671	20	0	0	0	99.84	4.18	0	0.9984	0.0418	0.9775	gsa2k
Otu196_gsa2k	p__Euryarchaeota (UID49)	95	228	153	44	182	2	0	0	0	79.65	0.98	0	0.7965	0.0098	0.7916	gsa2k
Otu205_1_gsa2k	f__Micromonosporaceae (UID1756)	51	836	276	469	364	3	0	0	0	45.19	0.63	0	0.4519	0.0063	0.44875	gsa2k
Otu20_gsa2k	g__Shewanella (UID4838)	26	989	339	62	915	12	0	0	0	93.88	1.58	0	0.9388	0.0158	0.9309	gsa2k
Otu218_gsa2k	k__Bacteria (UID2328)	3167	126	75	1	124	1	0	0	0	99.89	1.33	0	0.9989	0.0133	0.99225	gsa2k
Otu219_0_gsa2k	c__Gammaproteobacteria (UID4274)	112	580	290	117	459	4	0	0	0	80.41	0.71	0	0.8041	0.0071	0.80055	gsa2k
Otu222_1_gsa2k	g__Salinispora (UID1760)	45	1031	284	629	397	5	0	0	0	38.6	0.76	0	0.386	0.0076	0.3822	gsa2k
Otu2290_0_gsa2k	f__Flavobacteriaceae (UID2845)	53	548	298	209	337	2	0	0	0	61.53	0.67	0	0.6153	0.0067	0.61195	gsa2k
Otu22_gsa2k	c__Bacilli (UID259)	750	275	151	2	273	0	0	0	0	98.68	0	0	0.9868	0	0.9868	gsa2k
Otu232_0_gsa2k	f__Flavobacteriaceae (UID2817)	81	511	283	324	186	1	0	0	0	37.12	0.35	0	0.3712	0.0035	0.36945	gsa2k
Otu235_0_gsa2k	c__Gammaproteobacteria (UID4444)	263	506	232	309	195	2	0	0	0	40.13	0.13	0	0.4013	0.0013	0.40065	gsa2k
Otu23_gsa2k	g__Vibrio (UID4874)	71	1067	378	5	1051	11	0	0	0	99.26	0.81	0	0.9926	0.0081	0.98855	gsa2k
Otu245_0_gsa2k	s__algicola (UID2846)	47	571	303	323	241	7	0	0	0	42.27	0.96	28.57	0.4227	0.0096	0.4179	gsa2k
Otu249_0_gsa2k	o__Cytophagales (UID2936)	47	454	336	3	449	2	0	0	0	99.26	0.36	0	0.9926	0.0036	0.9908	gsa2k
Otu24_0_gsa2k	k__Bacteria (UID1453)	901	171	117	8	161	2	0	0	0	97.61	1.71	0	0.9761	0.0171	0.96755	gsa2k
Otu252_gsa2k	p__Cyanobacteria (UID2143)	129	472	368	250	222	0	0	0	0	46	0	0	0.46	0	0.46	gsa2k
Otu255_gsa2k	g__Shewanella (UID4838)	26	989	339	127	852	10	0	0	0	87.81	0.77	0	0.8781	0.0077	0.87425	gsa2k
Otu256_gsa2k	k__Bacteria (UID2570)	433	273	183	64	206	3	0	0	0	77.96	1.64	0	0.7796	0.0164	0.7714	gsa2k
Otu26_0_gsa2k	o__Oceanospirillales (UID4446)	43	529	233	1	528	0	0	0	0	99.57	0	0	0.9957	0	0.9957	gsa2k
Otu274_0_gsa2k	k__Bacteria (UID2142)	169	315	235	6	306	3	0	0	0	97.66	0.99	0	0.9766	0.0099	0.97165	gsa2k
Otu283_0_gsa2k	c__Deltaproteobacteria (UID3218)	61	284	169	31	252	1	0	0	0	88.48	0.59	0	0.8848	0.0059	0.88185	gsa2k
Otu292_0_gsa2k	f__Rhodobacteraceae (UID3360)	56	582	313	310	268	4	0	0	0	47.39	0.65	0	0.4739	0.0065	0.47065	gsa2k
Otu298_gsa2k	f__Streptomycetaceae (UID2048)	60	460	233	7	452	1	0	0	0	98.19	0.43	0	0.9819	0.0043	0.97975	gsa2k
Otu2_0_gsa2k	c__Gammaproteobacteria (UID4267)	119	540	283	2	531	7	0	0	0	99.47	1.18	0	0.9947	0.0118	0.9888	gsa2k
Otu302_0_gsa2k	k__Bacteria (UID2329)	174	149	89	50	99	0	0	0	0	62.72	0	0	0.6272	0	0.6272	gsa2k
Otu30_0_gsa2k	c__Gammaproteobacteria (UID4274)	112	568	283	1	567	0	0	0	0	99.94	0	0	0.9994	0	0.9994	gsa2k
Otu327_gsa2k	p__Euryarchaeota (UID4)	45	299	202	150	148	1	0	0	0	49.75	0.5	0	0.4975	0.005	0.495	gsa2k
Otu352_1_gsa2k	c__Gammaproteobacteria (UID4444)	263	505	231	14	481	10	0	0	0	96.78	1.87	0	0.9678	0.0187	0.95845	gsa2k
Otu35_0_gsa2k	c__Gammaproteobacteria (UID4274)	112	579	290	8	552	19	0	0	0	98.57	3.42	0	0.9857	0.0342	0.9686	gsa2k
Otu364_gsa2k	p__Euryarchaeota (UID3)	148	187	124	107	80	0	0	0	0	40.21	0	0	0.4021	0	0.4021	gsa2k
Otu36_0_gsa2k	c__Gammaproteobacteria (UID4274)	112	581	290	6	573	2	0	0	0	98.67	0.19	0	0.9867	0.0019	0.98575	gsa2k
Otu382_0_gsa2k	c__Deltaproteobacteria (UID3216)	83	247	155	4	238	5	0	0	0	98.23	2.6	0	0.9823	0.026	0.9693	gsa2k
Otu384_0_gsa2k	f__Rhodobacteraceae (UID3356)	67	616	330	73	530	13	0	0	0	86.79	2.05	0	0.8679	0.0205	0.85765	gsa2k
Otu388_gsa2k	p__Euryarchaeota (UID5)	32	308	210	74	232	2	0	0	0	76.86	0.95	0	0.7686	0.0095	0.76385	gsa2k
Otu393_0_gsa2k	o__Burkholderiales (UID4000)	193	427	214	179	244	4	0	0	0	58.78	1.2	25	0.5878	0.012	0.5818	gsa2k
Otu3_1_gsa2k	c__Deltaproteobacteria (UID3216)	83	247	155	1	245	1	0	0	0	99.35	0.65	0	0.9935	0.0065	0.99025	gsa2k
Otu40_0_gsa2k	c__Alphaproteobacteria (UID3305)	564	349	230	60	289	0	0	0	0	80.94	0	0	0.8094	0	0.8094	gsa2k
Otu40_1_gsa2k	o__Rhodospirillales (UID3754)	63	336	201	137	196	3	0	0	0	57.32	1.24	0	0.5732	0.0124	0.567	gsa2k
Otu42_0_gsa2k	s__algicola (UID2846)	47	571	303	68	494	8	1	0	0	87.6	1.5	0	0.876	0.015	0.8685	gsa2k
Otu453_gsa2k	k__Bacteria (UID1453)	901	171	117	54	116	1	0	0	0	67.26	0.85	0	0.6726	0.0085	0.66835	gsa2k
Otu47_0_gsa2k	c__Alphaproteobacteria (UID3305)	564	349	230	60	289	0	0	0	0	80.94	0	0	0.8094	0	0.8094	gsa2k
Otu48_0_gsa2k	c__Gammaproteobacteria (UID4267)	119	544	284	17	527	0	0	0	0	96.31	0	0	0.9631	0	0.9631	gsa2k
Otu4_0_gsa2k	c__Gammaproteobacteria (UID4267)	119	544	284	18	524	2	0	0	0	95.46	0.35	0	0.9546	0.0035	0.95285	gsa2k
Otu506_0_gsa2k	f__Xanthomonadaceae (UID4214)	55	659	290	48	599	12	0	0	0	92.37	1.58	0	0.9237	0.0158	0.9158	gsa2k
Otu50_0_gsa2k	c__Gammaproteobacteria (UID4761)	52	693	297	19	661	11	2	0	0	97.08	2.9	52.94	0.9708	0.029	0.9563	gsa2k
Otu53_0_gsa2k	o__Rhizobiales (UID3447)	356	413	248	10	398	5	0	0	0	96.76	0.65	0	0.9676	0.0065	0.96435	gsa2k
Otu54_gsa2k	f__Vibrionaceae (UID4868)	77	946	363	117	817	12	0	0	0	87.32	1.07	0	0.8732	0.0107	0.86785	gsa2k
Otu583_gsa2k	p__Cyanobacteria (UID2143)	129	472	368	187	283	2	0	0	0	63.16	0.54	0	0.6316	0.0054	0.6289	gsa2k
Otu595_0_gsa2k	c__Gammaproteobacteria (UID4444)	263	506	232	85	416	5	0	0	0	82.96	1.56	0	0.8296	0.0156	0.8218	gsa2k
Otu60_0_gsa2k	c__Deltaproteobacteria (UID3216)	83	247	155	9	233	5	0	0	0	95.48	2.42	0	0.9548	0.0242	0.9427	gsa2k
Otu61_0_gsa2k	o__Rhodospirillales (UID3754)	63	336	201	14	318	4	0	0	0	96.29	1.37	0	0.9629	0.0137	0.95605	gsa2k
Otu660_gsa2k	p__Cyanobacteria (UID2143)	129	471	367	88	380	3	0	0	0	79.78	0.42	0	0.7978	0.0042	0.7957	gsa2k
Otu67_0_gsa2k	c__Gammaproteobacteria (UID4267)	119	540	283	12	528	0	0	0	0	97.35	0	0	0.9735	0	0.9735	gsa2k
Otu69_0_gsa2k	p__Proteobacteria (UID3214)	2231	190	119	103	87	0	0	0	0	39.82	0	0	0.3982	0	0.3982	gsa2k
Otu6_gsa2k	g__Staphylococcus (UID294)	60	773	178	4	768	1	0	0	0	99.51	0.06	0	0.9951	0.0006	0.9948	gsa2k
Otu70_0_gsa2k	c__Deltaproteobacteria (UID3218)	61	284	169	27	255	2	0	0	0	90.29	1.18	0	0.9029	0.0118	0.897	gsa2k
Otu71_gsa2k	o__Actinomycetales (UID1812)	229	457	227	23	430	3	0	1	0	93.58	1.12	0	0.9358	0.0112	0.9302	gsa2k
Otu73_gsa2k	g__Vibrio (UID4874)	71	1067	378	64	987	16	0	0	0	94.52	1.71	0	0.9452	0.0171	0.93665	gsa2k
Otu78_gsa2k	g__Vibrio (UID4874)	71	1065	378	20	1034	10	1	0	0	98.18	1.03	0	0.9818	0.0103	0.97665	gsa2k
Otu80_0_gsa2k	o__Oceanospirillales (UID4446)	43	529	233	61	462	5	1	0	0	89.86	1.57	0	0.8986	0.0157	0.89075	gsa2k
Otu82_gsa2k	c__Gammaproteobacteria (UID4267)	119	544	284	39	496	8	0	1	0	90.99	2.28	0	0.9099	0.0228	0.8985	gsa2k
Otu846_0_gsa2k	c__Deltaproteobacteria (UID3218)	61	284	169	170	113	1	0	0	0	41.82	0.59	0	0.4182	0.0059	0.41525	gsa2k
Otu86_0_gsa2k	c__Gammaproteobacteria (UID4444)	263	505	231	3	495	7	0	0	0	99.41	1.62	0	0.9941	0.0162	0.986	gsa2k
Otu870_gsa2k	k__Bacteria (UID2570)	433	272	182	55	215	2	0	0	0	77.1	0.82	0	0.771	0.0082	0.7669	gsa2k
Otu87_0_gsa2k	c__Gammaproteobacteria (UID4761)	52	693	297	418	275	0	0	0	0	39.68	0	0	0.3968	0	0.3968	gsa2k
Otu88_0_gsa2k	o__Pseudomonadales (UID4679)	87	674	364	1	671	2	0	0	0	99.95	0.55	0	0.9995	0.0055	0.99675	gsa2k
Otu89_gsa2k	p__Euryarchaeota (UID4)	45	299	202	72	225	2	0	0	0	80.24	0.99	0	0.8024	0.0099	0.79745	gsa2k
Otu90_0_gsa2k	c__Alphaproteobacteria (UID3422)	26	529	308	183	342	4	0	0	0	63.63	1.14	0	0.6363	0.0114	0.6306	gsa2k
Otu93_gsa2k	o__Sphingomonadales (UID3310)	26	569	293	3	561	5	0	0	0	99.25	0.94	40	0.9925	0.0094	0.9878	gsa2k
Otu980_gsa2k	g__Bacillus (UID864)	93	711	241	163	541	7	0	0	0	75.26	1.14	0	0.7526	0.0114	0.7469	gsa2k
Otu99_0_gsa2k	s__algicola (UID2846)	47	571	303	2	568	1	0	0	0	99.64	0.33	0	0.9964	0.0033	0.99475	gsa2k
Otu9_gsa2k	k__Bacteria (UID3060)	138	335	244	1	332	2	0	0	0	99.59	0.61	0	0.9959	0.0061	0.99285	gsa2k
S2C1008	root (UID1)	5656	56	24	56	0	0	0	0	0	0	0	0	0	0	0	vamb
S2C1014	k__Bacteria (UID1453)	901	171	117	60	110	1	0	0	0	65.04	0.85	0	0.6504	0.0085	0.64615	vamb
S2C1022	c__Bacilli (UID259)	750	275	151	8	267	0	0	0	0	97.35	0	0	0.9735	0	0.9735	vamb
S2C1055	g__Shewanella (UID4838)	26	989	339	206	777	6	0	0	0	84.65	0.53	0	0.8465	0.0053	0.84385	vamb
S2C1093	p__Euryarchaeota (UID4)	45	299	202	83	214	2	0	0	0	76.44	0.99	0	0.7644	0.0099	0.75945	vamb
S2C11250	c__Gammaproteobacteria (UID4267)	119	544	284	18	524	2	0	0	0	95.46	0.35	0	0.9546	0.0035	0.95285	vamb
S2C1139	o__Sphingomonadales (UID3310)	26	569	293	3	561	5	0	0	0	99.25	0.94	40	0.9925	0.0094	0.9878	vamb
S2C11435	k__Bacteria (UID203)	5449	104	58	90	14	0	0	0	0	11.99	0	0	0.1199	0	0.1199	vamb
S2C1144	k__Bacteria (UID203)	5449	104	58	77	27	0	0	0	0	29.91	0	0	0.2991	0	0.2991	vamb
S2C1164	f__Bacillaceae (UID830)	27	604	178	231	366	7	0	0	0	62.72	2.12	0	0.6272	0.0212	0.6166	vamb
S2C1212	p__Cyanobacteria (UID2143)	129	472	368	289	183	0	0	0	0	38.87	0	0	0.3887	0	0.3887	vamb
S2C13117	k__Bacteria (UID3060)	138	335	244	1	332	2	0	0	0	99.59	0.61	0	0.9959	0.0061	0.99285	vamb
S2C1353	k__Bacteria (UID203)	5449	104	58	93	11	0	0	0	0	13.09	0	0	0.1309	0	0.1309	vamb
S2C1369	s__algicola (UID2846)	47	571	303	214	352	5	0	0	0	60.92	0.64	0	0.6092	0.0064	0.606	vamb
S2C14552	k__Bacteria (UID203)	5449	104	58	101	3	0	0	0	0	3.45	0	0	0.0345	0	0.0345	vamb
S2C1490	k__Bacteria (UID203)	5449	104	58	81	23	0	0	0	0	27.52	0	0	0.2752	0	0.2752	vamb
S2C1496	c__Deltaproteobacteria (UID3216)	83	247	155	1	245	1	0	0	0	99.35	0.65	0	0.9935	0.0065	0.99025	vamb
S2C1596	k__Bacteria (UID2570)	433	273	183	95	175	3	0	0	0	73.56	1.64	0	0.7356	0.0164	0.7274	vamb
S2C1638	f__Micromonosporaceae (UID1756)	51	836	276	476	357	3	0	0	0	44.69	0.63	0	0.4469	0.0063	0.44375	vamb
S2C1850	k__Bacteria (UID203)	5449	104	58	70	34	0	0	0	0	41.69	0	0	0.4169	0	0.4169	vamb
S2C1884	root (UID1)	5656	56	24	56	0	0	0	0	0	0	0	0	0	0	0	vamb
S2C1889	k__Bacteria (UID203)	5449	104	58	101	3	0	0	0	0	4.31	0	0	0.0431	0	0.0431	vamb
S2C2176	c__Gammaproteobacteria (UID4267)	119	540	283	2	351	183	4	0	0	99.47	34.22	0	0.9947	0.3422	0.8236	vamb
S2C2228	p__Proteobacteria (UID3880)	1495	245	154	153	90	2	0	0	0	36.93	0.69	0	0.3693	0.0069	0.36585	vamb
S2C23733	c__Gammaproteobacteria (UID4267)	119	544	284	17	527	0	0	0	0	96.31	0	0	0.9631	0	0.9631	vamb
S2C253	g__Staphylococcus (UID294)	60	773	178	4	749	20	0	0	0	99.51	3.06	100	0.9951	0.0306	0.9798	vamb
S2C2544	root (UID1)	5656	56	24	56	0	0	0	0	0	0	0	0	0	0	0	vamb
S2C2553	c__Alphaproteobacteria (UID3305)	564	349	230	60	289	0	0	0	0	80.94	0	0	0.8094	0	0.8094	vamb
S2C268	c__Gammaproteobacteria (UID4267)	119	544	284	39	496	8	0	1	0	90.99	2.28	0	0.9099	0.0228	0.8985	vamb
S2C2691	s__algicola (UID2846)	47	571	303	339	223	9	0	0	0	41.23	1.46	33.33	0.4123	0.0146	0.405	vamb
S2C2783	s__algicola (UID2846)	47	571	303	2	560	9	0	0	0	99.64	1.98	22.22	0.9964	0.0198	0.9865	vamb
S2C280	o__Pseudomonadales (UID4679)	87	674	364	7	665	2	0	0	0	98.57	0.55	0	0.9857	0.0055	0.98295	vamb
S2C2913	c__Alphaproteobacteria (UID3305)	564	349	230	60	289	0	0	0	0	80.94	0	0	0.8094	0	0.8094	vamb
S2C2967	p__Euryarchaeota (UID49)	95	228	153	169	59	0	0	0	0	17.25	0	0	0.1725	0	0.1725	vamb
S2C2968	k__Bacteria (UID203)	5449	104	58	81	23	0	0	0	0	34.83	0	0	0.3483	0	0.3483	vamb
S2C2984	k__Bacteria (UID203)	5449	103	58	61	42	0	0	0	0	63.79	0	0	0.6379	0	0.6379	vamb
S2C2995	root (UID1)	5656	56	24	56	0	0	0	0	0	0	0	0	0	0	0	vamb
S2C3000	k__Bacteria (UID2328)	3167	126	75	48	78	0	0	0	0	72.4	0	0	0.724	0	0.724	vamb
S2C3039	k__Bacteria (UID203)	5449	103	58	67	36	0	0	0	0	55.17	0	0	0.5517	0	0.5517	vamb
S2C3041	p__Cyanobacteria (UID2143)	129	471	367	95	372	4	0	0	0	78.05	0.69	0	0.7805	0.0069	0.77705	vamb
S2C3055	root (UID1)	5656	56	24	50	6	0	0	0	0	25	0	0	0.25	0	0.25	vamb
S2C3061	c__Gammaproteobacteria (UID4444)	263	505	231	103	401	1	0	0	0	83.18	0.11	0	0.8318	0.0011	0.83125	vamb
S2C3067	c__Gammaproteobacteria (UID4274)	112	579	290	170	405	4	0	0	0	66.99	0.39	0	0.6699	0.0039	0.66795	vamb
S2C3073	k__Bacteria (UID203)	5449	104	58	102	2	0	0	0	0	3.45	0	0	0.0345	0	0.0345	vamb
S2C3116	c__Gammaproteobacteria (UID4274)	112	581	290	6	574	1	0	0	0	98.67	0.17	0	0.9867	0.0017	0.98585	vamb
S2C3120	o__Rhodospirillales (UID3754)	63	336	201	23	309	4	0	0	0	94.71	1.37	0	0.9471	0.0137	0.94025	vamb
S2C3128	o__Actinomycetales (UID1812)	229	457	227	258	199	0	0	0	0	47.84	0	0	0.4784	0	0.4784	vamb
S2C3130	k__Bacteria (UID203)	5449	104	58	89	15	0	0	0	0	22.41	0	0	0.2241	0	0.2241	vamb
S2C3168	k__Bacteria (UID203)	5449	104	58	60	44	0	0	0	0	60.34	0	0	0.6034	0	0.6034	vamb
S2C3181	c__Gammaproteobacteria (UID4761)	52	693	297	135	552	6	0	0	0	82.07	0.88	0	0.8207	0.0088	0.8163	vamb
S2C3201	k__Bacteria (UID203)	5449	104	58	68	36	0	0	0	0	51.72	0	0	0.5172	0	0.5172	vamb
S2C3215	root (UID1)	5656	56	24	56	0	0	0	0	0	0	0	0	0	0	0	vamb
S2C3220	root (UID1)	5656	56	24	55	1	0	0	0	0	4.17	0	0	0.0417	0	0.0417	vamb
S2C3222	o__Cytophagales (UID2936)	47	454	336	66	387	1	0	0	0	92.71	0.3	0	0.9271	0.003	0.9256	vamb
S2C3265	p__Euryarchaeota (UID5)	32	308	210	95	211	2	0	0	0	74.46	0.95	0	0.7446	0.0095	0.73985	vamb
S2C327	k__Archaea (UID2)	207	149	107	125	24	0	0	0	0	15.58	0	0	0.1558	0	0.1558	vamb
S2C3288	k__Bacteria (UID203)	5449	103	58	98	5	0	0	0	0	8.62	0	0	0.0862	0	0.0862	vamb
S2C3295	root (UID1)	5656	56	24	56	0	0	0	0	0	0	0	0	0	0	0	vamb
S2C3297	p__Euryarchaeota (UID4)	45	299	202	160	138	1	0	0	0	45.3	0.5	0	0.453	0.005	0.4505	vamb
S2C3344	k__Bacteria (UID203)	5449	104	58	93	11	0	0	0	0	17.24	0	0	0.1724	0	0.1724	vamb
S2C3364	k__Bacteria (UID203)	5449	103	57	75	28	0	0	0	0	41.23	0	0	0.4123	0	0.4123	vamb
S2C3396	root (UID1)	5656	56	24	56	0	0	0	0	0	0	0	0	0	0	0	vamb
S2C343	p__Euryarchaeota (UID4)	45	299	202	1	297	1	0	0	0	99.5	0.5	0	0.995	0.005	0.9925	vamb
S2C3432	s__algicola (UID2846)	47	571	303	154	416	1	0	0	0	71.8	0.33	0	0.718	0.0033	0.71635	vamb
S2C3488	k__Bacteria (UID2570)	433	272	182	62	209	1	0	0	0	74.35	0.27	0	0.7435	0.0027	0.74215	vamb
S2C3500	c__Deltaproteobacteria (UID3216)	83	247	155	74	170	3	0	0	0	76.34	1.94	0	0.7634	0.0194	0.7537	vamb
S2C352	k__Bacteria (UID203)	5449	103	57	83	20	0	0	0	0	20.41	0	0	0.2041	0	0.2041	vamb
S2C3545	k__Bacteria (UID203)	5449	104	58	101	3	0	0	0	0	3.45	0	0	0.0345	0	0.0345	vamb
S2C3574	k__Bacteria (UID203)	5449	103	57	95	8	0	0	0	0	12.28	0	0	0.1228	0	0.1228	vamb
S2C3670	k__Bacteria (UID203)	5449	104	58	97	7	0	0	0	0	8.62	0	0	0.0862	0	0.0862	vamb
S2C3731	o__Oceanospirillales (UID4446)	43	529	233	1	528	0	0	0	0	99.57	0	0	0.9957	0	0.9957	vamb
S2C3734	p__Euryarchaeota (UID3)	148	187	124	107	80	0	0	0	0	40.21	0	0	0.4021	0	0.4021	vamb
S2C3744	p__Euryarchaeota (UID3)	148	186	123	3	183	0	0	0	0	97.97	0	0	0.9797	0	0.9797	vamb
S2C3939	o__Rhizobiales (UID3447)	356	413	248	10	398	5	0	0	0	96.76	0.65	0	0.9676	0.0065	0.96435	vamb
S2C4163	k__Bacteria (UID203)	5449	104	58	97	7	0	0	0	0	12.07	0	0	0.1207	0	0.1207	vamb
S2C428	k__Bacteria (UID2329)	174	149	89	76	73	0	0	0	0	57.95	0	0	0.5795	0	0.5795	vamb
S2C4557	k__Bacteria (UID203)	5449	104	58	99	5	0	0	0	0	8.62	0	0	0.0862	0	0.0862	vamb
S2C4647	root (UID1)	5656	56	24	53	3	0	0	0	0	12.5	0	0	0.125	0	0.125	vamb
S2C4653	root (UID1)	5656	56	24	56	0	0	0	0	0	0	0	0	0	0	0	vamb
S2C481	k__Bacteria (UID203)	5449	103	57	64	39	0	0	0	0	53.3	0	0	0.533	0	0.533	vamb
S2C4821	g__Vibrio (UID4874)	71	1067	378	5	1057	5	0	0	0	99.26	0.33	0	0.9926	0.0033	0.99095	vamb
[truncated: 5,753 more rows]

## Sheet: S6
Bin.Id	Marker.lineage	X..genomes	X..markers	X..marker.sets	X0	X1	X2	X3	X4	X5.	Completeness	Contamination	Strain.heterogeneity	completeness	contamination	score	set
[truncated: 4,982 more rows]

[truncated: 2 more sheets: S7, S8]
